# Supplementary material for: Silencing Core Spliceosome Sm Gene Expression Induces a Cytotoxic Splicing Switch in the Proteasome Subunit Beta 3 mRNA in Non-Small Cell Lung Cancer Cells
Source: Int J Mol Sci. 2020 Jun 12;21(12):4192. doi: 10.3390/ijms21124192 (PMC7349683; doi:10.3390/ijms21124192)
Supplement: Supplementary file 1 [file ijms-21-04192-s001.zip]

Archive with 8 entries (8 files):
- Supplementary Figures.pdf
- Supplementary Table 1_DE_siSF3B1.xlsx
- Supplementary Table 2_DE_siSNRPD3.xlsx
- Supplementary Table 3_AS_siSNRPD3.xlsx
- Supplementary Table 4_AS_siSF3B1.xlsx
- Supplementary Table 5_AS_overlap.xlsx
- Supplementary Table 6_Primer sequences.xlsx
- Supplementary Table 7_siRNA sequences.xlsx
