# Supplementary material for: Silencing Core Spliceosome Sm Gene Expression Induces a Cytotoxic Splicing Switch in the Proteasome Subunit Beta 3 mRNA in Non-Small Cell Lung Cancer Cells
Source: Int J Mol Sci. 2020 Jun 12;21(12):4192. doi: 10.3390/ijms21124192 (PMC7349683; doi:10.3390/ijms21124192)
Supplement: Supplementary file 1 [file ijms-21-04192-s001.zip › Supplementary Table 1_DE_siSF3B1.xlsx]

## Sheet: output DE analysis
	baseMean	log2FoldChange	lfcSE	stat	pvalue	padj
SF3B1	4135.01	-2.74108	0.212226	-12.9159	3.66e-38	5.21e-34
GUCA1B	142.509	3.56286	0.377848	9.42934	4.13e-21	1.96e-17
FUS	4265.66	-2.15573	0.228627	-9.42905	4.14e-21	1.96e-17
DUSP5	1700.1	2.00204	0.217593	9.20085	3.55e-20	1.26e-16
FYB	1771.39	1.94098	0.219472	8.84385	9.25e-19	2.63e-15
ERRFI1	3739.33	2.0882	0.236872	8.81576	1.19e-18	2.82e-15
ATAD2	1715.93	-2.00354	0.229442	-8.73224	2.5e-18	5.07e-15
MYO19	1425.57	-1.98369	0.229258	-8.65269	5.03e-18	8.94e-15
TRIB1	2888.67	1.82972	0.212942	8.59257	8.5e-18	1.34e-14
ANKRD33B	1194.01	2.10148	0.249101	8.43627	3.28e-17	4.66e-14
MYH10	1587.9	-1.89091	0.224711	-8.41486	3.93e-17	5.09e-14
PLCG1	1219.51	-1.95734	0.244759	-7.99704	1.27e-15	1.51e-12
ADAM32	125.49	2.92874	0.368117	7.95599	1.78e-15	1.81e-12
ALDH3B1	1905.95	-2.54771	0.320155	-7.95772	1.75e-15	1.81e-12
TOP2A	11836.5	-1.67445	0.211508	-7.9167	2.44e-15	2.31e-12
TARBP1	775.655	-2.18437	0.277116	-7.88251	3.21e-15	2.85e-12
YY2	346.279	2.34216	0.299765	7.81332	5.57e-15	4.66e-12
MTHFD2L	277.351	2.383	0.311078	7.66045	1.85e-14	1.46e-11
SMEK1	4621.14	1.61021	0.210881	7.63564	2.25e-14	1.68e-11
SOCS3	1375.6	1.81353	0.239578	7.56966	3.74e-14	2.53e-11
ADCY6	787.502	-2.19205	0.289486	-7.5722	3.67e-14	2.53e-11
DGCR11	189.579	2.99949	0.397717	7.54176	4.64e-14	3e-11
TAF9B	617.754	-1.9678	0.261377	-7.52856	5.13e-14	3.17e-11
LPCAT3	767.655	-2.32859	0.310393	-7.50208	6.28e-14	3.72e-11
KLF11	471.599	1.97086	0.265146	7.43313	1.06e-13	6.04e-11
TBC1D16	977.844	-1.97013	0.266188	-7.40129	1.35e-13	7.38e-11
MAGED1	2647.63	-1.55781	0.212071	-7.34569	2.05e-13	1.08e-10
TUB	615.997	-1.99631	0.27261	-7.32296	2.43e-13	1.23e-10
RAB26	140.433	-3.51107	0.479725	-7.31892	2.5e-13	1.23e-10
ANKRD10	2275.97	1.81114	0.248274	7.29491	2.99e-13	1.42e-10
RNF38	1350.56	1.65331	0.227167	7.27794	3.39e-13	1.56e-10
C1RL	393.937	-2.37198	0.328641	-7.21754	5.29e-13	2.35e-10
SHMT1	934.253	-1.76482	0.245181	-7.198	6.11e-13	2.63e-10
PCED1B	1195.78	-1.6645	0.232437	-7.16107	8e-13	3.35e-10
FADS2	7492	-1.99645	0.280444	-7.11889	1.09e-12	4.42e-10
FANCD2	663.25	-1.93642	0.278066	-6.96388	3.31e-12	1.31e-09
SPRY2	688.318	1.80931	0.260406	6.94802	3.7e-12	1.4e-09
ITPRIPL2	1551.7	1.68741	0.242896	6.94702	3.73e-12	1.4e-09
GNA13	7591.56	1.7589	0.255135	6.894	5.42e-12	1.98e-09
TRIM66	176.135	-2.60177	0.379046	-6.864	6.7e-12	2.38e-09
ROR1	1315.18	1.85745	0.271472	6.84215	7.8e-12	2.71e-09
ZZZ3	1888.38	1.55177	0.227129	6.83212	8.37e-12	2.83e-09
IFIT1	106.981	-2.85084	0.418291	-6.81546	9.4e-12	3.11e-09
POU2F2	82.1695	2.87669	0.425915	6.75413	1.44e-11	4.51e-09
NAA16	962.167	1.66965	0.247278	6.75211	1.46e-11	4.51e-09
SGK494	187.295	-2.33727	0.346136	-6.75246	1.45e-11	4.51e-09
MYO5C	926.294	-1.5907	0.236447	-6.7275	1.73e-11	5.22e-09
MED6	1394.63	1.48685	0.221247	6.72029	1.81e-11	5.38e-09
C10orf12	494.261	1.77343	0.264643	6.70123	2.07e-11	5.73e-09
CCNG1	7644.55	1.60765	0.239974	6.69925	2.09e-11	5.73e-09
ELK3	1487.93	1.50967	0.225065	6.7077	1.98e-11	5.73e-09
LOC389831	1182.62	-1.59815	0.238405	-6.70349	2.03e-11	5.73e-09
GOLGA8A	236.641	-2.12869	0.318653	-6.68028	2.38e-11	6.4e-09
PMP22	2695.43	1.48931	0.223228	6.67168	2.53e-11	6.54e-09
GOLGA8B	737.056	-1.86701	0.279817	-6.67226	2.52e-11	6.54e-09
HGD	182.842	-2.30783	0.346103	-6.66804	2.59e-11	6.59e-09
STK17B	725.307	1.67041	0.251458	6.64292	3.08e-11	7.68e-09
MKLN1	4738.56	1.46209	0.220304	6.63672	3.21e-11	7.87e-09
FAM175A	244.474	-2.13271	0.322282	-6.61753	3.65e-11	8.81e-09
NFIB	921.679	1.54237	0.234862	6.56714	5.13e-11	1.22e-08
DTL	772.364	-1.57798	0.241215	-6.54178	6.08e-11	1.42e-08
AGO2	884.266	1.55522	0.238242	6.5279	6.67e-11	1.53e-08
SOCS2	873.66	1.69361	0.25957	6.5247	6.81e-11	1.54e-08
MAP3K2	2813.7	1.65887	0.254495	6.5183	7.11e-11	1.58e-08
ZNF227	883.792	1.61436	0.248307	6.50148	7.95e-11	1.74e-08
LINC00473	190.107	-2.82975	0.436403	-6.48426	8.92e-11	1.92e-08
NKX3-1	1167.84	2.50076	0.387725	6.44982	1.12e-10	2.38e-08
LRIG3	738.283	1.56651	0.242999	6.44657	1.14e-10	2.39e-08
DDIT3	584.574	1.86015	0.290534	6.40253	1.53e-10	3.15e-08
SUMF1	431.569	-1.96586	0.307732	-6.38822	1.68e-10	3.41e-08
OSER1	1396.85	1.49752	0.234677	6.3812	1.76e-10	3.52e-08
IL6ST	12311.9	1.34257	0.211059	6.36113	2e-10	3.96e-08
PHKG1	63.3163	2.95862	0.465857	6.3509	2.14e-10	4.17e-08
ZNF624	291.85	1.87944	0.29692	6.3298	2.45e-10	4.67e-08
ASF1A	1017.59	1.59102	0.251375	6.32928	2.46e-10	4.67e-08
C5orf51	2164.71	1.45445	0.230142	6.31983	2.62e-10	4.9e-08
DBNL	722.423	-1.55709	0.246533	-6.31596	2.68e-10	4.96e-08
CD24	12543.9	-1.50247	0.238744	-6.29323	3.11e-10	5.67e-08
UGT1A9	994.299	1.45653	0.232267	6.27092	3.59e-10	6.46e-08
OSMR	5650.91	1.27926	0.204102	6.26777	3.66e-10	6.51e-08
MRM1	159.32	-2.27979	0.364367	-6.25686	3.93e-10	6.9e-08
BTG2	1163.47	1.75934	0.281421	6.25162	4.06e-10	7.05e-08
CBWD6	273.194	1.80253	0.288634	6.24505	4.24e-10	7.26e-08
KLF6	4392.19	1.86415	0.298706	6.24077	4.35e-10	7.33e-08
RAB4A	1207.4	1.4948	0.239698	6.23618	4.48e-10	7.33e-08
HELLS	789.357	-1.51211	0.2424	-6.23809	4.43e-10	7.33e-08
POLA1	764.983	-1.59264	0.255354	-6.237	4.46e-10	7.33e-08
GEM	702.995	2.21277	0.354994	6.23325	4.57e-10	7.39e-08
CLSPN	609.905	-1.64267	0.263981	-6.22267	4.89e-10	7.81e-08
JMJD6	1772.3	1.49349	0.240121	6.21973	4.98e-10	7.87e-08
HUS1	872.859	1.51739	0.244322	6.21061	5.28e-10	8.25e-08
RAB11FIP4	65.9435	-3.14455	0.507502	-6.19614	5.79e-10	8.95e-08
COIL	1590.53	1.36758	0.221633	6.17049	6.81e-10	1.04e-07
TLCD1	227.116	-2.29698	0.37255	-6.16557	7.02e-10	1.06e-07
ZMYM3	917.026	-1.66862	0.271235	-6.15193	7.65e-10	1.13e-07
TLCD2	142.028	-2.5137	0.408566	-6.15248	7.63e-10	1.13e-07
TOR1AIP2	2363.26	1.39153	0.226495	6.14375	8.06e-10	1.17e-07
GHDC	182.579	-2.47978	0.403566	-6.14466	8.01e-10	1.17e-07
ZNF121	248.885	1.81549	0.295817	6.13719	8.4e-10	1.21e-07
E2F3	1501.09	1.49474	0.243687	6.13385	8.58e-10	1.22e-07
SLC44A2	246.762	-2.01057	0.328461	-6.12118	9.29e-10	1.31e-07
NT5E	3487.46	1.80659	0.295368	6.11641	9.57e-10	1.32e-07
HSPA13	1964.99	1.42079	0.232256	6.11734	9.52e-10	1.32e-07
SH2B3	1789.28	1.66518	0.272433	6.11226	9.82e-10	1.33e-07
AHCYL1	2387.06	-1.50581	0.246316	-6.11333	9.76e-10	1.33e-07
ABHD2	9296.5	1.37364	0.225218	6.09918	1.07e-09	1.43e-07
OTUD6B	1100.25	1.71488	0.281448	6.09306	1.11e-09	1.45e-07
LATS2	678	1.52736	0.250571	6.0955	1.09e-09	1.45e-07
FAM111A	676.472	-1.65532	0.271615	-6.09435	1.1e-09	1.45e-07
PIEZO2	119.397	-2.71526	0.446202	-6.08527	1.16e-09	1.5e-07
MAPK6	7217.02	1.50325	0.247184	6.08149	1.19e-09	1.53e-07
PTPN13	1025.18	-1.45824	0.239883	-6.07895	1.21e-09	1.54e-07
LRIT3	36.4199	3.16816	0.521817	6.07141	1.27e-09	1.6e-07
LEPREL1	1197.45	1.45552	0.239811	6.06943	1.28e-09	1.6e-07
SNORA68	84.0558	2.76301	0.455732	6.0628	1.34e-09	1.65e-07
RBAK	1231.01	1.40531	0.231866	6.06086	1.35e-09	1.66e-07
SLFN13	219.96	-2.15722	0.356383	-6.0531	1.42e-09	1.73e-07
IL6R	1063.83	1.93278	0.319431	6.0507	1.44e-09	1.74e-07
POLR3GL	222.215	-2.15739	0.357321	-6.03767	1.56e-09	1.87e-07
NFE2L3	1531.24	1.85195	0.307	6.0324	1.62e-09	1.88e-07
TK1	844.77	-1.93274	0.320325	-6.03369	1.6e-09	1.88e-07
ANK3	83.4535	-2.77773	0.46042	-6.03304	1.61e-09	1.88e-07
NFIL3	608.049	1.48079	0.246053	6.01817	1.76e-09	2.04e-07
GATS	605.924	-1.87805	0.312302	-6.01358	1.81e-09	2.08e-07
TCFL5	186.068	-2.08691	0.347285	-6.00923	1.86e-09	2.12e-07
MYO15B	514.735	-1.71569	0.285681	-6.00562	1.91e-09	2.15e-07
TMC7	629.953	1.55085	0.258722	5.99426	2.04e-09	2.29e-07
RLF	877.611	1.38995	0.231942	5.99267	2.06e-09	2.29e-07
INTS3	1214.71	-1.48137	0.248023	-5.97271	2.33e-09	2.57e-07
CASP2	1602.47	1.48262	0.248349	5.96991	2.37e-09	2.6e-07
IPPK	915.708	1.7129	0.287018	5.9679	2.4e-09	2.61e-07
DNMT1	1613.78	-1.45315	0.243535	-5.96691	2.42e-09	2.61e-07
ADH5	1892.71	-1.35369	0.227885	-5.94025	2.85e-09	3.04e-07
TTC12	176.6	-2.0757	0.349749	-5.93482	2.94e-09	3.12e-07
CD55	2921.39	1.51057	0.254708	5.93057	3.02e-09	3.16e-07
SBNO1	4657.69	1.25297	0.211253	5.93115	3.01e-09	3.16e-07
BABAM1	543.239	-1.51958	0.25636	-5.92753	3.08e-09	3.17e-07
DCLRE1A	497.377	-1.53789	0.259408	-5.92845	3.06e-09	3.17e-07
C9orf47	186.14	2.44236	0.412292	5.92387	3.14e-09	3.22e-07
WDR45B	3617.17	1.2285	0.207594	5.91778	3.26e-09	3.32e-07
AHSA2	1114.24	-1.604	0.271653	-5.90459	3.54e-09	3.57e-07
BACH1	963.732	1.69843	0.288206	5.89311	3.79e-09	3.8e-07
UTP6	1224.98	-1.39825	0.237563	-5.88582	3.96e-09	3.94e-07
EIF5	10940	1.31229	0.223443	5.87306	4.28e-09	4.23e-07
C3orf52	884.569	1.91325	0.325865	5.87131	4.32e-09	4.24e-07
ZNF117	45.6112	-3.03271	0.517332	-5.86222	4.57e-09	4.45e-07
COL4A1	5540.72	1.29228	0.220576	5.85868	4.67e-09	4.52e-07
STX6	2545.59	1.44768	0.247355	5.85262	4.84e-09	4.62e-07
CDC6	1107.96	-1.3706	0.234172	-5.85297	4.83e-09	4.62e-07
NBPF1	972.446	-1.42598	0.243771	-5.84967	4.93e-09	4.67e-07
UQCRC2	3689.84	-1.30954	0.22392	-5.84827	4.97e-09	4.68e-07
CBFB	1818.06	1.48246	0.253682	5.84379	5.1e-09	4.78e-07
RNF169	1149.77	1.36234	0.233228	5.84125	5.18e-09	4.82e-07
TTLL6	113.711	-2.63276	0.451473	-5.8315	5.49e-09	5.07e-07
KLF4	594.046	1.8131	0.311058	5.82882	5.58e-09	5.12e-07
EHF	932.016	-2.09801	0.360116	-5.82593	5.68e-09	5.18e-07
TFAP2A	340.04	-1.70945	0.293782	-5.81878	5.93e-09	5.37e-07
APEH	980.883	-1.46382	0.251956	-5.80982	6.25e-09	5.62e-07
DNA2	554.842	-1.68651	0.290326	-5.80902	6.28e-09	5.62e-07
RALGAPA2	414.41	-1.71064	0.294814	-5.80243	6.54e-09	5.81e-07
PEG10	5512.89	-1.20239	0.207308	-5.8	6.63e-09	5.86e-07
FADS1	11069.3	-1.19598	0.206591	-5.78912	7.08e-09	6.21e-07
BZW1	9596.93	1.33009	0.229935	5.78463	7.27e-09	6.3e-07
ARHGEF39	277.944	-1.9675	0.340099	-5.78508	7.25e-09	6.3e-07
H1F0	1751.91	-1.88321	0.325749	-5.78119	7.42e-09	6.4e-07
SMARCA2	1160.49	-1.31718	0.227932	-5.77884	7.52e-09	6.41e-07
ORAI3	217.388	-2.0233	0.350062	-5.77983	7.48e-09	6.41e-07
GLT8D1	552.186	-1.54873	0.268544	-5.76714	8.06e-09	6.83e-07
PCED1A	394.967	-1.79308	0.310967	-5.76616	8.11e-09	6.83e-07
CREBRF	434.099	1.6025	0.278361	5.75692	8.57e-09	7.13e-07
VCPKMT	397.634	1.5737	0.273333	5.75746	8.54e-09	7.13e-07
TMOD3	8332.94	1.31683	0.228881	5.75332	8.75e-09	7.24e-07
PPP2R2A	2987	1.38755	0.241326	5.7497	8.94e-09	7.35e-07
INO80D	395.978	1.6731	0.291396	5.74165	9.38e-09	7.49e-07
SRGAP1	2226.22	1.23322	0.214732	5.74307	9.3e-09	7.49e-07
CLSTN1	1727.78	-1.35985	0.236705	-5.74491	9.2e-09	7.49e-07
TRANK1	246.789	-1.95433	0.340336	-5.74234	9.34e-09	7.49e-07
PHGDH	341.006	-2.03317	0.354096	-5.74185	9.36e-09	7.49e-07
RECK	218.494	-1.83794	0.320164	-5.7406	9.43e-09	7.5e-07
CYP2U1	121.484	-2.21585	0.386247	-5.73688	9.64e-09	7.62e-07
MTOR	1317.91	-1.3754	0.239805	-5.73548	9.72e-09	7.64e-07
ENTPD4	3534.61	1.21772	0.212379	5.7337	9.83e-09	7.66e-07
FER1L4	115.606	-2.41234	0.420763	-5.73326	9.85e-09	7.66e-07
ARHGAP5	6047.87	1.53662	0.268764	5.71736	1.08e-08	8.36e-07
OXSR1	2495.11	1.24946	0.218655	5.71427	1.1e-08	8.47e-07
ACSS1	342.072	-1.80762	0.316594	-5.70958	1.13e-08	8.66e-07
METTL16	2933.97	1.38081	0.241906	5.70807	1.14e-08	8.69e-07
IQGAP3	818.266	-1.47562	0.258724	-5.70344	1.17e-08	8.88e-07
SEMA4G	331.27	-2.04359	0.358392	-5.70212	1.18e-08	8.91e-07
SLMO2	1852.65	1.41535	0.248754	5.68978	1.27e-08	9.52e-07
RAP2B	1408.25	1.33991	0.235607	5.68705	1.29e-08	9.63e-07
SLC47A1	397.845	-1.56808	0.275877	-5.684	1.32e-08	9.75e-07
HNRNPA1P33	296.727	-2.23741	0.394139	-5.67671	1.37e-08	1.01e-06
RP9P	292.737	1.64842	0.290707	5.67041	1.42e-08	1.04e-06
CYBRD1	1269.13	-1.37511	0.242776	-5.66413	1.48e-08	1.08e-06
RAB15	744.676	-1.48804	0.262809	-5.66207	1.5e-08	1.09e-06
MAFF	151.47	2.05106	0.362471	5.65855	1.53e-08	1.1e-06
DNAJB9	1209.32	1.38701	0.245155	5.65766	1.53e-08	1.1e-06
MYO1C	3139.75	-1.24995	0.220998	-5.65592	1.55e-08	1.1e-06
CDC45	308.71	-1.81044	0.319981	-5.65796	1.53e-08	1.1e-06
VAMP2	491.449	-1.5084	0.267202	-5.64516	1.65e-08	1.17e-06
RGS17	355.597	1.73385	0.307363	5.64104	1.69e-08	1.19e-06
DUSP12	958.463	1.3024	0.23089	5.64079	1.69e-08	1.19e-06
KCMF1	2394.27	1.38754	0.246194	5.63598	1.74e-08	1.21e-06
LRRC8A	2048.12	1.28116	0.227676	5.62709	1.83e-08	1.25e-06
LRBA	1453.9	-1.27398	0.226385	-5.62746	1.83e-08	1.25e-06
WDHD1	861.442	-1.35828	0.241315	-5.62865	1.82e-08	1.25e-06
HAUS4	553.417	-1.50688	0.267712	-5.62873	1.82e-08	1.25e-06
NAA25	3168.1	1.29835	0.231147	5.61699	1.94e-08	1.32e-06
RRH	27.4557	3.03307	0.540273	5.61396	1.98e-08	1.34e-06
DYNC1I2	1713.78	-1.33168	0.237414	-5.60911	2.03e-08	1.37e-06
SLC27A2	873.943	-1.49692	0.266926	-5.60801	2.05e-08	1.37e-06
STK17A	3095.19	1.31337	0.234551	5.59952	2.15e-08	1.44e-06
ADAMTS15	476.462	1.47371	0.263329	5.59644	2.19e-08	1.45e-06
EMP1	1930.58	2.04871	0.366214	5.5943	2.22e-08	1.46e-06
PPP1R3B	962.416	1.72319	0.308025	5.59431	2.21e-08	1.46e-06
MTPAP	1493.15	1.2541	0.224268	5.59197	2.25e-08	1.47e-06
DPYSL5	139.462	-2.15804	0.38595	-5.59151	2.25e-08	1.47e-06
KLF2	93.3824	2.26586	0.405563	5.58694	2.31e-08	1.49e-06
ARL5B	1411.16	1.57054	0.281042	5.58829	2.29e-08	1.49e-06
ZCCHC3	994.758	1.36883	0.245104	5.58468	2.34e-08	1.51e-06
ZFAND2A	766.321	1.51156	0.271053	5.57662	2.45e-08	1.57e-06
GPKOW	374.134	-1.89803	0.340966	-5.56662	2.6e-08	1.66e-06
DCAF4L1	40.1519	2.82277	0.507587	5.56116	2.68e-08	1.7e-06
TMEM189	448.42	1.72153	0.309699	5.55871	2.72e-08	1.71e-06
GNE	3382.55	1.17007	0.210461	5.55955	2.7e-08	1.71e-06
ANXA13	347.767	-1.61848	0.291697	-5.54851	2.88e-08	1.81e-06
DCP1A	798.131	1.33536	0.2409	5.54322	2.97e-08	1.85e-06
SORD	552.841	-1.46242	0.264331	-5.53253	3.16e-08	1.96e-06
SLC16A6	1963.24	1.8812	0.3402	5.52968	3.21e-08	1.98e-06
RPRD1A	2462.82	1.27627	0.230865	5.5282	3.24e-08	1.99e-06
DHX15	7752.61	1.13948	0.206209	5.52582	3.28e-08	2.01e-06
TM7SF2	122.105	-2.16269	0.391842	-5.51929	3.4e-08	2.08e-06
MCM3	2204.64	-1.4038	0.254627	-5.51315	3.52e-08	2.14e-06
ADD3	320.652	-1.75787	0.319087	-5.50907	3.61e-08	2.18e-06
GABPB1	958.544	1.37307	0.249416	5.50516	3.69e-08	2.22e-06
VASH1	116.99	-2.44867	0.444876	-5.50416	3.71e-08	2.23e-06
DLC1	1078.86	1.24824	0.226885	5.50165	3.76e-08	2.25e-06
SMARCC2	1821.92	-1.4461	0.263033	-5.4978	3.85e-08	2.29e-06
DDR2	50.8471	2.65639	0.483648	5.49241	3.96e-08	2.33e-06
CBWD3	140.129	1.90338	0.346436	5.49417	3.93e-08	2.33e-06
MKLN1-AS	233.956	1.65583	0.301562	5.49086	4e-08	2.33e-06
BTN2A1	1250.74	1.38731	0.252605	5.49201	3.97e-08	2.33e-06
MAP2	72.1169	-2.85135	0.519176	-5.49207	3.97e-08	2.33e-06
CORO2A	151.856	-2.56025	0.467267	-5.4792	4.27e-08	2.48e-06
DCDC2	917.474	-1.814	0.331185	-5.47729	4.32e-08	2.5e-06
MAP2K4	3359.95	1.28516	0.234906	5.47096	4.48e-08	2.56e-06
FAM168B	3984.21	1.14851	0.209916	5.4713	4.47e-08	2.56e-06
CAMK2N1	651.864	-1.60579	0.293436	-5.47237	4.44e-08	2.56e-06
ACBD4	155.473	-2.11343	0.386895	-5.46253	4.69e-08	2.67e-06
BCL10	651.302	1.542	0.282434	5.45967	4.77e-08	2.7e-06
ARPIN	1024.38	-1.41871	0.259935	-5.45796	4.82e-08	2.72e-06
CALCOCO1	524.173	-1.53345	0.28118	-5.45363	4.94e-08	2.77e-06
FST	195.989	1.78379	0.32714	5.45268	4.96e-08	2.78e-06
PDK4	2296.14	-1.89707	0.348015	-5.45111	5.01e-08	2.79e-06
WDR70	419.53	-1.47976	0.271506	-5.45018	5.03e-08	2.8e-06
DCUN1D3	435.791	1.54885	0.28431	5.44775	5.1e-08	2.82e-06
EPHX2	117.529	-2.22612	0.408771	-5.44589	5.15e-08	2.84e-06
PTPRK	4172.95	1.32415	0.243324	5.4419	5.27e-08	2.88e-06
BAG3	2532.27	1.26732	0.232866	5.4423	5.26e-08	2.88e-06
BBS2	710.081	-1.32948	0.244375	-5.44034	5.32e-08	2.9e-06
CXCL5	7084.19	-1.49898	0.275642	-5.43815	5.38e-08	2.92e-06
FAM160B1	1176.28	1.26521	0.232943	5.4314	5.59e-08	3.02e-06
CCDC136	76.7837	-2.44172	0.449981	-5.42627	5.75e-08	3.1e-06
STOM	6078.4	1.28848	0.23767	5.4213	5.92e-08	3.18e-06
CYP24A1	7739.83	-1.81403	0.334784	-5.4185	6.01e-08	3.2e-06
SALL2	48.0551	-2.89393	0.533984	-5.41952	5.98e-08	3.2e-06
PPP1R15A	2682.68	1.52542	0.282063	5.40808	6.37e-08	3.38e-06
SDSL	173.329	-2.09902	0.388679	-5.4004	6.65e-08	3.52e-06
UBE2E3	1352.15	1.26625	0.234572	5.39813	6.73e-08	3.55e-06
SH3RF1	1454.43	1.58501	0.293845	5.39403	6.89e-08	3.57e-06
VGLL4	1337.01	1.28477	0.238118	5.39552	6.83e-08	3.57e-06
ADAM17	2714.18	1.17573	0.217949	5.3945	6.87e-08	3.57e-06
NDUFS1	1780.42	-1.19935	0.22235	-5.39396	6.89e-08	3.57e-06
ABHD14B	490.144	-1.4709	0.272636	-5.3951	6.85e-08	3.57e-06
LINC01278	236.419	-1.82704	0.339051	-5.3887	7.1e-08	3.66e-06
PTBP2	955.326	1.64703	0.305726	5.38728	7.15e-08	3.67e-06
GXYLT1	1674.57	1.42164	0.264002	5.38497	7.25e-08	3.71e-06
THUMPD2	709.876	1.29943	0.241793	5.37413	7.7e-08	3.92e-06
LRRCC1	92.0705	-2.43861	0.454219	-5.3688	7.93e-08	4.03e-06
ARSJ	1162.19	1.37922	0.256997	5.36665	8.02e-08	4.05e-06
DPM2	380.67	-1.50733	0.280875	-5.36655	8.03e-08	4.05e-06
THSD7A	824.023	-2.14995	0.401008	-5.36137	8.26e-08	4.15e-06
TNRC6B	944.409	1.23178	0.229842	5.35926	8.36e-08	4.19e-06
SETD8	1500.6	1.21844	0.227426	5.35751	8.44e-08	4.21e-06
RBL1	591.271	-1.37426	0.256538	-5.35696	8.46e-08	4.21e-06
SPTY2D1	2404.51	1.1992	0.22396	5.35454	8.58e-08	4.25e-06
CDC16	1092.34	-1.24528	0.233145	-5.34123	9.23e-08	4.54e-06
C2orf68	259.87	-1.70219	0.318639	-5.34206	9.19e-08	4.54e-06
GPX2	971.42	-2.24034	0.419574	-5.33955	9.32e-08	4.57e-06
KDM3A	2113.13	1.22985	0.230454	5.33662	9.47e-08	4.61e-06
TMEM120B	312.71	-1.53749	0.288108	-5.33652	9.47e-08	4.61e-06
GLI1	142.633	-2.68514	0.503195	-5.33619	9.49e-08	4.61e-06
HEG1	2121.54	1.42256	0.266673	5.33448	9.58e-08	4.64e-06
RBPJ	1451.02	1.28711	0.241406	5.33171	9.73e-08	4.69e-06
KIAA0922	188.332	-1.79364	0.336548	-5.32953	9.85e-08	4.73e-06
TRIM23	741.786	1.49749	0.281093	5.32738	9.96e-08	4.75e-06
HN1L	6320.52	1.24243	0.233221	5.32728	9.97e-08	4.75e-06
SLC7A7	111.492	-2.21846	0.416467	-5.32687	9.99e-08	4.75e-06
UGT1A7	353.819	2.17917	0.409405	5.32277	1.02e-07	4.84e-06
RNF19B	757.912	1.51676	0.285109	5.31994	1.04e-07	4.84e-06
AMOTL2	2519.33	1.40891	0.264781	5.32105	1.03e-07	4.84e-06
DSG2	8427.7	1.22729	0.230658	5.32079	1.03e-07	4.84e-06
CUL3	2956.63	1.1297	0.21233	5.32047	1.04e-07	4.84e-06
DHRS4-AS1	320.221	-1.56017	0.293231	-5.32063	1.03e-07	4.84e-06
GATA6	199.66	1.74738	0.328566	5.31819	1.05e-07	4.86e-06
PLEKHJ1	149.357	-1.92873	0.362673	-5.31809	1.05e-07	4.86e-06
MORF4L2	11705	1.06759	0.200869	5.31486	1.07e-07	4.93e-06
TSPAN5	1395.66	1.26022	0.23726	5.31155	1.09e-07	5e-06
CIT	934.887	-1.3838	0.26059	-5.31026	1.09e-07	5.02e-06
RIN2	2058.51	1.4324	0.269914	5.30688	1.12e-07	5.1e-06
ZNF146	9289.5	1.08379	0.204238	5.30648	1.12e-07	5.1e-06
TYSND1	414.669	-1.44256	0.271952	-5.30445	1.13e-07	5.14e-06
TTC39A	125.638	-2.09578	0.395167	-5.30354	1.14e-07	5.15e-06
SCARA5	111.375	-2.62285	0.495058	-5.29807	1.17e-07	5.29e-06
RFC2	589.59	-1.48211	0.280069	-5.29194	1.21e-07	5.45e-06
TM4SF1	13382.5	1.08711	0.205585	5.28787	1.24e-07	5.55e-06
MSX2	503.799	1.34508	0.254451	5.28622	1.25e-07	5.59e-06
FAM60A	2412.85	1.12476	0.212855	5.28414	1.26e-07	5.61e-06
RASSF4	47.9565	-2.76312	0.522907	-5.28414	1.26e-07	5.61e-06
DIMT1	489.385	-1.56457	0.296303	-5.2803	1.29e-07	5.72e-06
LEPRE1	555.065	-1.35631	0.256945	-5.27861	1.3e-07	5.75e-06
KIF20A	1162.72	-1.20401	0.228155	-5.27716	1.31e-07	5.78e-06
DDX42	4339.96	-1.19757	0.22713	-5.2726	1.35e-07	5.91e-06
RASSF3	2196.86	1.40827	0.267187	5.27072	1.36e-07	5.95e-06
AGFG1	3229.5	1.12239	0.213103	5.26686	1.39e-07	6.06e-06
NCALD	238.118	-1.94425	0.369328	-5.26427	1.41e-07	6.12e-06
RALGPS1	149.121	-1.96186	0.372956	-5.2603	1.44e-07	6.24e-06
FRS2	1243.38	1.42852	0.27186	5.25462	1.48e-07	6.4e-06
GCLC	5983.68	1.0899	0.207449	5.25379	1.49e-07	6.4e-06
RNF170	548.33	-1.34188	0.255402	-5.25401	1.49e-07	6.4e-06
ITGA4	109.56	-2.34492	0.446498	-5.2518	1.51e-07	6.45e-06
SEMA3B	100.369	-2.5086	0.477808	-5.25021	1.52e-07	6.49e-06
DYNC2H1	832.028	-1.27612	0.243096	-5.24946	1.53e-07	6.5e-06
TP53INP1	1333.36	1.60894	0.306733	5.24539	1.56e-07	6.62e-06
HLTF	1943	-1.39397	0.265817	-5.24409	1.57e-07	6.65e-06
CHMP5	2066.23	-1.13481	0.216673	-5.23741	1.63e-07	6.87e-06
SLFN5	656.05	-1.59905	0.305336	-5.23703	1.63e-07	6.87e-06
GPR125	1931.01	1.12737	0.215401	5.23382	1.66e-07	6.97e-06
NADSYN1	893.889	-1.32624	0.253573	-5.23019	1.69e-07	7.09e-06
SNORD63	40.6272	2.58624	0.494615	5.2288	1.71e-07	7.12e-06
C1orf52	528.507	1.34519	0.257518	5.22368	1.75e-07	7.3e-06
RBM5	967.795	-1.27535	0.244252	-5.22146	1.78e-07	7.36e-06
FOXQ1	427.323	1.52833	0.292936	5.21728	1.82e-07	7.51e-06
MYOM3	324.422	-1.69039	0.324155	-5.21475	1.84e-07	7.59e-06
ETS1	2620.04	1.69162	0.3245	5.21301	1.86e-07	7.64e-06
SYPL1	5666.89	1.34725	0.258753	5.20669	1.92e-07	7.88e-06
HDDC3	330.482	-1.55548	0.298779	-5.2061	1.93e-07	7.88e-06
SFRP1	1872.28	1.40916	0.270887	5.20202	1.97e-07	8.04e-06
SLC16A13	168.723	-1.77003	0.340294	-5.20148	1.98e-07	8.04e-06
FAM107B	6727.75	1.11854	0.215121	5.19958	2e-07	8.1e-06
ANKRD46	197.978	-1.78435	0.343212	-5.19898	2e-07	8.1e-06
MYLK2	41.9474	2.57394	0.495192	5.19786	2.02e-07	8.12e-06
DCP2	1033.84	1.4433	0.27774	5.19657	2.03e-07	8.16e-06
NR1D2	1504.44	1.14286	0.22002	5.19432	2.05e-07	8.21e-06
HOMEZ	153.188	-1.84822	0.35579	-5.1947	2.05e-07	8.21e-06
HIPK2	5441.02	1.38449	0.266588	5.19338	2.07e-07	8.23e-06
NCAPD2	3043.35	-1.28425	0.247498	-5.18894	2.11e-07	8.4e-06
GNPNAT1	3563.35	1.2471	0.240401	5.18758	2.13e-07	8.44e-06
YOD1	2155.7	1.75073	0.338282	5.17536	2.27e-07	8.94e-06
MPI	581.727	-1.44239	0.278672	-5.17594	2.27e-07	8.94e-06
TARS2	513.866	-1.44468	0.279102	-5.17619	2.26e-07	8.94e-06
ANO5	347.127	-1.48257	0.287702	-5.15314	2.56e-07	1e-05
GALNT12	155.266	-1.86462	0.362157	-5.14865	2.62e-07	1.03e-05
PLK3	365.51	1.44282	0.280362	5.14628	2.66e-07	1.04e-05
GRPEL2	946.157	1.21454	0.23611	5.14395	2.69e-07	1.04e-05
USP11	1125.16	-1.3082	0.254277	-5.14477	2.68e-07	1.04e-05
SPAG5	2233.35	-1.15848	0.225588	-5.13537	2.82e-07	1.09e-05
SCAMP5	383.443	-1.43012	0.278475	-5.13556	2.81e-07	1.09e-05
MPHOSPH10	1937.95	1.12022	0.218426	5.12861	2.92e-07	1.12e-05
KLHDC10	2092.11	1.09793	0.21405	5.12931	2.91e-07	1.12e-05
MLH1	1121.85	-1.19349	0.232742	-5.12796	2.93e-07	1.12e-05
UBE2L6	647.156	-1.38731	0.270706	-5.12481	2.98e-07	1.14e-05
BRCA1	1649.38	-1.17305	0.229033	-5.12174	3.03e-07	1.15e-05
NDRG1	1019.41	1.49353	0.291904	5.11652	3.11e-07	1.18e-05
HS1BP3	355.403	-1.43418	0.280557	-5.11191	3.19e-07	1.2e-05
SYNGR1	118.741	-2.30735	0.451377	-5.1118	3.19e-07	1.2e-05
LAMC1	12697.8	1.33524	0.261345	5.10911	3.24e-07	1.22e-05
BAIAP2-AS1	213.308	-1.74811	0.342732	-5.10051	3.39e-07	1.27e-05
MXD1	562.237	2.08687	0.40958	5.09516	3.48e-07	1.3e-05
HEMK1	171.761	-2.0872	0.409684	-5.09465	3.49e-07	1.3e-05
TMEM80	76.695	-2.22226	0.436086	-5.09591	3.47e-07	1.3e-05
GPHN	315.94	-1.60995	0.316393	-5.08845	3.61e-07	1.34e-05
RNF219	725.131	1.31978	0.259503	5.08579	3.66e-07	1.35e-05
ZBED6	1139.61	1.31255	0.258015	5.0871	3.64e-07	1.35e-05
DMKN	209.904	-1.65112	0.324632	-5.08613	3.65e-07	1.35e-05
RNF207	191.186	-1.73038	0.34038	-5.08367	3.7e-07	1.36e-05
OSGIN2	4084.68	1.30831	0.257497	5.08086	3.76e-07	1.37e-05
TMEM51	776.993	1.23456	0.242922	5.08211	3.73e-07	1.37e-05
ZWINT	1611.22	-1.13118	0.222698	-5.07943	3.79e-07	1.38e-05
MKS1	225.254	-1.70457	0.335693	-5.07776	3.82e-07	1.39e-05
TLE1	1388.1	1.12947	0.222515	5.07591	3.86e-07	1.4e-05
MFHAS1	1125.34	1.31073	0.258336	5.07375	3.9e-07	1.41e-05
ANXA10	3396.82	1.08674	0.214442	5.06774	4.03e-07	1.45e-05
ZNF354A	656.146	1.243	0.245461	5.06392	4.11e-07	1.48e-05
MARC1	773.854	1.19352	0.235722	5.06323	4.12e-07	1.48e-05
USP46	870.734	1.27974	0.252845	5.06137	4.16e-07	1.49e-05
PRPS2	858.795	-1.25962	0.249	-5.05874	4.22e-07	1.51e-05
ZFAND5	7511.73	1.0846	0.214544	5.05537	4.3e-07	1.53e-05
SLC18B1	277.031	-1.536	0.304068	-5.05152	4.38e-07	1.56e-05
BET1L	828.341	-1.22922	0.243584	-5.04639	4.5e-07	1.6e-05
HAUS2	1288.34	1.14568	0.227329	5.03976	4.66e-07	1.65e-05
WDR61	1120.66	-1.25147	0.248426	-5.0376	4.71e-07	1.66e-05
CCDC92	204.654	-1.78568	0.354537	-5.03665	4.74e-07	1.67e-05
TCERG1	3849.47	1.0517	0.209077	5.03022	4.9e-07	1.72e-05
SLAIN2	1323.95	1.24504	0.247676	5.02691	4.98e-07	1.74e-05
BTBD7	1808.75	1.18286	0.23528	5.02744	4.97e-07	1.74e-05
MDFIC	1286.57	1.35564	0.269886	5.02303	5.09e-07	1.76e-05
AGBL5	532.139	-1.3082	0.260405	-5.0237	5.07e-07	1.76e-05
SPAG1	575.22	-1.55871	0.310193	-5.02498	5.03e-07	1.76e-05
TMEM218	212.03	-1.60264	0.319123	-5.022	5.11e-07	1.77e-05
MYC	2759.47	1.06496	0.212339	5.01539	5.29e-07	1.83e-05
PAQR4	201.899	-1.65369	0.329747	-5.01503	5.3e-07	1.83e-05
NAMPT	7572.48	1.32009	0.263447	5.01085	5.42e-07	1.86e-05
ASNS	836.538	-1.23821	0.247334	-5.00624	5.55e-07	1.9e-05
MARCH5	1671.9	1.17674	0.235238	5.00235	5.66e-07	1.94e-05
NR0B1	579.926	1.50889	0.30198	4.99667	5.83e-07	1.98e-05
FAM171A1	1123.54	1.19607	0.23937	4.99672	5.83e-07	1.98e-05
APH1B	1122.88	1.13797	0.227754	4.99647	5.84e-07	1.98e-05
PATL1	4681.35	1.0637	0.21296	4.99486	5.89e-07	1.98e-05
CHAF1A	441.328	-1.47218	0.294664	-4.99615	5.85e-07	1.98e-05
HOGA1	52.0495	-2.4783	0.496147	-4.99508	5.88e-07	1.98e-05
RPS28	1025.98	-2.11879	0.424243	-4.99428	5.91e-07	1.99e-05
ZNF557	266.933	1.44344	0.28958	4.98459	6.21e-07	2.08e-05
EPHA2	3698.85	1.03762	0.208206	4.98362	6.24e-07	2.08e-05
FANCI	3127.82	-1.04596	0.209826	-4.98491	6.2e-07	2.08e-05
LIG1	861.217	-1.52058	0.305138	-4.98325	6.25e-07	2.08e-05
OCLN	595.22	1.27302	0.255595	4.98063	6.34e-07	2.11e-05
RPS6KA1	345.37	-1.51383	0.304213	-4.97621	6.48e-07	2.15e-05
JADE3	1090.07	1.1618	0.233565	4.97421	6.55e-07	2.16e-05
RPE	1144	-1.22616	0.246483	-4.97461	6.54e-07	2.16e-05
USP49	400.904	1.31836	0.265184	4.97147	6.64e-07	2.19e-05
JAG1	3742.6	1.17679	0.236806	4.9694	6.72e-07	2.21e-05
C21orf33	614.204	-1.28459	0.258531	-4.9688	6.74e-07	2.21e-05
MRAS	232.466	-1.54816	0.311904	-4.96357	6.92e-07	2.26e-05
AHR	1931.48	1.23397	0.248719	4.96131	7e-07	2.28e-05
FBXW8	374.478	-1.35653	0.273686	-4.95652	7.18e-07	2.34e-05
BRIX1	2105.7	1.10652	0.223388	4.95335	7.29e-07	2.37e-05
TWISTNB	1789.41	1.29707	0.261929	4.95199	7.35e-07	2.38e-05
QKI	3115.98	1.37352	0.277492	4.94978	7.43e-07	2.4e-05
CPS1	616.485	-2.17421	0.439319	-4.94905	7.46e-07	2.41e-05
HAS3	2461.37	1.57406	0.31814	4.9477	7.51e-07	2.42e-05
CASP7	1236.94	1.34391	0.271695	4.9464	7.56e-07	2.43e-05
ZXDB	838.177	1.37352	0.277749	4.94517	7.61e-07	2.44e-05
ELAVL1	1223.7	-1.1104	0.224622	-4.94343	7.68e-07	2.45e-05
STAT4	214.937	-1.66544	0.337279	-4.93788	7.9e-07	2.52e-05
P4HTM	182.364	-1.83071	0.370924	-4.93554	7.99e-07	2.54e-05
HSPA14	2149.66	1.06675	0.216243	4.93312	8.09e-07	2.57e-05
LOC283335	53.5382	-2.41294	0.489202	-4.93239	8.12e-07	2.57e-05
RFFL	366.895	1.65535	0.335665	4.93155	8.16e-07	2.58e-05
GOLGA4	6909.19	1.17297	0.237904	4.93045	8.2e-07	2.58e-05
CMPK1	2715.47	-1.23073	0.249575	-4.9313	8.17e-07	2.58e-05
ATG12	1867.31	1.27811	0.259439	4.92644	8.37e-07	2.63e-05
TMEM129	276.642	-1.62926	0.330814	-4.925	8.44e-07	2.64e-05
FBXW10	70.9722	-2.31908	0.471202	-4.92162	8.58e-07	2.68e-05
ICE1	3710.55	1.0143	0.206588	4.90976	9.12e-07	2.84e-05
USP53	1297.9	1.17286	0.238999	4.90737	9.23e-07	2.87e-05
NHLRC3	323.945	-1.51485	0.308654	-4.90793	9.2e-07	2.87e-05
ZEB2	684.537	1.69742	0.346048	4.90515	9.34e-07	2.89e-05
SPEN	2772.63	1.12173	0.228662	4.90562	9.31e-07	2.89e-05
YRDC	617.239	1.38106	0.28175	4.90174	9.5e-07	2.92e-05
DUSP6	658.347	1.22534	0.249943	4.90249	9.46e-07	2.92e-05
GGH	1171.06	-1.15108	0.234825	-4.90187	9.49e-07	2.92e-05
LIG3	764.978	-1.46129	0.298158	-4.90105	9.53e-07	2.92e-05
SELENBP1	107.663	-2.41721	0.493342	-4.89966	9.6e-07	2.94e-05
CEBPB	803.238	1.29598	0.264618	4.89755	9.7e-07	2.96e-05
GALT	297.711	-1.51154	0.308708	-4.89636	9.76e-07	2.97e-05
QPCT	3294.29	1.0854	0.221741	4.89489	9.84e-07	2.99e-05
FAM69A	991.47	1.16732	0.238788	4.88853	1.02e-06	3.07e-05
LAS1L	1581.09	-1.22787	0.251163	-4.88873	1.01e-06	3.07e-05
UGCG	1127.05	1.73633	0.355227	4.88794	1.02e-06	3.08e-05
REST	1519.87	1.14844	0.235056	4.8858	1.03e-06	3.1e-05
CASP3	1075.03	1.16719	0.238986	4.88392	1.04e-06	3.13e-05
KIAA1161	327.017	-1.48386	0.303901	-4.8827	1.05e-06	3.14e-05
LRP1	1079.32	-1.28186	0.262625	-4.88096	1.06e-06	3.16e-05
FYTTD1	2230.31	1.11517	0.228665	4.87685	1.08e-06	3.22e-05
LINC00641	932.201	1.29718	0.26605	4.8757	1.08e-06	3.23e-05
OVGP1	114.181	1.8265	0.374759	4.87379	1.09e-06	3.26e-05
LDLRAD3	725.54	1.17669	0.241497	4.87247	1.1e-06	3.26e-05
EMG1	628.99	-1.26313	0.259195	-4.8733	1.1e-06	3.26e-05
2006-09-01	369.875	-1.42035	0.291489	-4.87275	1.1e-06	3.26e-05
BMP2K	708.834	1.36983	0.281317	4.86936	1.12e-06	3.3e-05
LOC101927136	73.2084	-2.13318	0.43825	-4.86748	1.13e-06	3.33e-05
ZNF862	151.455	-1.88849	0.388083	-4.86619	1.14e-06	3.34e-05
DDX1	3030.81	-1.06754	0.21961	-4.86105	1.17e-06	3.42e-05
SNRPB2	3487.45	1.02581	0.211097	4.85942	1.18e-06	3.44e-05
DCAF8	1604.91	-1.16291	0.239316	-4.8593	1.18e-06	3.44e-05
TRIP13	1015.51	-1.18159	0.243378	-4.85495	1.2e-06	3.51e-05
IL1RAP	533.541	1.5173	0.313098	4.84607	1.26e-06	3.66e-05
MED10	1277.03	1.31765	0.271998	4.84432	1.27e-06	3.69e-05
ADSSL1	83.5307	-2.47792	0.512087	-4.83887	1.31e-06	3.78e-05
RASSF2	2210.38	1.2376	0.255817	4.83784	1.31e-06	3.79e-05
LSS	716.042	-1.2855	0.265716	-4.83787	1.31e-06	3.79e-05
LOC148413	151.4	-1.74615	0.360969	-4.83738	1.32e-06	3.79e-05
YY1	2537.86	1.08085	0.223484	4.83635	1.32e-06	3.8e-05
LRRC8B	660.199	1.39609	0.28871	4.83562	1.33e-06	3.81e-05
RIMS3	76.1343	-2.1706	0.448975	-4.83457	1.33e-06	3.82e-05
RBM22	1813.34	1.08705	0.224887	4.83377	1.34e-06	3.83e-05
NCAPH	663.546	-1.28058	0.265052	-4.83142	1.36e-06	3.86e-05
DPY19L1	4962.03	1.09565	0.226963	4.82743	1.38e-06	3.94e-05
USP31	942.509	1.12793	0.233734	4.82569	1.4e-06	3.96e-05
PYROXD2	137.746	-1.77444	0.367798	-4.82448	1.4e-06	3.98e-05
IKZF5	581.103	1.26027	0.261435	4.8206	1.43e-06	4.03e-05
CLP1	827.958	1.22804	0.254716	4.82121	1.43e-06	4.03e-05
AEN	3180.52	1.21085	0.251182	4.82062	1.43e-06	4.03e-05
SLFN11	350.417	-1.45094	0.301338	-4.81499	1.47e-06	4.13e-05
ACSF2	473.765	-1.76783	0.367144	-4.8151	1.47e-06	4.13e-05
MTMR2	2024.87	1.23562	0.256834	4.81095	1.5e-06	4.21e-05
ASF1B	334.261	-1.34842	0.280532	-4.80666	1.53e-06	4.29e-05
MGA	2296.25	1.11217	0.231636	4.80137	1.58e-06	4.39e-05
DDX46	7628.29	1.01693	0.211784	4.80173	1.57e-06	4.39e-05
SCNN1A	175.473	-2.31358	0.481929	-4.80068	1.58e-06	4.39e-05
ASS1	113.271	-2.04224	0.425538	-4.79919	1.59e-06	4.42e-05
DOCK10	4180.95	1.36497	0.284577	4.79648	1.61e-06	4.47e-05
PSMD12	4513.11	1.11667	0.232886	4.79493	1.63e-06	4.48e-05
ALPK2	2307.72	-1.11632	0.232811	-4.79494	1.63e-06	4.48e-05
VTN	135.181	-1.84943	0.385676	-4.79529	1.62e-06	4.48e-05
LOC101927021	88.293	-2.0422	0.426707	-4.78595	1.7e-06	4.67e-05
DDAH1	431.693	-1.66063	0.347253	-4.78219	1.73e-06	4.75e-05
TRMU	485.963	1.21314	0.253731	4.78118	1.74e-06	4.77e-05
ZNF639	803.757	1.14192	0.239215	4.77362	1.81e-06	4.94e-05
VAC14	470.446	-1.3248	0.277669	-4.77116	1.83e-06	4.99e-05
THY1	126.511	-1.76177	0.36995	-4.76219	1.91e-06	5.21e-05
DCAF11	685.568	-1.35599	0.284805	-4.76112	1.93e-06	5.23e-05
LSG1	2438.33	1.06497	0.223751	4.75962	1.94e-06	5.26e-05
COPA	4425.32	-1.13384	0.238329	-4.75746	1.96e-06	5.3e-05
GRAMD1B	1704.63	-1.60609	0.337619	-4.75711	1.96e-06	5.3e-05
DNAJC27	325.533	1.33551	0.280785	4.75633	1.97e-06	5.31e-05
MURC	71.3315	2.11101	0.444052	4.75397	1.99e-06	5.34e-05
GFPT2	2858.81	1.46509	0.308157	4.75436	1.99e-06	5.34e-05
GSR	8506.55	1.05249	0.22138	4.7542	1.99e-06	5.34e-05
B4GALT4	4088.83	1.00554	0.211521	4.75388	2e-06	5.34e-05
WDR12	613.486	-1.21251	0.255099	-4.75309	2e-06	5.35e-05
KCNQ5	275.863	1.37467	0.289316	4.75146	2.02e-06	5.38e-05
CBLL1	1394.54	1.14018	0.240332	4.74418	2.09e-06	5.57e-05
IFI35	255.603	-1.45564	0.306976	-4.74188	2.12e-06	5.62e-05
SDPR	223.641	-1.61059	0.339676	-4.74155	2.12e-06	5.62e-05
EIF2S1	5346.13	1.05515	0.222675	4.73854	2.15e-06	5.69e-05
CCDC14	1468.31	-1.15799	0.244442	-4.73729	2.17e-06	5.72e-05
FOXRED2	843.491	-1.19324	0.251969	-4.73566	2.18e-06	5.74e-05
ZNF587B	219.85	-1.78798	0.377529	-4.736	2.18e-06	5.74e-05
DPAGT1	672.081	-1.18764	0.250887	-4.73377	2.2e-06	5.77e-05
PEX6	204.065	-1.67226	0.353226	-4.73426	2.2e-06	5.77e-05
CBWD2	617.767	1.20666	0.255114	4.72987	2.25e-06	5.88e-05
GYG2	349.202	-1.3589	0.287366	-4.72882	2.26e-06	5.89e-05
RBM27	2092.2	1.02643	0.217383	4.72175	2.34e-06	6.08e-05
IQCD	41.5873	-2.51002	0.531523	-4.72232	2.33e-06	6.08e-05
KIF14	932.852	-1.14416	0.242518	-4.71782	2.38e-06	6.19e-05
UBE2V2	2576.91	1.08331	0.229687	4.71649	2.4e-06	6.22e-05
DNAJC25	493.403	1.2437	0.263808	4.71443	2.42e-06	6.26e-05
RNMT	1824.08	1.04548	0.221788	4.71388	2.43e-06	6.26e-05
LOC388282	125.303	-1.79183	0.380065	-4.71454	2.42e-06	6.26e-05
HDAC3	813.628	-1.16587	0.247555	-4.70953	2.48e-06	6.39e-05
RAB22A	1932.67	1.22542	0.260368	4.70649	2.52e-06	6.46e-05
WDR43	4335.24	1.15197	0.244754	4.70667	2.52e-06	6.46e-05
CYP4V2	104.413	-1.84944	0.393083	-4.70496	2.54e-06	6.5e-05
TNFAIP8	892.186	1.18667	0.252297	4.70347	2.56e-06	6.53e-05
BCLAF1	7340.53	0.95401	0.20286	4.70279	2.57e-06	6.54e-05
ARAP3	125.594	-2.10186	0.447	-4.70214	2.57e-06	6.55e-05
KITLG	2031.4	1.29086	0.274557	4.7016	2.58e-06	6.56e-05
OAS3	1582.26	-1.06067	0.225662	-4.70028	2.6e-06	6.58e-05
METTL7B	172.537	-1.69619	0.360874	-4.70022	2.6e-06	6.58e-05
ZNF552	97.8429	-1.95567	0.416855	-4.69148	2.71e-06	6.85e-05
TRPV1	133.41	-1.74146	0.371903	-4.68256	2.83e-06	7.15e-05
ZC3H12C	689.773	1.13534	0.242668	4.67856	2.89e-06	7.27e-05
UHRF1BP1L	1813.02	1.29888	0.277744	4.67655	2.92e-06	7.32e-05
NOVA1	255.509	-1.47546	0.315471	-4.67701	2.91e-06	7.32e-05
RCHY1	489.02	1.34887	0.288669	4.67271	2.97e-06	7.43e-05
OPA1	1775.56	-1.06102	0.227044	-4.67317	2.97e-06	7.43e-05
BBS1	200.17	-1.59478	0.341505	-4.66985	3.01e-06	7.52e-05
RAB30	659.348	1.40404	0.300784	4.66795	3.04e-06	7.58e-05
NICN1	230.778	-1.44047	0.308685	-4.66649	3.06e-06	7.62e-05
TRIM14	580.763	-1.2315	0.263958	-4.66551	3.08e-06	7.64e-05
PHACTR2	824.409	1.19868	0.257073	4.66279	3.12e-06	7.7e-05
EDEM3	1576.99	1.1398	0.244423	4.66324	3.11e-06	7.7e-05
ZNF473	694.118	1.13167	0.242662	4.66356	3.11e-06	7.7e-05
RFX5	1222.35	-1.09967	0.235866	-4.66227	3.13e-06	7.71e-05
TOX	323.218	1.29414	0.277627	4.66141	3.14e-06	7.73e-05
PLCB3	510.801	-1.26106	0.2707	-4.65849	3.19e-06	7.83e-05
SLC45A4	236.278	-2.26655	0.486818	-4.65584	3.23e-06	7.91e-05
LITAF	3878.92	-0.977986	0.210234	-4.6519	3.29e-06	8.04e-05
EME1	347.864	-1.64785	0.354224	-4.652	3.29e-06	8.04e-05
SLC5A3	1227.53	1.33708	0.287526	4.65028	3.31e-06	8.07e-05
MCM8	1164.37	-1.11625	0.240019	-4.65069	3.31e-06	8.07e-05
PARN	1391.19	-1.02879	0.221457	-4.64554	3.39e-06	8.25e-05
RAE1	2054.38	1.04337	0.224981	4.63761	3.52e-06	8.56e-05
HNRNPL	7900.25	0.977855	0.21092	4.63614	3.55e-06	8.6e-05
SESN1	896.005	1.33486	0.288083	4.63359	3.59e-06	8.69e-05
LPGAT1	5378.41	0.960686	0.207411	4.63181	3.62e-06	8.76e-05
GOLT1B	2574.38	1.15483	0.249513	4.62832	3.69e-06	8.89e-05
TLR4	616.736	1.31929	0.285085	4.62769	3.7e-06	8.9e-05
PDRG1	897.292	1.31415	0.284034	4.62674	3.71e-06	8.93e-05
STK35	1472.53	1.03013	0.222815	4.62323	3.78e-06	9.06e-05
SUGT1	1443.12	1.06722	0.2309	4.62198	3.8e-06	9.08e-05
FANCL	430.126	-1.25584	0.271721	-4.62179	3.8e-06	9.08e-05
TPD52L1	682.396	-1.632	0.353114	-4.62172	3.81e-06	9.08e-05
C17orf75	518.21	-1.19827	0.259371	-4.6199	3.84e-06	9.13e-05
OBSL1	200.789	-1.79576	0.388698	-4.61992	3.84e-06	9.13e-05
LRP12	1581.1	1.22133	0.264525	4.61709	3.89e-06	9.24e-05
ZNF805	276.012	1.39363	0.301963	4.61523	3.93e-06	9.31e-05
CLASP2	1052.41	-1.103	0.239119	-4.61279	3.97e-06	9.4e-05
RAB12	978.796	1.14268	0.247802	4.61125	4e-06	9.43e-05
TM4SF4	663.747	-1.63787	0.355218	-4.61088	4.01e-06	9.43e-05
TMEM198B	134.26	-1.7368	0.37665	-4.61116	4e-06	9.43e-05
PHYKPL	138.261	-1.76045	0.381722	-4.61188	3.99e-06	9.43e-05
HEATR5A	1148.42	-1.04133	0.225871	-4.61031	4.02e-06	9.44e-05
TROVE2	1107.72	1.22574	0.266079	4.60666	4.09e-06	9.56e-05
CFDP1	1971.23	1.0126	0.219788	4.60718	4.08e-06	9.56e-05
ZCCHC24	94.0853	-1.8618	0.404165	-4.60654	4.09e-06	9.56e-05
NEDD4	8450.75	1.37002	0.297525	4.6047	4.13e-06	9.63e-05
NAA30	1472.27	1.25214	0.272067	4.60231	4.18e-06	9.73e-05
ITGA6	3732.91	1.24781	0.271255	4.60015	4.22e-06	9.8e-05
TRIM65	556.976	-1.20241	0.261364	-4.60052	4.21e-06	9.8e-05
TRPC6	238.391	1.57576	0.342603	4.59938	4.24e-06	9.82e-05
STAM	2492.01	1.35248	0.294158	4.59781	4.27e-06	9.86e-05
CDC7	326.615	-1.34595	0.292719	-4.5981	4.26e-06	9.86e-05
GINM1	590.894	-1.25567	0.273285	-4.59471	4.33e-06	9.99e-05
EIF2D	775.755	-1.21185	0.263809	-4.59369	4.35e-06	0.000100246
ARRDC3	2111.42	1.1231	0.244743	4.58888	4.46e-06	0.000102417
MORC3	805.014	1.11908	0.243944	4.58743	4.49e-06	0.000102869
HIP1	2061.8	-1.15434	0.251639	-4.58729	4.49e-06	0.000102869
HAVCR2	30.5475	2.41887	0.527363	4.58673	4.5e-06	0.000102977
ZNF33B	267.822	-1.42782	0.311333	-4.58614	4.52e-06	0.000103101
SH3BP4	2193.23	1.00306	0.218807	4.58421	4.56e-06	0.000103891
MAP3K14	2400.75	1.35647	0.296127	4.58071	4.63e-06	0.000105477
AKT3	2351.62	0.997389	0.217761	4.58019	4.65e-06	0.000105517
KCTD3	1711.37	-1.13901	0.248694	-4.57996	4.65e-06	0.000105517
OSTM1	2408.7	1.54349	0.337388	4.57482	4.77e-06	0.000107969
ZNF263	1292.5	1.05778	0.231279	4.57361	4.79e-06	0.000108424
ZBTB43	722.451	1.32139	0.289004	4.57222	4.83e-06	0.000108973
SPRYD7	754.705	1.44788	0.316767	4.5708	4.86e-06	0.000109538
POMP	3103.27	1.14308	0.250294	4.56697	4.95e-06	0.000111384
TTC17	2731.25	1.11109	0.243318	4.56641	4.96e-06	0.000111503
YES1	2272.19	1.0309	0.225916	4.56319	5.04e-06	0.000112872
PEX1	668.862	-1.11899	0.245217	-4.56325	5.04e-06	0.000112872
SAAL1	590.32	-1.16891	0.256208	-4.56234	5.06e-06	0.000112975
ASL	193.56	-1.63407	0.358155	-4.56247	5.06e-06	0.000112975
MIB1	1307.79	-1.08507	0.238146	-4.55633	5.21e-06	0.000116073
SDCBP	13098.6	1.27815	0.280724	4.55303	5.29e-06	0.000117724
NSA2	3958.33	0.953824	0.209548	4.55181	5.32e-06	0.000118222
PIM2	215.208	-1.53777	0.337861	-4.55148	5.33e-06	0.000118223
CCDC18	218.453	-1.42125	0.312442	-4.54885	5.39e-06	0.000119524
MCM4	3662.46	-0.942861	0.207483	-4.54428	5.51e-06	0.000121958
SLC5A6	798.014	-1.15521	0.254275	-4.54314	5.54e-06	0.000122426
HDAC9	706.572	1.88372	0.414997	4.53912	5.65e-06	0.000124379
CNTNAP1	322.114	-1.31349	0.28939	-4.53883	5.66e-06	0.000124379
CBS	98.8976	-1.99782	0.440129	-4.53915	5.65e-06	0.000124379
FEM1A	507.517	1.16324	0.256503	4.53498	5.76e-06	0.000126473
BRD8	1269.14	-1.03322	0.227906	-4.53355	5.8e-06	0.000127135
PFKM	1487.24	-1.16831	0.257756	-4.53262	5.83e-06	0.000127503
OSGIN1	489.099	1.33014	0.293503	4.53194	5.84e-06	0.000127717
CDC42EP3	3694.02	1.21081	0.267392	4.52824	5.95e-06	0.000129776
ELP2	788.014	-1.09744	0.242541	-4.52476	6.05e-06	0.000131722
ERV3-1	62.6976	-2.08281	0.460444	-4.52349	6.08e-06	0.000132316
LOC729603	54.0899	2.0938	0.46306	4.52166	6.14e-06	0.000133258
TMEM50A	2796.72	1.08137	0.239395	4.51708	6.27e-06	0.000135965
PPP4R2	1933.99	1.00038	0.221562	4.51512	6.33e-06	0.000137024
RFC1	1159.5	-1.06877	0.237012	-4.50934	6.5e-06	0.000140593
PDE9A	40.4805	-2.42706	0.538436	-4.50761	6.56e-06	0.000141533
ANKRD40	3083.28	1.07207	0.238255	4.49968	6.81e-06	0.000146692
IWS1	1187.77	-1.05992	0.235602	-4.49878	6.83e-06	0.000146869
FGD1	164.068	-1.64614	0.365906	-4.4988	6.83e-06	0.000146869
BDKRB2	219.476	-2.27442	0.505708	-4.49748	6.88e-06	0.000147544
ULK2	620.526	-1.12223	0.249598	-4.49614	6.92e-06	0.000148252
CTBP2	2728.18	0.957733	0.213119	4.49389	6.99e-06	0.000149536
WWC2	1617.3	0.996791	0.221821	4.49367	7e-06	0.000149536
ZNF586	81.4814	-1.88577	0.420298	-4.48675	7.23e-06	0.000154245
NEURL1B	89.7911	-1.87359	0.417811	-4.48431	7.31e-06	0.000155783
FAM98A	3204.2	1.33356	0.2975	4.48255	7.38e-06	0.000156837
CAPN5	301.098	-1.41581	0.315872	-4.48224	7.39e-06	0.000156837
SSH1	2508.24	0.957182	0.213639	4.48037	7.45e-06	0.000157978
MRPS35	4541.26	1.0376	0.231686	4.47846	7.52e-06	0.00015916
MAP3K9	1433.39	1.0489	0.234281	4.47708	7.57e-06	0.000159719
WDR44	595.081	-1.26197	0.28187	-4.47712	7.57e-06	0.000159719
PDPR	1253.72	-1.13679	0.254213	-4.47181	7.76e-06	0.00016346
VANGL2	75.9774	-2.01256	0.450244	-4.46994	7.82e-06	0.000164653
PIM1	681.744	1.3294	0.297451	4.46932	7.85e-06	0.000164887
PRSS16	76.1643	-1.97592	0.442299	-4.4674	7.92e-06	0.000166129
ZNF350	330.691	1.44692	0.324152	4.4637	8.06e-06	0.000168778
CDC42SE2	2618.25	1.04231	0.23363	4.46138	8.14e-06	0.000170366
DSCR3	996.329	1.10807	0.248472	4.45953	8.21e-06	0.000171586
TRIM2	50.1976	-2.15469	0.483301	-4.45828	8.26e-06	0.000172339
MMAB	396.005	-1.2411	0.278422	-4.45763	8.29e-06	0.000172613
SLC39A6	3635.12	0.941087	0.211194	4.45603	8.35e-06	0.000173649
ZNF3	1092.79	1.08389	0.243274	4.45545	8.37e-06	0.000173865
ADCY1	244.354	-1.55215	0.348498	-4.45385	8.43e-06	0.000174913
SCYL3	342.094	1.21033	0.271893	4.45152	8.53e-06	0.000176562
NIT1	402.462	-1.2178	0.273744	-4.44866	8.64e-06	0.000178665
GLCE	1676.5	1.0711	0.240887	4.44647	8.73e-06	0.000180236
TNRC6A	3793.25	1.04609	0.235315	4.4455	8.77e-06	0.000180584
TCEA2	94.0555	-2.18615	0.491775	-4.44543	8.77e-06	0.000180584
ASRGL1	92.7275	-1.79105	0.403289	-4.4411	8.95e-06	0.000183993
RHOU	547.048	1.1605	0.261368	4.4401	8.99e-06	0.00018458
FAHD2B	77.4954	-1.92748	0.434227	-4.43887	9.04e-06	0.000185373
CLDN1	2906.05	1.46917	0.331083	4.43749	9.1e-06	0.0001863
WASF2	2810.63	1.02047	0.230002	4.43676	9.13e-06	0.000186659
SMAD4	1545.74	0.975703	0.21998	4.43542	9.19e-06	0.000187554
YBEY	183.96	-1.48131	0.334128	-4.43335	9.28e-06	0.000189093
CEBPZ	3881.15	0.934249	0.210785	4.43223	9.33e-06	0.000189807
FEM1C	1271.07	1.33446	0.301266	4.42949	9.45e-06	0.000191959
ZC3H7A	869.85	-1.24679	0.28152	-4.42876	9.48e-06	0.000192063
PCYOX1L	150.101	-1.79514	0.405331	-4.42882	9.47e-06	0.000192063
LSMEM1	63.5085	1.93941	0.438048	4.4274	9.54e-06	0.000192733
MOB1A	2104.81	1.16857	0.263928	4.42761	9.53e-06	0.000192733
RBM47	2522.05	0.989673	0.223584	4.4264	9.58e-06	0.000193346
TP53BP2	1626.64	1.16431	0.263093	4.42547	9.62e-06	0.000193909
KCTD15	369.871	-1.27615	0.288421	-4.42461	9.66e-06	0.000194404
ZNF669	200.83	1.50194	0.339478	4.42426	9.68e-06	0.000194446
PDCL	998.8	1.02688	0.232128	4.42378	9.7e-06	0.00019461
KLF7	1283.57	1.1424	0.258283	4.42308	9.73e-06	0.000194968
CYP1B1	9853.22	1.71851	0.388567	4.4227	9.75e-06	0.000195029
WTAP	2048.55	1.00167	0.22672	4.41809	9.96e-06	0.000198682
SMIM14	397.09	-1.35661	0.307041	-4.41833	9.95e-06	0.000198682
TBC1D9B	1880.15	-1.01886	0.230661	-4.41713	1e-05	0.000199287
KNTC1	1289.59	-1.32015	0.298904	-4.41663	1e-05	0.000199465
ABCA1	1756.72	0.994281	0.225468	4.40986	1.03e-05	0.000205518
CCDC113	259.344	-1.51184	0.342888	-4.40914	1.04e-05	0.000205913
LRRC8C	797.647	1.22396	0.277662	4.40809	1.04e-05	0.000206341
DDX10	1663.75	1.08208	0.245465	4.40831	1.04e-05	0.000206341
HOXB9	195.589	-1.65204	0.374803	-4.40775	1.04e-05	0.000206374
LPHN1	121.919	-2.24645	0.509835	-4.40624	1.05e-05	0.000207535
RND3	3091	1.51223	0.343465	4.40287	1.07e-05	0.0002102
LIFR	790.509	1.10807	0.25166	4.40305	1.07e-05	0.0002102
SLC25A1	714.717	-1.15059	0.261555	-4.39903	1.09e-05	0.000213655
AURKA	2116.81	-0.945947	0.215127	-4.39715	1.1e-05	0.000215215
TRAF6	542.568	1.13701	0.25869	4.39528	1.11e-05	0.000216297
CDK17	1296.09	1.12371	0.255669	4.39517	1.11e-05	0.000216297
TGFBR2	10236.4	0.890344	0.20257	4.39525	1.11e-05	0.000216297
CSGALNACT2	958.049	1.25866	0.28643	4.39431	1.11e-05	0.000216858
FAH	427.824	-1.23661	0.281598	-4.39141	1.13e-05	0.000219466
MANSC1	203.242	-1.53619	0.349846	-4.39106	1.13e-05	0.000219519
RIPK2	1394.22	1.01941	0.232224	4.38978	1.13e-05	0.00022051
C21orf58	68.6159	-2.09656	0.477648	-4.38935	1.14e-05	0.000220652
WISP2	38.3561	-2.245	0.511567	-4.38848	1.14e-05	0.000221232
SLC7A11	5103.22	-1.34985	0.307644	-4.38769	1.15e-05	0.000221735
GSPT1	8302.74	1.08774	0.248196	4.3826	1.17e-05	0.000226671
NEK7	1581.55	1.20466	0.274955	4.38129	1.18e-05	0.000227416
DLST	2631.45	-1.01076	0.230695	-4.38137	1.18e-05	0.000227416
AASDHPPT	2234.22	0.996161	0.227539	4.37797	1.2e-05	0.000230451
LIMCH1	2178.43	-1.02034	0.233072	-4.37782	1.2e-05	0.000230451
ITGAV	11761.9	1.20995	0.276476	4.37632	1.21e-05	0.000231099
TWF1	6537.23	1.08694	0.248344	4.37675	1.2e-05	0.000231099
JARID2	868.379	1.04407	0.238566	4.37646	1.21e-05	0.000231099
ESYT2	3845.53	0.903368	0.206534	4.37394	1.22e-05	0.000233243
TBC1D22A	190.042	-1.41875	0.32438	-4.37372	1.22e-05	0.000233243
F2R	3390.41	1.20609	0.275997	4.36994	1.24e-05	0.000236999
RHOB	1971.02	1.09347	0.250273	4.36912	1.25e-05	0.00023757
CCNT2	1268.56	1.01558	0.232576	4.36666	1.26e-05	0.000239941
TMEM147-AS1	204.785	-1.42594	0.326656	-4.36527	1.27e-05	0.000241146
EFHD2	1660.35	1.07295	0.245811	4.36495	1.27e-05	0.000241184
ZIC2	317.579	1.25187	0.286927	4.36303	1.28e-05	0.00024148
ZNF562	759.296	1.24592	0.285495	4.36409	1.28e-05	0.00024148
GDF15	960.899	1.09196	0.250202	4.36432	1.28e-05	0.00024148
TTC19	1148.83	-1.00236	0.229759	-4.36265	1.28e-05	0.00024148
PMEPA1	4154.25	-1.10192	0.252579	-4.36268	1.28e-05	0.00024148
GPS2	715.927	-1.10675	0.253647	-4.36336	1.28e-05	0.00024148
MOGS	691.465	-1.10745	0.253786	-4.36374	1.28e-05	0.00024148
ABL2	3528.79	1.48364	0.340106	4.36229	1.29e-05	0.000241561
SPTLC3	50.8081	-2.13038	0.488408	-4.36189	1.29e-05	0.00024168
SLC16A1	2310.3	1.18978	0.272801	4.36135	1.29e-05	0.000241838
LINC00886	31.8777	-2.34748	0.538269	-4.36117	1.29e-05	0.000241838
PACSIN2	2543.55	0.967858	0.221947	4.36077	1.3e-05	0.00024197
YWHAZ	33551.9	1.08067	0.247944	4.35851	1.31e-05	0.000244159
PPP2CB	3568.24	1.22541	0.281243	4.3571	1.32e-05	0.000245411
SRGN	2418.33	1.19512	0.274421	4.35504	1.33e-05	0.000247411
SIAH1	657.818	1.05187	0.241549	4.35469	1.33e-05	0.000247484
AVEN	805.388	1.19621	0.274808	4.35291	1.34e-05	0.00024917
UBAP1	2090.75	0.963579	0.221418	4.35184	1.35e-05	0.000250061
CYP2S1	549.466	-1.42779	0.328166	-4.35081	1.36e-05	0.000250919
FBXO31	596.782	1.14476	0.263149	4.35023	1.36e-05	0.000251174
YAP1	3641.43	1.09861	0.252552	4.35002	1.36e-05	0.000251174
MIER3	1056.83	1.0255	0.235806	4.34891	1.37e-05	0.000252118
TCF7L2	882.985	1.00491	0.231245	4.34566	1.39e-05	0.000255554
APTR	66.5607	-1.95432	0.44975	-4.34534	1.39e-05	0.000255594
ARHGAP17	1180.95	1.06501	0.2452	4.34344	1.4e-05	0.000257484
RASAL2	2092.52	1.17379	0.270289	4.34271	1.41e-05	0.000257837
SLC35F2	1502.66	1.08959	0.250908	4.34257	1.41e-05	0.000257837
UBOX5	376.026	1.29901	0.29918	4.34191	1.41e-05	0.000257977
SURF1	363.383	-1.25086	0.288092	-4.34189	1.41e-05	0.000257977
ZNF292	654.141	1.08405	0.249993	4.3363	1.45e-05	0.000264275
NASP	2842.27	-1.08491	0.250235	-4.33556	1.45e-05	0.000264826
KDM5D	100.412	-1.75902	0.40575	-4.33523	1.46e-05	0.000264882
HSPH1	9554.91	0.981118	0.226352	4.33449	1.46e-05	0.000265445
TRMT61B	283.677	-1.2685	0.292796	-4.33239	1.48e-05	0.000267305
SCD	28697.9	-1.41144	0.325777	-4.33253	1.47e-05	0.000267305
RABGGTB	2134.54	0.941125	0.217349	4.33003	1.49e-05	0.00026916
SFXN5	224.04	-1.37208	0.316873	-4.33005	1.49e-05	0.00026916
ZRANB1	1303.21	0.963649	0.222534	4.33035	1.49e-05	0.00026916
EPB41L4A	77.6183	-1.91157	0.441569	-4.32903	1.5e-05	0.000270031
AGBL2	37.8988	-2.26083	0.52229	-4.32869	1.5e-05	0.000270109
ASAP3	117.81	-1.92081	0.443768	-4.32841	1.5e-05	0.000270116
CEACAM1	166.067	-1.63552	0.377924	-4.32764	1.51e-05	0.000270715
IMPDH2	2841.94	-1.01031	0.233492	-4.32696	1.51e-05	0.00027093
CFAP44	198.608	-1.48271	0.342672	-4.32691	1.51e-05	0.00027093
TFB2M	1294.56	1.04154	0.240754	4.32613	1.52e-05	0.000271544
TM4SF20	99.7068	-2.17877	0.50389	-4.3239	1.53e-05	0.000273963
LCLAT1	919.471	1.03148	0.238705	4.32113	1.55e-05	0.000276941
C16orf58	690.771	-1.44899	0.33534	-4.32096	1.55e-05	0.000276941
PROX1	75.8226	1.94755	0.450858	4.31966	1.56e-05	0.000277853
PIGW	973.907	1.05212	0.243577	4.31948	1.56e-05	0.000277853
NREP	115.637	-1.99168	0.461099	-4.31941	1.56e-05	0.000277853
RAPGEF2	1303.06	0.989067	0.229099	4.31719	1.58e-05	0.000280307
TFAM	3246.32	0.951769	0.220488	4.31664	1.58e-05	0.000280663
RYBP	1770.74	1.13746	0.263625	4.31469	1.6e-05	0.000282574
RICTOR	1456.07	1.08306	0.251022	4.31459	1.6e-05	0.000282574
SCRN2	317.427	-1.63826	0.379814	-4.31332	1.61e-05	0.000283848
SNX1	2046.13	-0.964243	0.223576	-4.31281	1.61e-05	0.000284155
CARD8	618.359	-1.0708	0.248305	-4.31243	1.61e-05	0.000284289
TANGO2	212.42	-1.41111	0.327253	-4.312	1.62e-05	0.000284497
CBWD5	831.942	1.17908	0.273621	4.30917	1.64e-05	0.000287801
BCL2L2	582.086	-1.11724	0.259378	-4.30738	1.65e-05	0.000289784
ZNHIT6	1403.96	0.988883	0.229602	4.30694	1.66e-05	0.000290006
EBF1	91.7468	1.76685	0.410287	4.30638	1.66e-05	0.000290026
CTDSPL2	429.218	-1.17363	0.272531	-4.30641	1.66e-05	0.000290026
TM9SF3	11796.8	0.995809	0.231291	4.30543	1.67e-05	0.000290913
ADSL	1278.12	-1.07662	0.250088	-4.30496	1.67e-05	0.000291167
UCP2	602.024	-1.20694	0.280416	-4.30408	1.68e-05	0.000291616
PRKCZ	125.368	-1.65224	0.383865	-4.30423	1.68e-05	0.000291616
HIVEP1	1013.74	1.23732	0.287567	4.30271	1.69e-05	0.000293069
TMEM243	257.64	-1.32634	0.308314	-4.30191	1.69e-05	0.000293773
FAT1	13973.1	0.914676	0.212636	4.3016	1.7e-05	0.000293822
EIF2B2	700.952	-1.05748	0.245864	-4.30105	1.7e-05	0.000294196
TSC2	638.05	-1.27849	0.29738	-4.29917	1.71e-05	0.000295986
RPUSD3	320.333	-1.32394	0.307937	-4.2994	1.71e-05	0.000295986
KIAA0247	683.135	1.17154	0.272534	4.29869	1.72e-05	0.00029627
LTBP2	629.536	-1.21714	0.283409	-4.29463	1.75e-05	0.000301368
SRR	223.817	-1.3968	0.325302	-4.29385	1.76e-05	0.000302062
CCDC9	386.047	1.38309	0.322191	4.29277	1.76e-05	0.000303169
TRMT10C	1620.28	1.02349	0.238581	4.2899	1.79e-05	0.00030675
GPR135	53.9186	1.94678	0.453912	4.2889	1.8e-05	0.000307756
MTG1	480.595	-1.10601	0.257897	-4.28858	1.8e-05	0.00030784
RNF157	472.245	-1.30236	0.303808	-4.28679	1.81e-05	0.000309948
KCNAB2	583.36	-1.13627	0.265124	-4.2858	1.82e-05	0.000310956
KLHL22	196.059	-1.53231	0.357711	-4.28365	1.84e-05	0.000313601
MAGED2	2176.8	-0.983867	0.229775	-4.28188	1.85e-05	0.00031574
LOC493754	273.807	1.253	0.29283	4.27893	1.88e-05	0.000319563
OXCT1	106.993	-2.00429	0.468718	-4.27612	1.9e-05	0.000323232
INPP4B	513.017	-1.22199	0.285815	-4.27544	1.91e-05	0.000323833
MED11	331.333	-1.27077	0.297264	-4.27489	1.91e-05	0.00032386
REEP2	128.999	-1.64556	0.384922	-4.27504	1.91e-05	0.00032386
SAP18	2909.49	0.900475	0.210974	4.26818	1.97e-05	0.000333356
APAF1	1234.53	1.04616	0.245144	4.26752	1.98e-05	0.000333947
POFUT2	792.191	1.16015	0.271891	4.26697	1.98e-05	0.000334375
TGOLN2	15054.1	1.09211	0.256059	4.26505	2e-05	0.000336863
C3	4025.15	-1.13187	0.26541	-4.2646	2e-05	0.000337142
PECR	223.213	-1.32025	0.309701	-4.26297	2.02e-05	0.000339215
UTP20	1548.88	-1.05305	0.247085	-4.26191	2.03e-05	0.00034043
DGCR5	63.3585	-1.98756	0.466546	-4.26015	2.04e-05	0.000342712
FZD5	548.688	1.20605	0.283127	4.25974	2.05e-05	0.000342942
CCNH	621.481	-1.1299	0.265382	-4.25763	2.07e-05	0.000345781
MRPL15	2380.62	0.967495	0.227316	4.25617	2.08e-05	0.000347229
DNHD1	216.812	-1.48945	0.349942	-4.25627	2.08e-05	0.000347229
B3GNT3	131.677	-1.59603	0.375058	-4.25541	2.09e-05	0.00034801
ELMOD3	198.606	-1.38307	0.325393	-4.25046	2.13e-05	0.000355367
WASL	2045.76	1.04785	0.246551	4.25003	2.14e-05	0.000355629
SUV420H1	1199.88	0.960682	0.226074	4.24942	2.14e-05	0.000356191
VEGFC	516.892	1.06689	0.251144	4.24812	2.16e-05	0.000357848
SNORD38B	46.2068	2.03597	0.479543	4.24566	2.18e-05	0.000361372
CKB	102.086	-1.82573	0.43009	-4.24501	2.19e-05	0.000362002
SNORA45A	68.9979	1.79816	0.423697	4.24398	2.2e-05	0.000363235
FOXK1	1193.36	1.19441	0.281553	4.24221	2.21e-05	0.000365689
EIF2B5	689.075	-1.05107	0.24782	-4.24124	2.22e-05	0.000366429
SLC27A3	19.1709	-2.36508	0.557615	-4.24142	2.22e-05	0.000366429
CTR9	1626.82	-0.927621	0.218815	-4.2393	2.24e-05	0.000369178
IQCE	497.896	-1.09339	0.258017	-4.23766	2.26e-05	0.000371454
UHRF2	2055.35	0.924051	0.218134	4.23616	2.27e-05	0.000373515
CAD	1656.51	-1.03708	0.244927	-4.23426	2.29e-05	0.000376259
GPRIN3	322.291	-1.59564	0.37708	-4.23156	2.32e-05	0.00038036
CHD8	2464.61	-0.96525	0.228144	-4.23089	2.33e-05	0.000380622
MPP2	174.436	-1.79005	0.423082	-4.23099	2.33e-05	0.000380622
PCSK6	193.027	-1.53218	0.362194	-4.23027	2.33e-05	0.000381231
NDUFAF4	736.559	1.25709	0.29725	4.22906	2.35e-05	0.000382314
DHX9	11999.5	0.963238	0.227767	4.22905	2.35e-05	0.000382314
AK3	4398.11	1.00221	0.236993	4.22886	2.35e-05	0.000382314
PLIN3	1726.64	0.951119	0.224963	4.22789	2.36e-05	0.00038353
NCOA3	6517.58	0.86351	0.204261	4.22749	2.36e-05	0.000383772
RPP40	590.826	1.13859	0.269571	4.2237	2.4e-05	0.000389831
ANTXR1	3339.89	-0.981273	0.232347	-4.2233	2.41e-05	0.000390076
MADD	1209.01	-0.986786	0.233769	-4.2212	2.43e-05	0.000393293
GSDMD	162.745	-1.95183	0.462498	-4.22019	2.44e-05	0.000394601
CNN3	3766.14	0.892319	0.211491	4.21918	2.45e-05	0.000395934
FMNL2	3275.52	1.05081	0.249218	4.21645	2.48e-05	0.000399624
ESPL1	652.557	-1.24756	0.295853	-4.21683	2.48e-05	0.000399624
CBX7	61.0588	-1.93352	0.458581	-4.21632	2.48e-05	0.000399624
FOXN2	853.813	1.10506	0.262115	4.21594	2.49e-05	0.000399832
SNAPC5	339.706	-1.2036	0.285727	-4.2124	2.53e-05	0.000405695
CHAF1B	441.903	-1.19928	0.28476	-4.21153	2.54e-05	0.000406798
STRN	1729.01	0.976641	0.231985	4.20994	2.55e-05	0.000409221
EEA1	2728.74	1.32008	0.313749	4.20744	2.58e-05	0.000413314
OLFML3	1108.74	1.24637	0.296296	4.20651	2.59e-05	0.000414542
PERP	12106	1.14332	0.271925	4.20453	2.62e-05	0.000416122
MTF1	685.636	1.11459	0.265063	4.20499	2.61e-05	0.000416122
GSTK1	1326.16	-1.00448	0.238865	-4.20524	2.61e-05	0.000416122
SLC40A1	231.92	-1.33223	0.31689	-4.20408	2.62e-05	0.000416122
PTPN18	206.161	-1.46494	0.348472	-4.2039	2.62e-05	0.000416122
SNHG1	3014.77	0.879258	0.209174	4.20349	2.63e-05	0.000416122
GSTM4	132.357	-1.51734	0.360981	-4.20337	2.63e-05	0.000416122
PASK	196.803	-1.5831	0.376609	-4.20356	2.63e-05	0.000416122
TOMM20	9359.51	0.936226	0.222669	4.20457	2.62e-05	0.000416122
PNMAL1	461.755	-1.16458	0.277135	-4.20221	2.64e-05	0.000417336
PXMP2	114.253	-1.64293	0.390955	-4.20236	2.64e-05	0.000417336
INTS2	1917.81	0.911004	0.216842	4.20123	2.65e-05	0.000418687
PPP1CB	8030.09	0.947284	0.225576	4.1994	2.68e-05	0.000421609
CGRRF1	457.784	1.11777	0.266217	4.19869	2.68e-05	0.000422468
MCTS2P	34.6674	2.17729	0.518674	4.19781	2.7e-05	0.000423652
TGFA	2128.56	1.57665	0.375767	4.19582	2.72e-05	0.000426911
PIK3R4	1202.2	0.943553	0.225033	4.19295	2.75e-05	0.000431882
USP40	779.111	-1.10252	0.26298	-4.1924	2.76e-05	0.000432457
PHKA2	583.876	-1.34238	0.320239	-4.19183	2.77e-05	0.00043259
RNF13	1830.99	0.990146	0.236203	4.19193	2.77e-05	0.00043259
RNF121	1372.6	1.11636	0.266379	4.19087	2.78e-05	0.000432983
VDAC2	4661.18	0.890718	0.212516	4.1913	2.77e-05	0.000432983
KATNAL2	50.7649	-1.99917	0.477022	-4.19093	2.78e-05	0.000432983
DYNLT3	1937.39	1.05693	0.252237	4.1902	2.79e-05	0.00043332
NCDN	289.827	-1.26288	0.301384	-4.19026	2.79e-05	0.00043332
HIPK3	1620.64	0.986405	0.23561	4.1866	2.83e-05	0.000439777
FBXO28	1841.55	1.04316	0.249351	4.18352	2.87e-05	0.000445287
GLIDR	78.7699	-1.8229	0.435844	-4.18246	2.88e-05	0.000446891
CHD7	641.658	1.01995	0.243994	4.18024	2.91e-05	0.000450773
SNX18	308.075	-1.26208	0.302007	-4.17899	2.93e-05	0.000452775
KIF11	1947.02	-1.04401	0.2499	-4.17769	2.94e-05	0.000454859
SWI5	313.081	-1.22411	0.293173	-4.17539	2.97e-05	0.00045899
MMADHC	2808.38	0.892751	0.213833	4.17499	2.98e-05	0.000459302
NBEA	648.879	-1.03263	0.247374	-4.17437	2.99e-05	0.000459807
CDKN2C	212.74	-1.57749	0.37791	-4.17425	2.99e-05	0.000459807
UBE2E2	771.762	1.0526	0.252202	4.17364	3e-05	0.000460081
GRHPR	1697.31	-1.04195	0.249682	-4.17313	3e-05	0.000460081
SMIM11	205.548	-1.47903	0.354376	-4.17361	3e-05	0.000460081
DHRS11	119.215	-1.55682	0.373042	-4.17331	3e-05	0.000460081
EPC2	551.915	1.11187	0.266564	4.1711	3.03e-05	0.00046369
XIAP	2946.84	0.974432	0.233811	4.1676	3.08e-05	0.000470363
GALNT6	120.385	-1.9955	0.478997	-4.166	3.1e-05	0.000473176
ATG5	1144.37	0.954743	0.229203	4.1655	3.11e-05	0.0004737
SERTAD2	1296.42	1.43723	0.345094	4.16475	3.12e-05	0.000474758
EHD1	1862.19	1.30191	0.312737	4.16296	3.14e-05	0.000477461
EIF3J	2693.7	0.898375	0.215795	4.1631	3.14e-05	0.000477461
ABCC2	15422.7	-1.08507	0.260693	-4.16225	3.15e-05	0.000478256
SMARCD3	200.672	-1.63209	0.392131	-4.1621	3.15e-05	0.000478256
TCTN3	1497.11	-1.00202	0.240831	-4.16068	3.17e-05	0.000480717
LIN28B	322.266	1.15108	0.276704	4.15997	3.18e-05	0.000481703
ZNF337-AS1	62.142	-1.93121	0.464293	-4.15947	3.19e-05	0.000482243
LGALS8	2551.49	0.957993	0.230339	4.15907	3.2e-05	0.000482582
ERICH5	131.979	-1.50976	0.363048	-4.15857	3.2e-05	0.000483115
RAC1	9222.56	1.02401	0.246323	4.15719	3.22e-05	0.000485529
ANKRD22	68.4168	-1.86446	0.44861	-4.15608	3.24e-05	0.00048738
GSTA4	157.723	-1.50801	0.362921	-4.15521	3.25e-05	0.000488721
PRPF39	1912.88	1.04463	0.251503	4.15356	3.27e-05	0.000491733
CLUAP1	360.24	-1.19851	0.288575	-4.15322	3.28e-05	0.000491959
GJC1	1176.45	0.949685	0.228739	4.15183	3.3e-05	0.000494438
UFSP2	300.831	-1.22686	0.295659	-4.14957	3.33e-05	0.0004988
SF3B6	2567.48	0.903231	0.217693	4.1491	3.34e-05	0.000499318
CFAP97	1954.94	0.955807	0.230393	4.1486	3.35e-05	0.00049935
DENR	3967.65	0.910181	0.219385	4.14878	3.34e-05	0.00049935
CDC23	1160.2	-0.949322	0.228899	-4.14735	3.36e-05	0.000501562
MED26	123.306	1.47424	0.355527	4.14663	3.37e-05	0.000502615
MAGEA12	23.1477	-2.2865	0.551461	-4.14626	3.38e-05	0.000502888
VPS26A	3895.2	1.0473	0.252636	4.1455	3.39e-05	0.000504044
STXBP5	679.846	-1.14511	0.27631	-4.14429	3.41e-05	0.000506177
NSUN3	388.346	1.10163	0.26625	4.13758	3.51e-05	0.00052066
IGF2BP1	4189.68	0.888131	0.214704	4.13654	3.53e-05	0.000522472
SEMA4D	256.923	-1.45203	0.351051	-4.13624	3.53e-05	0.000522613
FNBP1	1008.65	1.21236	0.293148	4.13567	3.54e-05	0.000523366
WWC3	517.565	-1.36127	0.329341	-4.1333	3.58e-05	0.000528259
NRBP2	424.973	-1.22752	0.297055	-4.13229	3.59e-05	0.000529688
PAQR6	99.1414	-2.02399	0.489809	-4.1322	3.59e-05	0.000529688
NHSL1	238.104	1.25162	0.303082	4.12965	3.63e-05	0.000535035
CAB39	2139.33	1.03057	0.249677	4.12761	3.67e-05	0.000538704
NUAK2	1393.44	0.916369	0.222005	4.12769	3.66e-05	0.000538704
PHAX	1989.12	1.02023	0.247296	4.12556	3.7e-05	0.000542955
UROD	547.814	-1.20994	0.293513	-4.12226	3.75e-05	0.000550226
PXDC1	453.852	1.36469	0.331271	4.11956	3.8e-05	0.000555568
CACYBP	4653.83	0.860811	0.208947	4.11976	3.79e-05	0.000555568
LIMS1	1765.63	1.03542	0.251468	4.11752	3.83e-05	0.000558795
WDR82	3455.34	0.883789	0.214637	4.1176	3.83e-05	0.000558795
ZNF148	1301.19	0.982672	0.238644	4.11773	3.83e-05	0.000558795
RBM18	1279.22	1.00072	0.243087	4.11673	3.84e-05	0.000560133
LOC642852	379.836	-1.25252	0.304279	-4.11636	3.85e-05	0.000560449
ZNF197	442.246	1.22	0.296697	4.11194	3.92e-05	0.000570713
ABCC3	6079.21	-1.22583	0.298153	-4.1114	3.93e-05	0.000570872
EFNB3	51.2377	-2.15271	0.523568	-4.11161	3.93e-05	0.000570872
GLDC	327.965	-1.24431	0.302807	-4.10924	3.97e-05	0.000575669
PPARG	2861.82	1.24434	0.302866	4.10854	3.98e-05	0.000576822
PRR15	106.939	-1.73504	0.422528	-4.10634	4.02e-05	0.000581742
SMC4	3601.12	-1.1075	0.269733	-4.10592	4.03e-05	0.000582215
MYRF	1405.19	-1.50646	0.366947	-4.10539	4.04e-05	0.000582964
NSMCE4A	704.918	-1.25996	0.307023	-4.10381	4.06e-05	0.000586348
AURKAPS1	58.124	1.84408	0.449422	4.10322	4.07e-05	0.000587244
ARHGAP29	2271.37	1.17319	0.285981	4.10235	4.09e-05	0.000587244
ZNF614	459.343	1.10787	0.270061	4.10229	4.09e-05	0.000587244
MORN4	217.664	-1.49265	0.363828	-4.10261	4.09e-05	0.000587244
FN3K	58.6146	-1.98691	0.484268	-4.10292	4.08e-05	0.000587244
ATF3	445.029	1.77163	0.431932	4.10164	4.1e-05	0.000587762
DSC2	372.938	1.12998	0.275495	4.10162	4.1e-05	0.000587762
SHB	1247.47	0.991497	0.241919	4.09846	4.16e-05	0.000595243
EIF2AK3	641.823	1.04272	0.254469	4.09764	4.17e-05	0.000596156
YARS2	799.557	0.985691	0.240549	4.09767	4.17e-05	0.000596156
BCL7A	635.255	1.10721	0.270288	4.09642	4.2e-05	0.000598705
NFE2L2	2646.57	1.09177	0.266715	4.09339	4.25e-05	0.000605978
GPRC5C	1209.73	1.13588	0.277515	4.09303	4.26e-05	0.000606318
XPNPEP3	1002.37	0.93799	0.229181	4.0928	4.26e-05	0.000606318
EPC1	924.103	0.963202	0.23543	4.09125	4.29e-05	0.000609757
ARPP19	10989.4	1.02576	0.250754	4.09072	4.3e-05	0.000610555
CCT8	8202.06	0.840217	0.205435	4.08995	4.31e-05	0.000611973
SPATA2	345.698	1.11034	0.271565	4.08868	4.34e-05	0.000614726
USP36	1612.65	0.941399	0.230311	4.08752	4.36e-05	0.000617187
IRAK1	2239.11	-0.91973	0.225078	-4.08627	4.38e-05	0.000618232
STARD7	2134.22	-0.983623	0.240701	-4.08649	4.38e-05	0.000618232
TIPRL	2259.58	0.924989	0.226333	4.08685	4.37e-05	0.000618232
PLXND1	413.633	-1.81567	0.444342	-4.0862	4.38e-05	0.000618232
IGFN1	260.082	-1.6713	0.409054	-4.08577	4.39e-05	0.000618785
BMS1	2412.45	-0.959464	0.234847	-4.08548	4.4e-05	0.000618937
RAB6A	4057.93	0.980574	0.240047	4.08493	4.41e-05	0.000619784
PRPF18	817.299	0.990431	0.242507	4.08413	4.42e-05	0.000620692
CRTC1	79.0887	-1.87115	0.458137	-4.08425	4.42e-05	0.000620692
DSTN	26403.6	1.05788	0.259064	4.08347	4.44e-05	0.00062186
CMTR2	1564.35	0.98074	0.240236	4.0824	4.46e-05	0.000622885
IPO4	1136.23	-0.974226	0.23862	-4.08275	4.45e-05	0.000622885
PRKCA	7684.21	0.917471	0.224736	4.08244	4.46e-05	0.000622885
SMCR8	2396.35	0.920751	0.225594	4.08145	4.48e-05	0.000624825
ATP6V1C1	3925.08	1.02988	0.252401	4.08032	4.5e-05	0.000627238
PRDM15	359.535	1.13085	0.277232	4.07909	4.52e-05	0.000629972
PAAF1	369.621	-1.2013	0.294533	-4.07867	4.53e-05	0.000630493
ZBTB34	430.331	1.05738	0.259324	4.07743	4.55e-05	0.000633086
IGFBP3	1670.19	-1.26711	0.310774	-4.07726	4.56e-05	0.000633086
SARNP	1309.49	-0.943291	0.231396	-4.07652	4.57e-05	0.000634464
HSF4	72.9864	-1.99394	0.489399	-4.07426	4.62e-05	0.000640054
ZNF512	891.474	-1.05535	0.259058	-4.07382	4.62e-05	0.000640638
DYNLT1	697.334	-0.991597	0.243441	-4.07325	4.64e-05	0.000641572
GNA12	2417.94	0.937749	0.230237	4.07298	4.64e-05	0.000641701
SYMPK	1326.94	-1.20464	0.295952	-4.07039	4.69e-05	0.000648256
CENPV	1317.15	0.972102	0.238842	4.07006	4.7e-05	0.000648529
RPS6KA6	254.926	-1.25433	0.308222	-4.06957	4.71e-05	0.000649265
RBBP9	1091.71	-1.15037	0.28271	-4.0691	4.72e-05	0.000649961
EPAS1	8971.29	1.14044	0.280323	4.0683	4.74e-05	0.000651566
MIPEP	404.268	-1.11154	0.273545	-4.06348	4.83e-05	0.000663552
PSIP1	2649.25	-1.13976	0.280472	-4.06374	4.83e-05	0.000663552
OTULIN	1432.35	0.941651	0.231741	4.06337	4.84e-05	0.000663552
TAB2	2381.85	0.869617	0.214077	4.06216	4.86e-05	0.000666358
ZMYM1	709.554	1.00421	0.24731	4.0605	4.9e-05	0.000669808
WAC-AS1	333.577	-1.17368	0.289039	-4.06063	4.89e-05	0.000669808
SH3GLB1	2240.95	0.925441	0.227944	4.05995	4.91e-05	0.000670743
NMT2	1247.42	1.09267	0.269249	4.0582	4.95e-05	0.000674197
TSEN2	325.189	-1.21381	0.299103	-4.05816	4.95e-05	0.000674197
NUS1	1729.6	0.912724	0.224915	4.05808	4.95e-05	0.000674197
SLC22A17	48.171	-2.09221	0.515606	-4.05776	4.95e-05	0.000674473
TANC2	3244.26	0.908866	0.224002	4.0574	4.96e-05	0.000674869
DYRK1A	1224.76	0.928614	0.228888	4.05707	4.97e-05	0.00067519
TRAPPC4	310.3	-1.23318	0.30398	-4.05679	4.98e-05	0.000675363
SERPINB1	1870.66	-0.88341	0.217833	-4.05544	5e-05	0.000678618
SHOC2	1832.58	1.01665	0.250723	4.05487	5.02e-05	0.000679614
ZNF281	2375.13	0.885997	0.218566	4.05368	5.04e-05	0.000682451
PGM2	463.316	-1.09548	0.270312	-4.05263	5.06e-05	0.000684878
ITGB6	95.4397	-1.67841	0.414278	-4.0514	5.09e-05	0.000687816
BCKDK	474.874	-1.06605	0.263158	-4.05098	5.1e-05	0.000688407
ANKS6	524.835	-1.06794	0.263774	-4.04871	5.15e-05	0.000694456
PCGF5	2195.05	1.19833	0.296046	4.04778	5.17e-05	0.000696545
DOCK11	346.71	-1.19321	0.294919	-4.0459	5.21e-05	0.000701505
DUSP1	6854.75	0.875114	0.21631	4.04564	5.22e-05	0.000701612
ABHD4	2964.73	1.18482	0.2929	4.04513	5.23e-05	0.000702486
IL18	1979.17	0.932099	0.230465	4.04443	5.25e-05	0.000703256
NOL4L	455.621	-1.45482	0.359698	-4.04455	5.24e-05	0.000703256
NCSTN	1728.66	-0.966243	0.238951	-4.04368	5.26e-05	0.000704853
IKBKAP	2016.5	-0.928314	0.229602	-4.04315	5.27e-05	0.000705799
TMEM104	301.626	-1.16713	0.288687	-4.0429	5.28e-05	0.000705872
NAA50	7557.94	1.01292	0.250599	4.04199	5.3e-05	0.00070729
BMP8B	45.6385	-2.09341	0.517895	-4.04214	5.3e-05	0.00070729
LINS	520.992	1.04563	0.258923	4.03839	5.38e-05	0.000716899
UPK1B	46.6308	-1.95903	0.485086	-4.03852	5.38e-05	0.000716899
PCNP	5728.1	0.974818	0.241433	4.03764	5.4e-05	0.000718517
NUAK1	1498.73	1.23669	0.306388	4.03635	5.43e-05	0.000721804
DDX39A	880.199	-0.952539	0.236032	-4.03564	5.45e-05	0.000723299
FAM167A	234.208	-1.31257	0.325308	-4.03485	5.46e-05	0.000725051
SNHG4	230.462	-1.38705	0.343805	-4.03442	5.47e-05	0.000725712
ALDH1A1	135279	-0.884868	0.219405	-4.03304	5.51e-05	0.00072796
PLCL2	425.723	1.29484	0.32105	4.03313	5.5e-05	0.00072796
NKIRAS1	748.821	1.27579	0.316325	4.03315	5.5e-05	0.00072796
ANKRD13A	501.912	-1.09866	0.272479	-4.03209	5.53e-05	0.000730223
LINC00261	205.291	1.44406	0.358232	4.03107	5.55e-05	0.000732712
CNPY4	162.723	-1.48187	0.367691	-4.03022	5.57e-05	0.000734702
BAX	3135.84	0.846926	0.210202	4.0291	5.6e-05	0.000737516
DGKA	474.263	-1.30936	0.325037	-4.02834	5.62e-05	0.000739241
MRRF	1728.9	0.912845	0.226636	4.0278	5.63e-05	0.000740248
HINT3	1113.72	1.07404	0.266711	4.02697	5.65e-05	0.000741475
LIPH	817.92	0.974691	0.242037	4.02703	5.65e-05	0.000741475
LOC102723703	30.2582	2.13722	0.531152	4.02374	5.73e-05	0.000749854
LRRC49	323.912	-1.24312	0.308952	-4.02368	5.73e-05	0.000749854
NRG4	38.253	-2.04624	0.508507	-4.02402	5.72e-05	0.000749854
IRGQ	823.534	1.0235	0.254572	4.02046	5.81e-05	0.000759473
NFYC	758.173	0.959758	0.238754	4.01986	5.82e-05	0.000760702
POFUT1	2196.79	-0.87715	0.21836	-4.01699	5.89e-05	0.000768617
FAM213B	173.208	-1.44608	0.359975	-4.01716	5.89e-05	0.000768617
LARP4	4304.47	1.07095	0.266646	4.01638	5.91e-05	0.000769594
GALK2	1007.64	0.927942	0.231046	4.01626	5.91e-05	0.000769594
SDC4	3313.82	1.37443	0.342276	4.01556	5.93e-05	0.000769798
IDS	19491.9	1.27619	0.317811	4.01555	5.93e-05	0.000769798
ZMPSTE24	3933.66	1.09094	0.271678	4.01557	5.93e-05	0.000769798
CD59	11616.9	1.14719	0.285717	4.01512	5.94e-05	0.000770513
PTTG1IP	3671.08	0.833635	0.207692	4.0138	5.97e-05	0.000774132
TMED10	7968.34	0.826026	0.205832	4.01312	5.99e-05	0.00077566
UGDH	16156.7	0.897344	0.22372	4.01101	6.05e-05	0.00078192
TBC1D4	1109.85	0.911294	0.227215	4.01071	6.05e-05	0.000782187
CDK18	31.5676	-2.23562	0.557525	-4.00991	6.07e-05	0.000784147
DLG3	161.225	-1.69245	0.422118	-4.00943	6.09e-05	0.000785
ZFPL1	149.891	-1.56831	0.391257	-4.00838	6.11e-05	0.000787797
HAGH	334.684	-1.16698	0.291197	-4.00754	6.14e-05	0.000789891
SSH2	1526.49	1.02512	0.255897	4.00598	6.18e-05	0.000794209
TMEM194A	1191.09	-0.950532	0.237288	-4.00582	6.18e-05	0.000794209
ARMC1	2473.93	0.900971	0.224988	4.00452	6.21e-05	0.000797872
SPSB1	543.767	1.08781	0.271683	4.00396	6.23e-05	0.00079853
LATS1	875.388	0.939844	0.234732	4.0039	6.23e-05	0.00079853
QPRT	43.021	-2.18503	0.545906	-4.00259	6.27e-05	0.000802264
ARHGEF25	211.13	-1.50876	0.376971	-4.00232	6.27e-05	0.000802432
ARNTL	953.546	0.973864	0.243404	4.00101	6.31e-05	0.000806161
F2RL1	8278.19	1.29155	0.323108	3.99727	6.41e-05	0.000818283
TBCE	1060.62	-1.07635	0.269318	-3.99659	6.43e-05	0.000819897
MBIP	671.2	1.04323	0.261094	3.99564	6.45e-05	0.000822256
ACACB	365.267	-1.13083	0.283026	-3.99548	6.46e-05	0.000822256
FRAS1	1199.76	-0.942521	0.235946	-3.99465	6.48e-05	0.000824411
RBM48	324.046	1.16937	0.292812	3.99357	6.51e-05	0.000827449
PPFIA3	49.868	-2.10208	0.526401	-3.9933	6.52e-05	0.000827637
LINC00173	37.6271	-2.22701	0.557776	-3.99266	6.53e-05	0.000829154
PPP3R1	2254.67	1.06671	0.267187	3.99236	6.54e-05	0.000829441
ACTR5	523.461	1.0374	0.260018	3.98973	6.61e-05	0.000837967
DDX6	3515.34	0.834568	0.20927	3.98799	6.66e-05	0.000843057
PANK3	2449.78	1.0477	0.262723	3.98787	6.67e-05	0.000843057
LHFPL2	3225.93	0.842594	0.211331	3.98708	6.69e-05	0.000845131
PIGV	186.246	-1.29933	0.325916	-3.98672	6.7e-05	0.000845657
FAM217B	820.546	1.10442	0.277043	3.98647	6.71e-05	0.000845804
QARS	1963.38	-0.988645	0.24804	-3.98583	6.72e-05	0.000847306
CCDC40	126.998	-1.56213	0.391971	-3.98531	6.74e-05	0.000848409
SRRM1	3157.54	0.92632	0.232491	3.98432	6.77e-05	0.000850876
OSBPL5	76.8801	-1.99862	0.501635	-3.9842	6.77e-05	0.000850876
RB1CC1	2732.91	0.845391	0.212461	3.97904	6.92e-05	0.000867284
KHK	97.7965	-1.67296	0.420435	-3.9791	6.92e-05	0.000867284
ZDHHC20	2195.25	0.887314	0.222977	3.97939	6.91e-05	0.000867284
FAM177A1	961.239	1.06786	0.268551	3.97639	7e-05	0.000876222
UBASH3B	3391.72	1.21592	0.306014	3.97342	7.08e-05	0.000886429
AK7	110.347	-1.69229	0.426197	-3.97067	7.17e-05	0.000895935
FANCG	676.159	-1.17716	0.296505	-3.97013	7.18e-05	0.000897187
TRIO	6392.35	1.06929	0.269448	3.96845	7.23e-05	0.000902281
PSMD10	2541.12	0.83767	0.211087	3.96836	7.24e-05	0.000902281
RBM4B	224.784	-1.31164	0.330565	-3.96786	7.25e-05	0.000903393
HDAC6	578.906	-1.36208	0.34331	-3.96749	7.26e-05	0.000904003
CUL7	405.25	-1.29208	0.325732	-3.9667	7.29e-05	0.000906238
ISCU	2296.17	1.03294	0.260448	3.96599	7.31e-05	0.000907339
ZSWIM6	996.405	0.986443	0.248723	3.96603	7.31e-05	0.000907339
PHC3	1936.25	0.858825	0.216628	3.96451	7.35e-05	0.000912175
ZFHX3	979.009	0.99079	0.250042	3.96249	7.42e-05	0.000919141
PAF1	1531.09	-0.988535	0.24951	-3.96191	7.44e-05	0.000920589
NF2	1464.07	1.15103	0.290583	3.96113	7.46e-05	0.0009228
PLCH1	592.697	-1.24452	0.314235	-3.96047	7.48e-05	0.000924527
PABPC4	1968.06	-0.924766	0.233518	-3.96014	7.49e-05	0.000924995
INSIG2	560.887	1.01665	0.25689	3.95752	7.57e-05	0.000933295
LRP11	871.858	-0.978357	0.247223	-3.95739	7.58e-05	0.000933295
KIF2C	888.552	-1.15307	0.291366	-3.95746	7.57e-05	0.000933295
ZNF394	376.976	1.07828	0.27252	3.9567	7.6e-05	0.000935159
MIF4GD	332.576	-1.20925	0.305641	-3.95645	7.61e-05	0.000935336
FBXO45	699.361	1.00883	0.255012	3.95602	7.62e-05	0.000936227
LOC730102	255.643	-1.42571	0.360504	-3.95476	7.66e-05	0.000940375
DCUN1D1	1170.79	1.02046	0.258074	3.95413	7.68e-05	0.000941654
PIP4K2A	1648.07	0.932546	0.235848	3.95402	7.68e-05	0.000941654
RSRP1	668.508	0.97337	0.246282	3.95226	7.74e-05	0.000947801
FAM49B	4351.57	0.940754	0.238052	3.95189	7.75e-05	0.000948445
ZFP37	182.803	1.28046	0.324222	3.94934	7.84e-05	0.000956948
RBM24	930.873	1.23696	0.313191	3.94954	7.83e-05	0.000956948
STRAP	6483.67	0.817225	0.206951	3.94889	7.85e-05	0.000957182
RPARP-AS1	49.6959	-1.91668	0.485373	-3.94887	7.85e-05	0.000957182
SKP2	489.305	-1.0432	0.264211	-3.94837	7.87e-05	0.000957561
STRA6	629.225	-1.56971	0.397542	-3.94854	7.86e-05	0.000957561
SLC25A42	27.8896	-2.14922	0.544585	-3.94653	7.93e-05	0.000964094
MED17	894.675	1.0263	0.260115	3.94556	7.96e-05	0.000967179
CACNB3	249.27	-1.24955	0.31675	-3.9449	7.98e-05	0.000969025
ZNF654	602.446	1.26864	0.321608	3.94467	7.99e-05	0.000969133
PSMG4	93.5452	-1.64219	0.416454	-3.94326	8.04e-05	0.000974033
IFNGR2	1202.16	0.900652	0.228616	3.93959	8.16e-05	0.000988215
RHOA	10867.9	0.815396	0.207017	3.93878	8.19e-05	0.000990686
KRT7	17233.7	-0.840287	0.213418	-3.93728	8.24e-05	0.000996059
ZNF217	2467.98	0.842635	0.214027	3.93705	8.25e-05	0.000996155
RC3H1	1127.46	1.08355	0.275271	3.9363	8.27e-05	0.000997916
NOTCH3	109.457	-1.98535	0.504405	-3.93602	8.28e-05	0.000997916
RINL	32.7948	-2.09409	0.532027	-3.93607	8.28e-05	0.000997916
SPCS2	1963.85	0.852265	0.216609	3.93458	8.33e-05	0.00100307
C22orf39	142.621	-1.39108	0.353575	-3.93434	8.34e-05	0.00100322
S1PR3	3468.16	1.01049	0.257197	3.92887	8.53e-05	0.0010246
MFSD3	138.159	-1.7008	0.432878	-3.92907	8.53e-05	0.0010246
SLC35C2	523.874	-1.22915	0.312962	-3.92747	8.58e-05	0.00102968
ETV5	1263.1	0.890376	0.226788	3.92603	8.64e-05	0.00103491
TVP23B	2818.52	0.955119	0.24329	3.92585	8.64e-05	0.00103491
SNORD17	278.105	1.52359	0.388361	3.92313	8.74e-05	0.00104578
CDKN2AIP	518.03	1.00204	0.255542	3.92124	8.81e-05	0.00105313
TET3	833.899	1.00969	0.25759	3.91978	8.86e-05	0.00105688
RAD23B	8402.68	0.825473	0.210592	3.91978	8.86e-05	0.00105688
FAM120C	244.315	-1.35703	0.346166	-3.92016	8.85e-05	0.00105688
SLC30A1	963.61	1.22642	0.31296	3.91876	8.9e-05	0.00106046
HNRNPLL	1343.35	0.907793	0.231775	3.91669	8.98e-05	0.0010687
LRP4	364.126	-1.30353	0.333205	-3.91209	9.15e-05	0.00108836
AKIRIN1	2354.63	1.01242	0.258837	3.91143	9.18e-05	0.00109003
CD40	61.6947	-1.75487	0.448666	-3.91132	9.18e-05	0.00109003
FGL1	496.048	-1.68597	0.43116	-3.91031	9.22e-05	0.00109369
ATMIN	2745.22	0.835608	0.213717	3.90988	9.23e-05	0.00109472
FURIN	660.247	-1.4165	0.362332	-3.9094	9.25e-05	0.00109598
DSTNP2	401.925	1.04447	0.267319	3.9072	9.34e-05	0.00110509
METTL7A	23.7289	-2.17878	0.557777	-3.90618	9.38e-05	0.00110884
STRN3	1445.78	0.931026	0.238379	3.90565	9.4e-05	0.00111035
SRFBP1	793.345	1.04808	0.268396	3.905	9.42e-05	0.00111242
IFI44	69.9272	-1.79306	0.459233	-3.90447	9.44e-05	0.00111392
RANBP17	225.769	-1.22119	0.312954	-3.90215	9.53e-05	0.00112373
ZNF35	231.64	1.51816	0.389126	3.90146	9.56e-05	0.00112601
MRPS34	677.288	-1.19088	0.305444	-3.89885	9.67e-05	0.00113728
FKBP5	498.463	-1.42121	0.364663	-3.89731	9.73e-05	0.00114356
FBF1	159.904	-1.47989	0.379822	-3.89627	9.77e-05	0.00114696
SRGAP3	24.6308	-2.14625	0.550859	-3.89619	9.77e-05	0.00114696
TNFRSF10D	1983.93	0.874101	0.224409	3.89512	9.82e-05	0.0011511
ATXN1	587.052	1.10298	0.28325	3.89402	9.86e-05	0.0011535
MEF2A	1328.16	1.04	0.267057	3.89431	9.85e-05	0.0011535
PNPLA8	1192.88	0.897557	0.230491	3.8941	9.86e-05	0.0011535
NCOA6	1904.92	0.887956	0.228056	3.89359	9.88e-05	0.00115364
C16orf93	32.6952	-2.07678	0.533364	-3.89374	9.87e-05	0.00115364
IQSEC2	606.254	-1.00234	0.2575	-3.89261	9.92e-05	0.00115584
HSPA4	11943.8	0.871131	0.223779	3.89283	9.91e-05	0.00115584
RPF1	971.463	0.91379	0.234755	3.89253	9.92e-05	0.00115584
NINL	434.868	-1.30827	0.336247	-3.8908	9.99e-05	0.00116314
ZNF184	206.713	1.20026	0.308503	3.8906	0.0001	0.00116316
CC2D1A	243.992	-1.41494	0.363716	-3.89024	0.000100145	0.00116394
CEBPZOS	1278.25	-1.08459	0.278879	-3.88911	0.000100613	0.00116842
AKAP12	6217.78	0.833438	0.214352	3.88818	0.000100999	0.00117195
NAT14	270.511	-1.44716	0.372224	-3.88788	0.000101122	0.00117242
GNPDA1	3901.42	1.14684	0.295018	3.88735	0.000101344	0.00117404
LOC728392	33.2776	-2.06068	0.530131	-3.88712	0.000101442	0.00117422
WEE1	805.532	0.983001	0.252944	3.88623	0.000101811	0.00117753
HSD17B7	503.473	1.05484	0.271447	3.88599	0.000101914	0.00117777
CRELD1	158.967	-1.65967	0.427184	-3.88514	0.00010227	0.00118092
SNX7	1165.75	0.910862	0.234495	3.88436	0.000102601	0.00118378
HRH1	717.684	1.45533	0.374736	3.88362	0.000102915	0.00118548
PAOX	22.6113	-2.15024	0.553665	-3.88365	0.0001029	0.00118548
ERO1L	3448.12	0.942919	0.242823	3.88316	0.00010311	0.00118676
FAM86C2P	109.042	-1.49968	0.386255	-3.88261	0.000103343	0.00118848
PARP9	545.417	-1.02682	0.26453	-3.88168	0.000103736	0.00119205
ASUN	1823.81	0.915484	0.235903	3.88077	0.000104126	0.00119536
ZC3H15	3293.52	0.82701	0.213113	3.88061	0.000104193	0.00119536
SEC14L4	187.042	-1.31679	0.339529	-3.87828	0.000105198	0.00120593
PHKB	1938.28	-0.8431	0.217462	-3.87701	0.000105749	0.00121126
CAPN1	1917.34	-0.932394	0.240534	-3.87634	0.000106037	0.00121359
ZNF691	152.037	-1.39916	0.361397	-3.87154	0.00010815	0.00123677
PTP4A3	41.0473	-2.14171	0.553233	-3.87125	0.000108277	0.00123723
MAP3K12	543.679	-1.34101	0.346459	-3.87063	0.000108554	0.0012394
FANCA	497.644	-1.06455	0.275106	-3.86958	0.000109022	0.00124375
FOXJ3	1757.76	0.850442	0.219812	3.86895	0.000109307	0.00124599
BTBD10	2822.1	1.17526	0.303868	3.86766	0.000109883	0.00124956
PLS1	2106.53	0.839059	0.216936	3.86777	0.000109837	0.00124956
MARCH9	140.669	-1.56671	0.405064	-3.86781	0.000109816	0.00124956
CHD1	2525.21	0.849725	0.219754	3.86671	0.000110314	0.00125346
MPP5	2728.5	0.947166	0.245012	3.86579	0.000110731	0.00125719
SPRED1	880.737	1.03482	0.267787	3.86436	0.00011138	0.00126355
BZW2	2622.83	0.846582	0.219118	3.86359	0.000111731	0.00126652
PLEKHA3	731.527	1.04158	0.269631	3.863	0.000112004	0.00126861
CHD2	3835.71	0.864776	0.223894	3.86243	0.000112263	0.00127053
MAN2B1	471.424	-1.08195	0.280237	-3.86084	0.000112997	0.00127782
SH3BP1	24.9638	-2.15264	0.557711	-3.85978	0.000113491	0.00128239
CNOT6	2210.84	0.830845	0.215335	3.85838	0.000114139	0.00128868
MAP3K14-AS1	53.576	-1.91852	0.497461	-3.85663	0.00011496	0.00129693
TUBB4A	195.099	-1.25391	0.325329	-3.85428	0.000116071	0.00130841
LOC100233156	52.619	-1.85439	0.481151	-3.85406	0.000116174	0.00130854
ADAM22	86.7148	-1.5836	0.41098	-3.85322	0.000116574	0.00131201
UTP3	1458.29	0.906709	0.235331	3.85291	0.000116724	0.00131266
GIN1	365.488	1.06047	0.275284	3.85228	0.000117025	0.00131298
BLM	528.972	-1.1647	0.302371	-3.85188	0.000117214	0.00131298
CTDSP1	341.54	-1.1861	0.307876	-3.85253	0.000116905	0.00131298
TMEM87A	1601.66	0.918137	0.238339	3.85222	0.00011705	0.00131298
PLA1A	54.0809	-1.79855	0.466917	-3.85196	0.000117175	0.00131298
SPEG	28.8772	-2.10656	0.547015	-3.85101	0.000117632	0.00131663
RAB44	23.5527	2.07623	0.539278	3.85002	0.000118109	0.00131885
TMEM141	420.81	-1.12445	0.292049	-3.8502	0.000118023	0.00131885
TPCN2	213.779	-1.33273	0.346156	-3.8501	0.000118071	0.00131885
ACSS2	406.853	-1.13718	0.295409	-3.8495	0.000118359	0.00131948
SEH1L	1490.09	0.968579	0.251623	3.84933	0.000118444	0.00131948
KLHL29	75.0789	-1.6473	0.427921	-3.84954	0.000118342	0.00131948
SBDS	3801.91	1.22225	0.317794	3.84605	0.000120039	0.00133621
PEPD	1070.41	-0.96849	0.251859	-3.84537	0.000120373	0.00133888
FAM126B	439.471	1.07867	0.280544	3.84492	0.000120591	0.00133921
PDE8B	234.133	-1.68454	0.4381	-3.84511	0.0001205	0.00133921
CABLES2	185.511	-1.29348	0.336448	-3.84452	0.000120791	0.00134038
GDE1	4514.65	0.982115	0.255506	3.8438	0.000121141	0.00134322
SWAP70	2042.72	1.12004	0.291403	3.8436	0.000121241	0.00134328
PHF10	324.1	-1.12056	0.291663	-3.84196	0.000122054	0.00135124
FAM3C	2716.98	0.876043	0.228186	3.83917	0.000123451	0.00136564
UBE2G1	2826.19	0.88268	0.230058	3.83677	0.000124663	0.00137798
GMDS	152.237	-1.36745	0.356469	-3.83609	0.000125011	0.00138075
VBP1	2459.3	0.904679	0.235898	3.83504	0.000125545	0.00138557
SHMT2	1528.05	-0.907126	0.236644	-3.83329	0.000126443	0.0013944
NXN	1091.01	0.891645	0.232698	3.83177	0.000127225	0.0014017
NBPF3	223.725	-1.2836	0.335001	-3.83162	0.000127302	0.0014017
ANKLE2	3500.65	0.871823	0.227617	3.83022	0.000128031	0.00140755
C5orf22	1153.11	0.8712	0.227446	3.83036	0.000127957	0.00140755
TMED5	3829.5	1.01947	0.266193	3.82983	0.000128233	0.00140759
SH3BP2	189.325	-1.6526	0.431491	-3.82999	0.000128151	0.00140759
SESN2	423.784	1.17625	0.30715	3.82955	0.000128379	0.00140789
NCAPD3	1266.04	-0.857822	0.22401	-3.8294	0.000128458	0.00140789
GAA	628.465	-1.50069	0.391966	-3.82861	0.000128867	0.00141128
PARD6B	297.639	1.09943	0.287358	3.82599	0.000130247	0.00142513
KCNT2	34.9294	-2.09425	0.547398	-3.82583	0.000130332	0.00142513
PITPNM2	512.718	1.14769	0.300039	3.82513	0.000130702	0.00142809
SNTB2	1707.72	0.889986	0.232706	3.82451	0.000131032	0.00142949
SNX3	2809.28	0.897387	0.23463	3.82469	0.000130936	0.00142949
GNG12	7104.47	0.890367	0.232882	3.82325	0.000131702	0.00143571
LETMD1	555.519	-0.987746	0.258385	-3.82276	0.000131965	0.00143747
SLC25A35	95.955	-1.69957	0.444733	-3.82155	0.000132618	0.00144347
KANK1	1137.02	0.931467	0.243783	3.82089	0.000132972	0.00144622
CBWD1	852.47	1.06425	0.278563	3.82049	0.000133185	0.00144744
CUL2	1962.77	0.900472	0.235946	3.81643	0.000135398	0.00146812
NUP50	2408.29	0.812578	0.212911	3.81652	0.00013535	0.00146812
ASIC1	153.645	-1.51576	0.397129	-3.81679	0.000135199	0.00146812
GTF2H3	980.833	-0.929233	0.243647	-3.81384	0.000136821	0.00148242
DNAJC3	1693.07	0.87885	0.230467	3.81334	0.000137103	0.00148415
TMEM242	481.882	1.01333	0.265744	3.81318	0.000137189	0.00148415
TBC1D8B	218.104	-1.31501	0.344953	-3.81214	0.000137767	0.00148927
H6PD	664.317	-1.07719	0.282614	-3.81154	0.000138106	0.0014918
NFIX	86.852	-1.75731	0.461209	-3.81022	0.000138841	0.00149747
WDR11	1743.29	-0.832664	0.218534	-3.81022	0.000138841	0.00149747
LMF1	111.079	-1.55107	0.407214	-3.80899	0.000139537	0.00150383
ABHD17C	727.963	0.927046	0.243487	3.80738	0.000140449	0.00151251
ZNF425	34.6103	-1.9781	0.519713	-3.80614	0.00014115	0.00151891
PELI3	74.1741	-1.62486	0.426932	-3.80589	0.000141294	0.00151931
GADD45A	1522.36	1.40751	0.369863	3.8055	0.000141517	0.00152056
ZNF462	859.225	0.964983	0.25363	3.80469	0.000141985	0.00152443
ROCK2	2543.44	-0.888755	0.233694	-3.80308	0.00014291	0.00153321
GNAZ	46.5493	-1.95393	0.51383	-3.80267	0.000143143	0.00153455
TMEM170A	315.653	1.13141	0.297645	3.8012	0.000143996	0.00154254
FBXO30	1450.38	1.15209	0.303101	3.801	0.000144115	0.00154265
KPNA4	5385.34	1.11319	0.293072	3.79834	0.000145667	0.00155809
ARSI	143.386	-1.3249	0.348891	-3.79746	0.000146188	0.00156249
DOLPP1	618.25	0.985104	0.25948	3.79645	0.000146785	0.00156769
GYS1	522.092	-0.993477	0.261741	-3.79565	0.000147258	0.00157157
SUPV3L1	1189.17	0.865692	0.22811	3.79507	0.000147602	0.00157405
ANKRD12	907.785	0.975138	0.257008	3.79419	0.000148126	0.00157609
C11orf58	6323.33	0.830804	0.218961	3.79429	0.000148065	0.00157609
DCAKD	313.665	-1.11649	0.294253	-3.79433	0.000148045	0.00157609
TMEM63A	236.416	-1.2366	0.325984	-3.79343	0.000148578	0.00157855
RPP30	1136.32	0.924542	0.243711	3.7936	0.000148479	0.00157855
CSRP2BP	393.424	-1.06671	0.281238	-3.79289	0.000148903	0.00158082
NET1	3562.87	0.814474	0.21478	3.79214	0.000149357	0.00158446
DHX32	2747.43	0.840605	0.221714	3.7914	0.000149802	0.00158799
SLC35G1	189.646	-1.4502	0.382517	-3.79121	0.000149915	0.001588
ARHGAP42	523.084	1.14628	0.302451	3.78997	0.000150668	0.00159478
DZIP1	667.425	-0.945648	0.249538	-3.78959	0.000150895	0.00159478
ALAD	336.239	-1.11721	0.294823	-3.78944	0.000150985	0.00159478
ZDHHC23	147.953	-1.31627	0.347355	-3.78941	0.000151003	0.00159478
STK40	314.229	1.08625	0.286701	3.78881	0.000151373	0.0015975
SARM1	197.653	-1.33502	0.352683	-3.78532	0.000153512	0.00161887
PFAS	1153.2	-0.999792	0.264153	-3.7849	0.000153771	0.00162041
GRPEL1	1569.75	0.913184	0.241313	3.78423	0.000154187	0.00162358
LINC01270	98.0874	-1.69818	0.448884	-3.7831	0.000154886	0.00162974
MCAM	173.799	-1.47029	0.388732	-3.78229	0.000155395	0.00163389
PADI2	181.641	-1.72671	0.456692	-3.78091	0.000156258	0.00164175
YBX3	3484.54	0.842577	0.222886	3.7803	0.000156641	0.00164455
ZFP91	3865.47	0.915383	0.242242	3.7788	0.000157589	0.00165329
LPCAT1	4568.58	0.943169	0.249645	3.77804	0.000158064	0.00165705
MBNL2	1357.2	1.15223	0.305064	3.77702	0.000158718	0.00166268
MCM7	3411.01	-1.08636	0.287759	-3.77522	0.000159865	0.00167223
USP9Y	137.898	-1.50313	0.398151	-3.77527	0.000159835	0.00167223
CSNK1G1	2441.79	1.0198	0.270278	3.77314	0.000161203	0.00168252
RPS27L	5439.44	0.922143	0.244386	3.7733	0.0001611	0.00168252
SAV1	652.755	0.996426	0.264067	3.77338	0.00016105	0.00168252
ZC4H2	191.707	-1.32887	0.352214	-3.77292	0.000161351	0.00168283
USP20	145.561	-1.49024	0.395062	-3.77216	0.000161842	0.00168671
IGFBP1	532.334	1.54994	0.410947	3.77163	0.000162187	0.00168907
SLC1A1	101.851	-1.70125	0.451492	-3.76805	0.000164527	0.00171219
COL6A1	1078.65	0.969347	0.257408	3.7658	0.000166014	0.00172514
HSP90AA1	97924.8	0.811103	0.215382	3.76587	0.000165968	0.00172514
XRCC1	493.404	-1.28501	0.341344	-3.76455	0.000166847	0.00173212
RELA	1311.28	0.896505	0.238152	3.76443	0.000166929	0.00173212
SLC9B2	316.489	1.13338	0.301222	3.76262	0.000168145	0.00174346
CENPU	407.679	-1.07513	0.285823	-3.76154	0.000168871	0.00174971
PTPLB	1236.98	0.909593	0.241979	3.75897	0.000170616	0.00176651
FBXW4P1	20.3594	2.06922	0.550662	3.75769	0.000171488	0.00177424
ACAP2	1444.95	0.937052	0.249393	3.75733	0.000171739	0.00177516
PDE4DIP	333.912	-1.06198	0.282651	-3.7572	0.000171826	0.00177516
MYLK	2766.2	-1.07301	0.285809	-3.75431	0.000173821	0.00179317
CYB561D2	144.864	-1.33584	0.355801	-3.75445	0.000173723	0.00179317
PLEKHO2	414.988	1.27025	0.338378	3.75393	0.000174086	0.0017946
SIDT2	207.337	-1.27633	0.340022	-3.75367	0.000174264	0.00179514
ZNF416	240.105	1.28582	0.342574	3.7534	0.000174452	0.00179577
C1orf123	298.384	-1.08486	0.28928	-3.75022	0.000176679	0.00181737
AKIRIN2	807.751	0.959544	0.255906	3.7496	0.00017712	0.0018206
ZBTB20	693.858	0.933331	0.248998	3.74836	0.000177997	0.0018283
HMGA2	6528.74	1.49181	0.39801	3.74817	0.000178129	0.00182832
NFATC2IP	821.732	-0.953536	0.254559	-3.74583	0.000179795	0.0018441
ANAPC5	2477.02	-0.807864	0.215692	-3.74546	0.000180066	0.00184555
ABCA8	25.1078	-2.08566	0.55702	-3.74432	0.000180882	0.00185257
CCDC69	122.38	-1.44752	0.386693	-3.74335	0.000181586	0.00185711
STAT6	1788.01	-0.878551	0.234693	-3.74341	0.000181538	0.00185711
HMCN1	504.172	-1.66754	0.445499	-3.74307	0.000181784	0.0018578
DNMT3A	192.259	-1.43824	0.384401	-3.74152	0.000182909	0.00186796
PRODH2	38.5943	-2.06633	0.552299	-3.74132	0.000183058	0.00186814
SNHG8	386.1	-1.02704	0.274725	-3.73843	0.000185174	0.0018879
ACADS	111.759	-1.80671	0.483295	-3.73831	0.00018526	0.0018879
SORT1	1114.96	-1.09826	0.293869	-3.73723	0.000186056	0.00188978
LPP	3276.41	0.818372	0.218957	3.7376	0.000185788	0.00188978
PAIP1	3618.45	0.788303	0.210913	3.73757	0.000185804	0.00188978
CREB3L4	98.4982	-1.65465	0.442755	-3.73716	0.000186109	0.00188978
TMEM70	1174.32	0.988987	0.264622	3.73736	0.000185961	0.00188978
JUN	2307.58	1.04555	0.279959	3.73464	0.000187981	0.00190743
ZNF853	36.6508	-1.93434	0.518243	-3.7325	0.00018959	0.00192238
CHN1	659.093	0.923855	0.247539	3.73216	0.000189846	0.00192361
PROSER2	311.551	1.26876	0.340007	3.73157	0.000190287	0.0019265
ARL6IP5	5164.69	1.08358	0.290395	3.73142	0.000190402	0.0019265
MORC4	6126.84	-1.01471	0.271964	-3.73105	0.000190685	0.00192799
C9orf41	804.031	1.13161	0.303341	3.73048	0.000191113	0.00193094
KIF3B	3072.91	0.887951	0.238117	3.72905	0.000192204	0.00193922
ACCS	316.417	-1.19027	0.319193	-3.72901	0.000192234	0.00193922
SLC16A9	38.4606	-1.98795	0.533125	-3.72887	0.000192341	0.00193922
MAP1A	163.851	-1.44341	0.38714	-3.7284	0.000192701	0.00194147
PAFAH1B2	2101.2	0.830478	0.22278	3.7278	0.00019316	0.00194421
ZNF507	2292.47	0.875369	0.234829	3.72769	0.000193245	0.00194421
TMEM237	420.276	-1.07008	0.287093	-3.72731	0.000193534	0.00194574
NUDT21	4230.9	0.830295	0.222782	3.72694	0.000193815	0.00194682
TBP	457.204	0.983017	0.263769	3.72681	0.000193916	0.00194682
ZNF550	528.966	1.06722	0.28649	3.72514	0.000195207	0.0019584
ADNP2	1178.37	0.831655	0.223331	3.72387	0.000196194	0.00196553
BNIP2	2784.38	0.926518	0.248796	3.72401	0.000196082	0.00196553
TMEM126A	773.953	0.950801	0.255357	3.72341	0.000196547	0.00196768
CDH17	179.823	-1.23799	0.332526	-3.72298	0.000196886	0.00196969
CMTR1	834.399	-0.94825	0.254845	-3.72089	0.000198524	0.00198468
CAPRIN2	1901.47	0.931318	0.250335	3.72028	0.000199002	0.00198807
UBP1	3447.53	0.814433	0.219128	3.71671	0.000201835	0.00201495
DOK4	1093.67	-1.34465	0.361822	-3.71633	0.000202136	0.00201654
ARHGAP21	5022.59	0.823837	0.22171	3.71584	0.000202532	0.00201766
MYO1B	6348.18	0.857301	0.23071	3.71593	0.000202455	0.00201766
CITED2	423.875	1.06759	0.287452	3.71396	0.000204043	0.00203006
KLHL9	2631.43	0.82552	0.222276	3.71393	0.000204062	0.00203006
CNEP1R1	769.979	0.975359	0.262656	3.71345	0.000204452	0.00203252
METTL3	1323.29	-0.884793	0.23829	-3.71308	0.000204748	0.00203404
COG6	413.043	-1.06724	0.287485	-3.71234	0.000205355	0.00203762
MORF4L1	12976.9	0.749366	0.201871	3.71211	0.000205538	0.00203762
NUDT19	1501.37	0.989546	0.26657	3.71214	0.000205512	0.00203762
TMEM67	266.093	-1.1104	0.299242	-3.71072	0.00020667	0.00204741
PADI3	171.165	-1.42339	0.38364	-3.71022	0.000207077	0.00205002
COL4A3BP	1905.91	1.01443	0.273447	3.70979	0.000207429	0.00205207
IFITM3	117.497	-1.88201	0.507381	-3.70925	0.000207871	0.00205501
GPRC5B	1071.1	0.95869	0.258645	3.70659	0.000210068	0.0020753
GPATCH2	786.547	0.903297	0.243784	3.70531	0.000211134	0.00208438
SPATA17	103.573	-1.49099	0.402695	-3.70254	0.000213455	0.00210091
SPTLC1	3433.66	0.846381	0.228602	3.70243	0.000213546	0.00210091
TIMM17A	3466.12	0.83838	0.226411	3.70292	0.000213134	0.00210091
PRICKLE4	63.392	-1.71356	0.462809	-3.70253	0.000213461	0.00210091
JAK3	35.0516	-2.00538	0.541559	-3.70297	0.00021309	0.00210091
SMIM20	366.499	1.00443	0.271464	3.70005	0.000215557	0.00211922
SLC23A2	1960.51	-1.00475	0.271624	-3.69903	0.000216423	0.00212626
MRPL1	729.633	0.930152	0.251561	3.69752	0.000217716	0.00213749
TRIM22	140.572	-1.68442	0.455626	-3.69693	0.000218225	0.00214101
ATP11B	1040.52	0.863381	0.233716	3.69414	0.000220629	0.00216162
HPCAL1	790.961	0.935912	0.253343	3.69424	0.000220541	0.00216162
ARHGAP44	44.6508	-1.79956	0.487178	-3.69384	0.00022089	0.00216268
RAP1B	3180.74	0.908436	0.245972	3.69326	0.000221401	0.0021662
DSCC1	293.454	-1.18577	0.321153	-3.69224	0.00022229	0.0021734
ZBED5-AS1	187.866	-1.25128	0.339115	-3.68983	0.000224405	0.00219257
PRKAB1	1041.24	1.0732	0.290877	3.68952	0.000224674	0.00219369
ODC1	5556.5	1.08932	0.295298	3.68889	0.000225233	0.00219765
MTMR3	1181.71	0.964706	0.261597	3.68775	0.000226242	0.00220597
HP1BP3	2911.57	-0.851718	0.231121	-3.68516	0.000228561	0.00222601
RCBTB1	704.668	-0.890064	0.24153	-3.6851	0.00022861	0.00222601
KLHL11	199.169	1.15186	0.312601	3.68475	0.000228929	0.00222729
TBC1D15	1514.78	0.864107	0.234518	3.68461	0.000229055	0.00222729
TOMM5	3829.08	0.836705	0.227099	3.68432	0.000229315	0.0022283
LARGE	221.656	-1.27654	0.346502	-3.68407	0.00022954	0.00222896
BUD31	1853.84	0.789882	0.214482	3.68274	0.000230743	0.00223912
ATP2A3	76.5365	-1.86609	0.506836	-3.68184	0.000231559	0.00224551
MAP2K6	720.866	-0.950507	0.258203	-3.68123	0.000232109	0.00224778
TMEM30A	6516.3	0.853565	0.231867	3.68127	0.000232076	0.00224778
ERMP1	4571.95	0.756913	0.205636	3.68083	0.000232475	0.00224862
TMEM159	501.557	1.02279	0.277872	3.68079	0.000232512	0.00224862
EIF4A2	6240.96	0.868292	0.235949	3.68	0.000233235	0.00225408
RBBP5	1154.61	0.901509	0.245028	3.67921	0.000233959	0.00225954
TMEM107	130.125	-1.41307	0.384269	-3.67729	0.000235722	0.00227502
CDKL5	348.807	1.04752	0.284965	3.67597	0.000236949	0.00227759
MED13	4098.16	0.8319	0.226305	3.67601	0.00023691	0.00227759
PPM1D	923.444	0.956082	0.260083	3.67607	0.000236854	0.00227759
REPS1	538.283	-0.958675	0.26076	-3.67646	0.000236489	0.00227759
TMEM18	673.178	0.899427	0.244664	3.67617	0.000236765	0.00227759
ZNF561	782.183	0.988194	0.268783	3.67656	0.000236405	0.00227759
HDAC11	127.983	-1.35886	0.369736	-3.67521	0.000237657	0.00228286
KLHDC2	521.866	-1.03945	0.282843	-3.675	0.000237847	0.00228314
LOC100129434	50.6388	-1.73707	0.472878	-3.67341	0.000239333	0.00229586
PHC2	1334.95	0.910327	0.247847	3.67294	0.00023978	0.00229859
SETD1B	585.39	1.12866	0.307371	3.67197	0.000240691	0.00230422
ZNF621	858.853	0.915113	0.24921	3.67205	0.000240611	0.00230422
ALDH6A1	243.605	-1.44627	0.394019	-3.67055	0.000242027	0.00231545
ZNF778	281.578	1.07565	0.293196	3.66871	0.000243777	0.00232906
TGFBR1	1961.37	0.814126	0.221902	3.66885	0.000243643	0.00232906
FGFR3	38.4821	-2.00793	0.547387	-3.6682	0.000244261	0.00233212
NT5M	32.1276	-2.04559	0.557775	-3.66741	0.000245018	0.00233778
PDK2	213.048	-1.47006	0.400916	-3.66675	0.000245656	0.00234229
CNOT7	4081.61	0.795022	0.216861	3.66605	0.000246327	0.00234712
TRNAU1AP	338.201	1.09008	0.297397	3.6654	0.000246953	0.00234994
FZD6	2023.52	0.825146	0.225109	3.66554	0.000246813	0.00234994
SIRT5	212.847	-1.14516	0.312498	-3.66454	0.000247784	0.00235627
FBXO43	76.0403	-1.64088	0.447917	-3.66336	0.000248927	0.00236502
ZNF24	2408.98	0.79096	0.215918	3.66325	0.000249037	0.00236502
EPDR1	1775.4	-0.8964	0.244766	-3.66227	0.00024999	0.00237249
FLRT3	412.74	-1.63095	0.445383	-3.66191	0.000250344	0.00237426
RDM1	30.4322	-1.95671	0.534422	-3.66136	0.000250878	0.00237774
NMNAT2	84.4512	-1.82366	0.498119	-3.66109	0.000251145	0.00237869
SRSF3	8529.12	0.741147	0.202765	3.65521	0.000256971	0.00243225
DZIP3	948.343	-0.848879	0.232285	-3.65448	0.000257704	0.00243757
COMMD8	709.428	1.04336	0.285674	3.65228	0.000259926	0.00245695
NCEH1	5605.83	1.29357	0.354315	3.65091	0.000261316	0.00245703
RNF44	792.636	1.07011	0.293072	3.65137	0.000260848	0.00245703
WSB2	3096.88	1.02992	0.282075	3.65122	0.000261001	0.00245703
KIF20B	1327.85	-0.92017	0.251996	-3.65152	0.000260692	0.00245703
MLLT6	1225.32	-1.10479	0.30253	-3.65184	0.000260369	0.00245703
ANK2	231.026	-1.40319	0.384323	-3.65107	0.000261148	0.00245703
TFAP2C	509.657	0.922657	0.252662	3.65175	0.000260464	0.00245703
USP47	3262.2	0.869524	0.238108	3.6518	0.000260413	0.00245703
AOC2	90.3413	1.47345	0.403651	3.65032	0.000261918	0.00245944
TMEM117	83.1557	-1.49687	0.410066	-3.65032	0.000261911	0.00245944
NLRP2	1596.48	-0.907665	0.248709	-3.64951	0.00026274	0.00246553
ADAT1	609.423	-1.07772	0.29536	-3.64882	0.000263443	0.00247049
DHFR	1295.56	-0.87307	0.239339	-3.64783	0.000264462	0.00247754
SPATA5	422.827	1.07855	0.295676	3.64775	0.000264543	0.00247754
KMT2C	1883.06	0.80493	0.220697	3.64722	0.000265094	0.00248107
C3orf38	1008.26	1.01909	0.279633	3.6444	0.00026802	0.00250681
KBTBD2	1471.51	0.845957	0.232259	3.64231	0.000270207	0.0025256
KLF10	3890.67	0.841353	0.231032	3.64171	0.00027083	0.00252976
SLC29A2	128.749	-1.69254	0.464841	-3.64111	0.000271466	0.00253404
MDGA1	158.257	-1.26294	0.347053	-3.63905	0.000273644	0.0025527
STEAP2	768.764	-1.09101	0.299986	-3.63688	0.000275964	0.00257265
FAM111B	503.596	-1.13025	0.310824	-3.63631	0.000276572	0.00257494
TRIM16	7731.22	0.94317	0.259366	3.63645	0.000276422	0.00257494
FBLIM1	408.061	-0.986656	0.271438	-3.63493	0.000278059	0.0025854
TM9SF4	1483.52	-0.922975	0.253908	-3.63508	0.00027789	0.0025854
ADAM20P1	19.9118	1.98334	0.546307	3.63046	0.000282919	0.00262887
ZNF142	465.037	0.942548	0.259646	3.63012	0.000283286	0.00263057
ATP1B3	4454.06	0.916237	0.252428	3.6297	0.000283749	0.00263315
PRPF3	2855.06	0.930612	0.256416	3.62931	0.000284178	0.00263541
AIMP2	1403.64	0.846077	0.233155	3.62881	0.000284729	0.00263797
C2orf15	26.1068	-1.96275	0.540892	-3.62872	0.000284825	0.00263797
NDUFAB1	1794.11	0.979977	0.270102	3.62817	0.000285435	0.0026419
C1D	906.989	0.882028	0.243198	3.62679	0.000286967	0.00265263
TMEM60	322.3	-1.06652	0.29406	-3.62687	0.000286877	0.00265263
ZNF711	92.2188	-1.4672	0.404675	-3.62563	0.000288263	0.00266287
SYT15	122.073	1.3331	0.367845	3.62407	0.000290004	0.00267549
ALDH1L2	294.483	-1.06699	0.294404	-3.62422	0.000289832	0.00267549
HPS1	349.125	-1.10059	0.303741	-3.62344	0.000290712	0.00267945
LOC400655	340.047	-1.12783	0.311268	-3.62335	0.000290811	0.00267945
PTPN6	362.579	-1.25164	0.345573	-3.62193	0.000292409	0.00269244
MT2A	1072.48	0.900836	0.248764	3.62124	0.000293191	0.00269788
FBXO4	175.706	-1.24748	0.344555	-3.62056	0.000293963	0.00270325
MYO1D	101.819	-1.45857	0.402961	-3.61963	0.000295021	0.00271122
RCAN1	656.331	1.16273	0.321291	3.61893	0.000295822	0.00271157
RASEF	1515.49	0.97151	0.268427	3.61927	0.000295434	0.00271157
ZNF644	1032.44	0.926375	0.255979	3.61896	0.000295793	0.00271157
ZWILCH	1467.23	-0.830916	0.229596	-3.61904	0.000295695	0.00271157
ARL2BP	3156.96	1.00109	0.276665	3.61842	0.000296406	0.00271518
KIF4A	1470.63	-0.804976	0.222512	-3.61768	0.000297259	0.00272124
FNIP1	1880.22	1.07122	0.296136	3.61733	0.000297663	0.00272319
XPR1	3696.85	0.815946	0.225585	3.61702	0.000298018	0.00272468
SLC25A23	573.978	-1.01928	0.281897	-3.61579	0.000299434	0.00273587
CEP170	3034.72	0.883345	0.244384	3.61458	0.000300837	0.00274165
AK6	837.671	1.06353	0.294212	3.61485	0.000300526	0.00274165
ARMCX5	275.656	-1.07676	0.2979	-3.61449	0.000300937	0.00274165
CCBL1	196.831	-1.18323	0.327349	-3.61459	0.00030082	0.00274165
NR2C2	1676.99	0.841669	0.232865	3.61441	0.00030103	0.00274165
CTTNBP2	92.8787	-1.58086	0.437726	-3.61154	0.00030439	0.00277047
RFWD3	2066.29	-0.825856	0.22875	-3.6103	0.000305843	0.00278192
ACADSB	851.856	-0.880837	0.244003	-3.60995	0.00030626	0.00278393
ZNF823	164.814	1.20352	0.333468	3.60911	0.000307251	0.00279116
SNRK	313.363	1.00469	0.278462	3.60799	0.000308576	0.0028014
TUBG1	1414.56	-0.822353	0.228005	-3.60674	0.000310069	0.00281317
YWHAG	14102.5	0.871962	0.24179	3.60628	0.000310617	0.00281634
TMEM41A	882.258	0.970654	0.26917	3.6061	0.000310834	0.00281652
CEP57	596.596	-0.97796	0.271224	-3.60573	0.000311276	0.00281693
MKNK2	494.615	-1.4205	0.393945	-3.60583	0.000311154	0.00281693
OIP5	115.774	-1.48225	0.411394	-3.603	0.000314568	0.00284214
STARD3NL	2102.25	0.864984	0.240063	3.60316	0.000314374	0.00284214
TCEB1	2588.57	0.886926	0.246169	3.60292	0.000314661	0.00284214
ZXDA	126.303	1.29772	0.360238	3.60239	0.000315308	0.00284618
ENPP4	80.4111	-1.80556	0.501267	-3.60199	0.000315792	0.00284874
FOXRED1	368.315	-1.10353	0.306504	-3.60038	0.000317748	0.00286457
LOC90768	164.166	-1.24009	0.344458	-3.60011	0.000318081	0.00286575
ZNF564	157.112	1.21541	0.337664	3.59946	0.000318874	0.00286686
C8orf58	346.233	1.02124	0.283703	3.59969	0.000318591	0.00286686
DAK	379.366	-1.32736	0.368765	-3.59946	0.000318874	0.00286686
COL4A4	43.216	-1.84079	0.511422	-3.59935	0.00031901	0.00286686
ATXN1L	1801.71	0.807438	0.224409	3.59807	0.000320591	0.0028734
DSC3	500.642	1.34509	0.373843	3.59802	0.000320652	0.0028734
FLJ16779	30.2278	-1.98333	0.551217	-3.59809	0.000320558	0.0028734
ZNF410	1620.05	0.805757	0.223949	3.59794	0.000320748	0.0028734
ZNF746	497.513	0.947067	0.26322	3.59801	0.000320661	0.0028734
SLC1A4	157.235	-1.31799	0.366398	-3.59714	0.000321731	0.00288039
SLC6A17	60.7599	-1.91285	0.531821	-3.5968	0.000322159	0.00288242
FHL1	550.054	1.03845	0.288895	3.59455	0.000324948	0.00290371
SAMHD1	458.901	-1.0547	0.293413	-3.5946	0.000324885	0.00290371
ATP2C1	4059.77	0.981181	0.273009	3.59395	0.000325697	0.00290493
BECN1	1978.55	-0.801932	0.223122	-3.59413	0.000325473	0.00290493
AACS	775.831	-1.03083	0.286817	-3.59402	0.000325621	0.00290493
PXMP4	148.259	-1.29311	0.36002	-3.59178	0.000328428	0.00292745
LRSAM1	270.964	-1.11548	0.31064	-3.59089	0.000329545	0.00293557
LINC01021	560.892	1.07095	0.298291	3.59027	0.000330331	0.00294073
LINC00910	33.5691	-1.87379	0.521963	-3.5899	0.000330809	0.00294314
ZNF286B	105.673	1.34309	0.374193	3.58929	0.000331583	0.00294635
NUP133	1310.19	-0.820438	0.228573	-3.58939	0.000331452	0.00294635
KCNF1	83.7179	1.4777	0.411761	3.58873	0.000332295	0.00295049
MFI2	490.188	-1.07701	0.300121	-3.5886	0.000332464	0.00295049
LRRN2	69.2995	-1.69972	0.473749	-3.5878	0.000333474	0.00295577
NES	40.3701	-1.94129	0.541073	-3.58785	0.000333418	0.00295577
ZHX2	124.74	-1.44231	0.40249	-3.58346	0.000339074	0.00300352
ATAD1	3177.75	0.777127	0.216942	3.58218	0.000340736	0.00301638
API5	5736.31	0.785077	0.219223	3.58118	0.000342041	0.00302416
PNMA2	1355.39	-0.935432	0.2612	-3.58129	0.0003419	0.00302416
CDH2	3208.06	0.886821	0.247705	3.58015	0.000343393	0.00302735
ANKHD1	134.834	1.25431	0.350352	3.58013	0.000343427	0.00302735
PDDC1	552.482	-0.897441	0.250675	-3.5801	0.000343466	0.00302735
POC5	473.549	0.945985	0.264217	3.58034	0.000343153	0.00302735
LOC100506314	36.1637	-1.88686	0.526951	-3.58072	0.000342649	0.00302735
HECA	252.073	1.07333	0.29993	3.57861	0.000345422	0.00304271
CSNK2A1	6491.74	0.735151	0.205448	3.57827	0.000345871	0.00304478
ZBED8	85.6464	-1.45309	0.40622	-3.57711	0.000347418	0.00305651
MEGF8	1420.46	-1.18759	0.332054	-3.57649	0.000348241	0.00306185
CERK	527.607	-0.994007	0.278026	-3.57523	0.000349918	0.00307458
SLC25A33	252.907	1.1273	0.315322	3.57508	0.000350121	0.00307458
OSBP2	225.357	1.07704	0.301461	3.57273	0.000353274	0.00310036
SAFB2	640.2	-0.883133	0.247213	-3.57235	0.000353789	0.00310296
SMG7	3534.4	0.998783	0.279606	3.57211	0.000354122	0.00310397
DCAF7	5808.65	0.758936	0.212504	3.5714	0.000355077	0.00310851
TRAF3	1481.79	0.836042	0.234088	3.57148	0.000354967	0.00310851
ANXA6	877.149	-0.977816	0.273827	-3.57093	0.000355721	0.00311223
EIF4E	2104.53	0.836053	0.234157	3.57048	0.000356322	0.00311549
FERMT2	2462.45	0.961957	0.269465	3.56988	0.000357147	0.00311549
LUZP1	3246.82	1.04337	0.292257	3.57004	0.00035692	0.00311549
KLHL18	727.849	1.00586	0.281757	3.56996	0.000357032	0.00311549
SETD5	3469.21	0.772037	0.216266	3.56985	0.000357188	0.00311549
KCTD5	868.352	0.895077	0.250853	3.56813	0.000359536	0.00313404
TBC1D9	845.035	0.860616	0.241235	3.56754	0.000360346	0.00313918
TP53BP1	1954.58	-0.787859	0.220854	-3.56733	0.000360638	0.0031398
ELOVL2	762.415	0.909892	0.255102	3.56678	0.000361391	0.00314443
FAM227A	104.996	-1.49704	0.419819	-3.56592	0.00036258	0.00315093
TGM2	5966.03	-0.81211	0.227739	-3.56597	0.000362515	0.00315093
TCF20	1467.77	0.808432	0.226729	3.56563	0.000362986	0.00315252
RAD51	172.186	-1.18238	0.331673	-3.5649	0.000363991	0.0031574
NIFK	1720.97	0.881232	0.247187	3.56504	0.000363799	0.0031574
TDP2	2312	1.13438	0.318253	3.56438	0.000364713	0.0031585
EXOC8	934.461	0.978553	0.27454	3.56433	0.000364784	0.0031585
SPC24	49.1191	-1.72599	0.484207	-3.56457	0.000364458	0.0031585
JMJD1C	2008.68	0.816579	0.229161	3.56335	0.000366157	0.00316461
IFT140	301.132	-1.32621	0.372177	-3.56338	0.000366106	0.00316461
SNIP1	462.01	0.913851	0.256438	3.56364	0.000365749	0.00316461
CCNJ	523.83	0.920283	0.258333	3.56239	0.000367488	0.00317419
BIRC3	4068.81	1.37012	0.384662	3.56189	0.000368199	0.00317827
RRN3	2897.65	0.801478	0.225024	3.56174	0.000368408	0.00317827
PRKAR2B	127.522	-1.34334	0.377281	-3.56059	0.000370028	0.00319031
RSL1D1	7913.23	0.830889	0.233369	3.5604	0.000370285	0.0031906
CIRBP	1300.26	-0.862493	0.24239	-3.55829	0.000373284	0.00321449
GAN	322.52	1.17061	0.329006	3.55801	0.000373679	0.00321595
ADAL	166.694	-1.29635	0.364366	-3.55784	0.000373923	0.0032161
FBXO41	242.755	-1.23866	0.348253	-3.55678	0.000375435	0.00322716
LZTFL1	607.455	0.929832	0.26144	3.55658	0.000375711	0.00322757
SERPINA6	40.7342	-1.96295	0.551966	-3.55628	0.000376142	0.00322933
SLC37A4	313.626	-1.17512	0.330533	-3.55522	0.000377662	0.00323847
C14orf142	182.144	-1.19715	0.336723	-3.5553	0.000377542	0.00323847
TBC1D7	812.318	1.06096	0.298576	3.55338	0.00038031	0.00325921
CRTC3	1022.62	0.834496	0.234891	3.5527	0.000381302	0.00326575
KLHL8	649.483	0.934877	0.263216	3.55175	0.000382678	0.00327556
SPIN4	329.184	-1.05003	0.295676	-3.55129	0.000383352	0.00327935
ALDH4A1	292.107	-1.1977	0.337287	-3.55099	0.000383783	0.00328106
RP9	452.054	1.00671	0.283554	3.55035	0.000384726	0.00328715
ANTXR2	311.74	1.20643	0.33985	3.5499	0.000385377	0.00328877
TMEM63C	19.6844	-1.96567	0.553713	-3.54998	0.000385262	0.00328877
AAGAB	3887.28	0.800445	0.225539	3.54904	0.000386642	0.00329758
SNAPC1	1080.1	0.827748	0.233298	3.54802	0.000388136	0.00330834
MOCS1	38.6562	-1.77864	0.501422	-3.54718	0.000389373	0.0033169
MET	12107.2	0.966196	0.272455	3.54626	0.000390741	0.00332656
MZT1	947.066	1.0548	0.297478	3.54582	0.000391393	0.00332684
PTPN1	2381.49	1.0098	0.28479	3.54576	0.000391481	0.00332684
VCPIP1	1094.4	0.963782	0.271824	3.54561	0.000391709	0.00332684
GNB3	16.8917	-1.9769	0.557559	-3.54564	0.000391664	0.00332684
SNORA67	64.477	1.56341	0.441082	3.54448	0.00039339	0.00333912
TAF1	1415.04	-0.848138	0.239328	-3.54384	0.000394349	0.00334526
MYBL2	916.62	-0.85638	0.241723	-3.54282	0.000395878	0.00335623
UBR1	692.585	-0.978742	0.276333	-3.5419	0.00039726	0.00336594
DLGAP1-AS1	97.9248	-1.3797	0.389576	-3.54153	0.000397811	0.00336861
IL31RA	387.105	1.38066	0.389881	3.54123	0.000398267	0.00337046
TAB3	1397.24	0.862498	0.243575	3.541	0.000398618	0.00337143
ALKBH1	560.385	0.985435	0.27832	3.54066	0.000399132	0.00337377
SSU72	1965.48	0.784438	0.221719	3.53798	0.000403206	0.00340618
TRMT5	1083.57	0.827745	0.233981	3.53766	0.000403682	0.00340818
RHNO1	957.904	-0.838259	0.237043	-3.53631	0.00040576	0.00342369
ZBTB5	993.646	0.854571	0.241708	3.53556	0.000406914	0.00343139
PPOX	137.365	-1.54717	0.437662	-3.53508	0.000407646	0.00343553
PM20D2	1506.37	0.866896	0.24533	3.5336	0.000409947	0.00345288
ESCO2	634.072	-0.968544	0.274132	-3.53313	0.000410672	0.00345693
HIAT1	1615.67	0.838275	0.237336	3.53201	0.00041241	0.00346951
ZMYM6NB	144.851	-1.28645	0.364299	-3.53129	0.000413531	0.00347688
NLGN2	562.49	-1.28079	0.36274	-3.53086	0.000414203	0.00348048
EDIL3	1047.43	1.17241	0.332081	3.5305	0.000414777	0.00348325
PBX1	2725.25	-1.11507	0.315861	-3.53026	0.000415152	0.00348434
RALGPS2	1570.29	0.820962	0.232584	3.52974	0.000415962	0.00348715
MED12L	30.5412	-1.87683	0.531719	-3.52973	0.000415977	0.00348715
RLIM	3004.18	0.814823	0.230863	3.52946	0.000416407	0.0034887
RAD54L	231.877	-1.18707	0.336446	-3.52827	0.000418282	0.00350028
TXNL1	2027.64	0.823004	0.233256	3.52833	0.000418197	0.00350028
ABHD5	936.175	1.13381	0.321558	3.52597	0.000421929	0.00352872
KLHL13	45.5833	-1.72772	0.490074	-3.52544	0.000422785	0.00353381
ZNF329	311.269	1.2253	0.347713	3.52389	0.000425258	0.00355239
TFG	4982.01	0.856527	0.243128	3.52295	0.000426767	0.0035629
ATP7B	156.033	-1.21726	0.345552	-3.52267	0.000427229	0.00356467
ARHGEF37	83.0002	-1.45924	0.414416	-3.52119	0.000429613	0.00358246
GTF2E2	1511.75	0.770096	0.218743	3.52055	0.000430653	0.00358903
CNTN1	8873.64	-1.09369	0.31074	-3.51962	0.000432168	0.00359955
CASC5	579.956	-0.93612	0.266097	-3.51796	0.000434877	0.00361999
CPNE8	1079.05	0.949801	0.270119	3.51623	0.00043772	0.00364152
TMEM106C	1736.44	-0.794782	0.226095	-3.51525	0.000439336	0.00365283
ATL3	3431.88	1.02409	0.29137	3.51474	0.000440191	0.0036578
PLEKHB2	5358.05	1.1463	0.32624	3.51367	0.000441969	0.00366846
SMAD5	2273.39	0.767536	0.218463	3.51334	0.000442505	0.00366846
TMEM97	2707.16	0.754166	0.214642	3.5136	0.000442078	0.00366846
LGR6	58.6078	-1.92004	0.546476	-3.5135	0.000442247	0.00366846
NR3C1	5718.11	0.824647	0.234739	3.51304	0.000443016	0.0036692
THG1L	830.427	0.836399	0.238088	3.51298	0.00044311	0.0036692
MLXIPL	30.5735	-1.95709	0.557146	-3.51271	0.000443561	0.00367079
KRCC1	375.535	-0.949271	0.270256	-3.51249	0.000443927	0.00367169
MIR4292	24.401	1.89844	0.54052	3.51225	0.000444333	0.00367291
MRI1	276.03	-1.03566	0.295005	-3.51066	0.000446999	0.0036928
SRXN1	8584.5	1.08964	0.310549	3.50875	0.000450221	0.00371296
NSRP1	1981.32	0.989543	0.282011	3.50888	0.00045	0.00371296
OTUD3	426.703	0.997997	0.284428	3.50879	0.000450155	0.00371296
SLC6A8	88.9259	-1.52404	0.434602	-3.50674	0.000453626	0.00373887
CEP250	1327.24	-0.911417	0.259996	-3.50551	0.000455734	0.00375407
ITM2A	142.742	1.73779	0.495791	3.50509	0.000456458	0.0037575
DIRAS3	36.3741	-1.90322	0.543028	-3.50482	0.000456908	0.0037575
VTA1	1870.42	0.835519	0.238392	3.5048	0.000456944	0.0037575
ALDOC	74.8133	-1.51277	0.4317	-3.50422	0.000457947	0.00376358
GPATCH1	856.869	0.827518	0.236171	3.5039	0.0004585	0.00376595
NEDD4L	1337.84	0.794837	0.226866	3.50355	0.000459093	0.00376864
CAPS2	83.0551	-1.5069	0.430184	-3.50291	0.000460196	0.00377552
KLHL2	728.548	0.985213	0.281323	3.50207	0.000461659	0.00378373
CTSH	293.877	-1.20351	0.343691	-3.50172	0.000462261	0.00378373
MDK	57.0674	-1.89213	0.540333	-3.50179	0.000462139	0.00378373
ZFR	4595.48	0.859434	0.245412	3.502	0.000461771	0.00378373
ITPKB	194.914	-1.133	0.323739	-3.49972	0.000465749	0.00381009
PIGS	1171.82	-0.909493	0.260055	-3.49731	0.000469979	0.00384248
SIGMAR1	2253.5	-0.774783	0.221548	-3.49713	0.000470284	0.00384277
CNR1	18.0181	-1.95017	0.557681	-3.49692	0.000470656	0.0038436
WBP1L	949.003	-0.850568	0.243288	-3.49614	0.000472045	0.00385273
TMEM185B	1378.89	0.893504	0.255825	3.49263	0.000478282	0.00390073
UBXN8	593.647	0.884994	0.253396	3.49253	0.000478475	0.00390073
PAWR	1262.16	0.902282	0.258373	3.49217	0.000479111	0.00390368
BUB1B	1183.87	-0.84857	0.243029	-3.49164	0.000480056	0.00390915
CFAP36	953.907	-0.812565	0.23286	-3.48949	0.000483938	0.00393851
ABTB2	652.197	0.851469	0.244034	3.48914	0.00048457	0.0039414
VPS37B	520.509	0.881564	0.252681	3.48885	0.000485105	0.00394349
EBLN2	76.2377	1.42956	0.409892	3.48764	0.000487312	0.0039524
ITPKC	528.673	0.920791	0.264004	3.48779	0.000487036	0.0039524
ARHGEF17	373.806	-1.14293	0.32769	-3.48785	0.00048692	0.0039524
SULT1A1	58.1878	-1.67819	0.481136	-3.48798	0.000486681	0.0039524
CTPS2	715.382	-0.849529	0.243632	-3.48693	0.000488599	0.00396058
MED21	1256.97	0.819186	0.234952	3.48661	0.00048919	0.00396311
ZBTB6	693.802	0.886987	0.254476	3.48554	0.000491147	0.0039767
NABP1	1836.62	1.34471	0.385949	3.48416	0.000493693	0.00399504
BAIAP2L1	2054.93	0.818224	0.234901	3.48327	0.000495323	0.00400595
PLCD1	42.9211	-1.75913	0.505068	-3.48296	0.000495907	0.0040084
TENC1	322.595	-1.56935	0.450616	-3.48267	0.000496447	0.00401048
SKI	645.224	0.94968	0.272806	3.48115	0.000499264	0.00403095
KRR1	2740.33	0.762347	0.219089	3.47963	0.000502107	0.00404945
CSRP2	141.768	-1.28141	0.368262	-3.47962	0.000502126	0.00404945
PSMC4	6316.15	0.790316	0.227159	3.47913	0.000503044	0.00405456
E2F7	810.458	0.954163	0.274285	3.47873	0.000503789	0.00405597
PDGFC	396.51	0.953291	0.274029	3.47879	0.000503675	0.00405597
ZYX	1766.37	0.786374	0.226149	3.47724	0.00050661	0.00407638
ATG16L2	55.0488	-1.76551	0.507886	-3.4762	0.000508578	0.0040899
IFITM2	490.717	-1.4985	0.431146	-3.47561	0.000509691	0.00409653
FAM228B	25.2274	-1.91237	0.550497	-3.47389	0.000512968	0.00412055
PRKAG1	975.627	-0.820768	0.236371	-3.47237	0.000515891	0.00414169
CDK2AP1	2359.07	0.86068	0.247936	3.47138	0.000517793	0.00415461
PPM1B	1650.52	0.842669	0.242793	3.47074	0.00051903	0.00416219
C18orf25	1257.78	0.985902	0.284152	3.46963	0.000521176	0.00417705
DAPK1	1482.12	-0.995262	0.286891	-3.46913	0.000522148	0.00418247
PLOD2	13863.4	1.12248	0.323735	3.46728	0.00052575	0.00420896
ZBTB39	547.751	0.938731	0.270792	3.46661	0.000527063	0.00421709
NIPA2	4268.31	0.871047	0.251295	3.46623	0.000527816	0.00422075
SON	8209.6	0.712475	0.205574	3.46578	0.000528704	0.00422547
TIMD4	140.52	1.31467	0.379365	3.46544	0.000529364	0.00422837
GLRX5	1008.41	0.845176	0.243925	3.4649	0.000530426	0.00423447
UNC50	498.848	-0.90838	0.262179	-3.46473	0.000530761	0.00423477
GTF3C4	1499.21	0.836308	0.241453	3.46365	0.0005329	0.00424946
CDRT1	136.585	-1.62863	0.470349	-3.46261	0.00053497	0.00426357
PPM1G	3230.99	-0.83454	0.241137	-3.46086	0.000538457	0.00428833
LOC100134868	40.587	-1.72919	0.499658	-3.46075	0.000538679	0.00428833
USP14	3468.42	0.818712	0.236612	3.46014	0.000539897	0.00429563
SLC8B1	115.941	-1.52077	0.439623	-3.45926	0.000541658	0.00430722
LOC646762	422.746	0.898472	0.259797	3.45836	0.000543473	0.00431924
SMURF1	2136.4	0.825925	0.23889	3.45735	0.000545524	0.00433312
P2RX6	28.1618	-1.83974	0.532185	-3.45696	0.000546309	0.00433694
PPP2R1B	1158.99	0.866096	0.250564	3.45658	0.000547069	0.00434055
NUP88	1420.85	-0.813904	0.235657	-3.45377	0.000552816	0.0043837
ANXA5	13426	0.968615	0.280473	3.45351	0.000553345	0.00438545
TAF5L	1146.78	0.815568	0.236244	3.45222	0.000555987	0.00440394
E2F1	374.764	-1.0989	0.318412	-3.45118	0.000558135	0.00441849
SEC14L1P1	81.1824	1.42286	0.412466	3.44965	0.000561317	0.00444121
C1orf131	551.641	0.87756	0.2545	3.44818	0.000564381	0.00446297
C2CD5	1013.1	-0.808576	0.234543	-3.44745	0.000565911	0.00447258
GPBP1	2529.21	0.73781	0.214049	3.44692	0.000567015	0.00447385
MSN	17673.9	0.792999	0.230041	3.44721	0.000566405	0.00447385
SEMA4F	464.849	-0.96464	0.279851	-3.44698	0.000566894	0.00447385
CCDC62	17.1143	1.90394	0.552636	3.44519	0.000570659	0.00450011
DAD1	2862.04	0.784559	0.227743	3.44494	0.00057119	0.0045018
SCARNA10	28.2185	1.92095	0.557711	3.44434	0.000572461	0.00450932
ALDH7A1	1978	-0.878383	0.255046	-3.44402	0.00057314	0.00451217
TRNT1	1308.55	0.86143	0.25016	3.44352	0.000574188	0.00451792
TMPO-AS1	52.5886	-1.62445	0.47184	-3.44279	0.000575744	0.00452766
DKFZP586I1420	96.9753	1.3114	0.380946	3.44249	0.000576381	0.00453016
PSMC1	4514.21	0.78093	0.226961	3.44081	0.000579975	0.00455589
ELMSAN1	911.071	0.7914	0.230067	3.43986	0.000582009	0.00456935
CSE1L	4919.84	-0.729491	0.212122	-3.43901	0.000583852	0.00458129
TMCO3	1541.17	0.80016	0.232766	3.43762	0.000586854	0.00460231
CREBBP	1641.35	0.767556	0.223293	3.43744	0.000587251	0.00460288
CHML	1633.12	1.021	0.297149	3.43599	0.000590403	0.00462504
EPM2AIP1	1668.23	0.868394	0.252758	3.43567	0.000591084	0.00462782
POLR2D	1078.69	0.846399	0.246411	3.43491	0.000592756	0.00463837
CFH	2366.7	-1.12505	0.327577	-3.43445	0.00059375	0.00463938
PARP14	1421.89	-0.820931	0.239032	-3.4344	0.000593864	0.00463938
TRAF4	1281.89	0.804979	0.234381	3.43449	0.000593674	0.00463938
TTC7B	286.863	-1.00269	0.291996	-3.43393	0.000594891	0.00464485
NUP160	1750.25	-0.793021	0.230963	-3.43353	0.000595768	0.00464914
TCP1	8123.91	0.695137	0.202498	3.4328	0.000597377	0.00465659
LOC171391	36.4061	-1.74141	0.507273	-3.43289	0.000597173	0.00465659
PON3	489.836	-1.16173	0.338512	-3.43186	0.000599468	0.00467033
ERMAP	232.631	-1.09519	0.31919	-3.43116	0.000600999	0.0046797
FSTL4	367.845	-1.52788	0.4454	-3.43036	0.000602786	0.00468848
C16orf74	30.5227	-1.8157	0.529295	-3.43042	0.000602646	0.00468848
FOXO3	748.34	0.943895	0.27519	3.42997	0.000603642	0.00469257
PKN3	144.245	-1.44693	0.421877	-3.42974	0.000604161	0.00469404
NLK	1004.17	0.83849	0.244498	3.42943	0.000604851	0.00469684
RPS4Y1	736.155	-0.942341	0.274807	-3.4291	0.000605591	0.00470002
KIAA2026	983.142	0.811294	0.236656	3.42816	0.00060768	0.00471366
DNASE1L1	555.715	-1.0012	0.292108	-3.4275	0.000609169	0.00472006
PAIP2	2467.63	0.790096	0.230516	3.42751	0.000609151	0.00472006
SMUG1	269.684	-1.06331	0.310297	-3.42675	0.000610851	0.00473052
PSMD14	3690.08	0.73137	0.2135	3.42561	0.000613414	0.00474778
NR2C1	560.013	-0.900249	0.262834	-3.42516	0.000614442	0.00475315
CHIC2	125.02	1.22019	0.356333	3.4243	0.000616396	0.00476568
PPIP5K1	328.595	-0.960594	0.280564	-3.4238	0.000617532	0.00477187
PPP1R14B	1740.89	0.815799	0.238308	3.42329	0.000618669	0.00477806
POP5	378.691	-0.926897	0.270801	-3.4228	0.000619794	0.00478415
B4GALT6	629.228	1.04947	0.306677	3.42209	0.000621422	0.00479411
ERBB3	64.917	-1.77556	0.519056	-3.42074	0.000624504	0.00481528
TMEM8B	84.2855	-1.4459	0.422724	-3.42043	0.000625211	0.00481812
SAR1B	1580.71	0.794999	0.232477	3.4197	0.000626913	0.00482862
FAM66C	34.8678	-1.75737	0.514103	-3.41832	0.000630092	0.00485048
OSBPL6	65.5158	-1.55676	0.45551	-3.41762	0.000631714	0.00486034
ATAD5	428.733	-0.952944	0.279117	-3.41414	0.000639829	0.00492011
AHNAK	42533.7	1.25827	0.368697	3.41274	0.000643123	0.00494277
BACE1	360.276	-0.967262	0.283514	-3.41169	0.000645624	0.00495932
TMEM101	436.882	-1.0204	0.299126	-3.41126	0.000646635	0.0049644
EDEM2	991.61	-0.849211	0.24905	-3.4098	0.000650105	0.00498834
NUMB	2499.27	0.725326	0.212821	3.40815	0.000654061	0.00501599
GJA1	4295.32	0.796869	0.233873	3.40727	0.000656153	0.00502933
AKR7A2	296.616	-1.16015	0.340578	-3.40642	0.000658202	0.0050396
LOC100419583	146.017	-1.17995	0.346386	-3.40648	0.000658071	0.0050396
PHF19	740.622	-0.872411	0.256124	-3.40621	0.000658726	0.0050409
ICA1L	100.546	-1.31481	0.386044	-3.40585	0.000659575	0.00504468
SNUPN	869.347	0.81718	0.239963	3.40544	0.000660568	0.00504957
EHD3	277.434	-1.19854	0.352037	-3.40457	0.000662686	0.00506303
LINC00997	291.558	1.06004	0.311419	3.40392	0.000664272	0.00506474
ETV3	346.83	1.02359	0.300713	3.40389	0.000664333	0.00506474
PSMA2	4964.28	0.697152	0.204785	3.40431	0.00066331	0.00506474
SF3B4	2262.36	0.723529	0.212545	3.40412	0.000663774	0.00506474
SPOCK3	36.6391	-1.8336	0.538705	-3.40372	0.000664754	0.00506523
LHFP	647.182	1.35394	0.397945	3.40232	0.000668175	0.00508585
SUOX	392.649	-0.954865	0.280645	-3.4024	0.000667978	0.00508585
CCDC125	223.188	-1.08445	0.318907	-3.40054	0.000672536	0.0051151
ZNF7	848.952	0.798289	0.23476	3.40046	0.000672737	0.0051151
ARHGEF9	382.597	-0.933447	0.274552	-3.39989	0.000674119	0.00511779
HNRNPR	7953.56	0.73522	0.216244	3.39995	0.00067398	0.00511779
VPS33B	479.731	-0.919928	0.270577	-3.39987	0.000674169	0.00511779
MAPKAPK5-AS1	347.161	-0.968695	0.285008	-3.39884	0.000676726	0.00513445
DPYSL3	4837.45	0.897852	0.264182	3.39861	0.000677293	0.00513602
MX1	23.9186	-1.88631	0.555373	-3.39647	0.000682611	0.00517359
RNF213	7361.78	-0.857247	0.252494	-3.39512	0.000685975	0.00519632
MMACHC	84.0908	-1.4083	0.414849	-3.39472	0.000686992	0.00519849
IQGAP2	185.095	-1.59925	0.471099	-3.39472	0.000686988	0.00519849
CHMP2B	4935.36	0.821531	0.24202	3.39447	0.000687605	0.00520035
KIF15	318.531	-1.13019	0.33299	-3.39406	0.000688638	0.0052054
PAFAH1B1	7843.54	0.749185	0.22075	3.39382	0.000689258	0.00520732
ELK1	826.262	0.795395	0.234383	3.39357	0.000689871	0.00520919
RNF168	498.307	0.904459	0.266589	3.39271	0.000692039	0.00522278
GINS2	504.293	-0.895192	0.264059	-3.39012	0.000698621	0.00526966
NFATC3	1084.63	0.770686	0.227358	3.38974	0.000699586	0.00527135
XYLB	150.8	-1.24091	0.366069	-3.38982	0.000699385	0.00527135
ARL16	365.376	-0.920979	0.271734	-3.38927	0.000700783	0.00527757
TMEM37	46.5366	-1.83527	0.541517	-3.38912	0.000701172	0.00527771
EML2	281.402	-1.24917	0.368624	-3.38874	0.000702146	0.00528225
SAMD9L	168.63	-1.49886	0.442342	-3.38846	0.000702854	0.00528478
MIPOL1	119.034	-1.28552	0.379425	-3.38806	0.000703882	0.00528971
KDSR	1445.52	0.909173	0.268442	3.38685	0.000706996	0.0053075
NLRC5	183.628	-1.27467	0.376356	-3.38687	0.000706953	0.0053075
SIDT1	28.6026	-1.82054	0.537731	-3.38561	0.00071021	0.00532882
RECQL5	470.037	-1.00902	0.298076	-3.38512	0.000711476	0.00533551
SRPK2	1895.44	0.792499	0.234128	3.3849	0.00071204	0.00533692
CRK	4056.06	0.758013	0.224011	3.38382	0.00071485	0.00535517
C10orf54	335.6	0.927403	0.274108	3.38335	0.000716066	0.00536145
TAF7	3884.65	0.722161	0.213485	3.38273	0.000717703	0.00537088
FA2H	1204.41	1.11713	0.33041	3.38105	0.000722085	0.00540083
B9D1	292.34	-1.14891	0.339873	-3.3804	0.000723802	0.00541083
HAP1	31.0658	-1.79213	0.530309	-3.3794	0.000726442	0.00542771
LPCAT4	605.77	-1.02349	0.302945	-3.37846	0.000728938	0.0054435
SLC25A10	237.206	-1.22437	0.362452	-3.37803	0.000730075	0.00544913
SLC7A6	2522.94	0.928695	0.275033	3.37667	0.0007337	0.00547332
CPE	244.54	-1.15956	0.343532	-3.37541	0.000737061	0.00549551
CD164	5622.25	0.79839	0.236543	3.37523	0.000737529	0.00549611
MRPL44	1090.86	0.785519	0.23276	3.37481	0.000738674	0.00550177
CHD4	4330.77	-0.805081	0.238595	-3.37426	0.000740134	0.00550976
UNC45A	1305.94	-0.843123	0.249887	-3.37402	0.000740791	0.00551176
NKRF	1195.03	0.887853	0.263209	3.37319	0.000743024	0.00552549
GPR126	3262.44	-0.811293	0.24053	-3.37294	0.000743707	0.00552768
STX2	773.903	-0.80401	0.238579	-3.37	0.000751692	0.00558411
COCH	781.746	-0.807206	0.239617	-3.36873	0.000755148	0.00559384
KIAA1549	1806.3	0.771793	0.229126	3.36841	0.00075602	0.00559384
PLEKHA1	1728.67	0.826435	0.245293	3.36917	0.000753949	0.00559384
POLQ	847.55	-0.839151	0.249109	-3.36861	0.000755492	0.00559384
LRRC45	124.234	-1.52757	0.453506	-3.36837	0.000756147	0.00559384
TEX261	2062.65	-0.91695	0.272167	-3.36907	0.000754224	0.00559384
VPS35	7131.52	0.769277	0.228323	3.36925	0.000753731	0.00559384
YAF2	708.27	0.844826	0.2508	3.36853	0.000755702	0.00559384
GALNT1	9730.59	0.904733	0.26868	3.36732	0.000759024	0.0056122
ATP7A	916.222	-0.793307	0.235636	-3.36666	0.000760851	0.00562279
ANXA4	7376.79	-0.792494	0.235421	-3.36628	0.000761897	0.0056276
UBE2L3	3066.7	0.820859	0.243891	3.36568	0.000763539	0.0056368
PCOLCE2	786.79	0.950788	0.282551	3.36501	0.000765412	0.00564769
RP2	1237.81	1.25373	0.372759	3.36339	0.000769911	0.00566935
GRB10	2010.45	0.745035	0.221514	3.36338	0.000769941	0.00566935
KDM2A	2611.32	0.776376	0.230813	3.36365	0.000769186	0.00566935
YTHDF1	2245.42	0.759103	0.225668	3.3638	0.000768765	0.00566935
NNT	1511.74	-0.769269	0.22875	-3.36293	0.000771213	0.00567578
FBXO11	1941.55	0.737184	0.219219	3.36277	0.000771656	0.0056761
FAN1	752.684	-0.828234	0.246383	-3.36157	0.000775001	0.00569658
MTAP	393.284	0.981553	0.292	3.36149	0.000775241	0.00569658
TAX1BP1	6142.78	0.791692	0.235644	3.3597	0.000780265	0.00573054
CSGALNACT1	3421.94	0.852401	0.253849	3.3579	0.000785362	0.005765
CUL5	1401.51	0.829858	0.247157	3.35762	0.000786173	0.00576797
HMMR	1141.85	-0.887364	0.264306	-3.35733	0.000786995	0.00577103
AMMECR1L	1009.99	0.79709	0.237526	3.3558	0.000791355	0.00579557
STX10	307.198	-1.12573	0.335453	-3.35584	0.000791252	0.00579557
FAM72B	138.124	-1.25847	0.375021	-3.35573	0.000791564	0.00579557
SNORA25	48.6567	1.54245	0.459788	3.35469	0.000794545	0.00580843
GAB2	471.151	1.07122	0.319302	3.35489	0.000793971	0.00580843
MPLKIP	259.25	-1.23252	0.367391	-3.35479	0.000794262	0.00580843
ZNF480	1178.98	0.841491	0.250851	3.35454	0.000794958	0.00580846
WAC	3804.39	0.701243	0.209108	3.35349	0.000797994	0.00582765
CTSF	509.715	-0.912153	0.272115	-3.35209	0.000802031	0.00585412
TMEM194B	123.987	-1.27694	0.380957	-3.35193	0.000802501	0.00585455
GNG5	1326.18	0.952663	0.284255	3.35144	0.000803924	0.00585953
SPSB2	147.164	-1.35857	0.405371	-3.35141	0.000804007	0.00585953
TRIM16L	6801.83	0.806566	0.240739	3.35038	0.000807007	0.00587838
EVC	1051.6	0.84208	0.251415	3.34937	0.000809958	0.00589686
GBAS	1711.43	-0.84658	0.252802	-3.34879	0.000811649	0.00590614
ZDHHC7	2690.71	0.798678	0.238629	3.34695	0.000817059	0.00594248
NAGA	230.233	-1.13194	0.33827	-3.34626	0.000819108	0.00595008
RBL2	1382.39	-0.753945	0.225309	-3.34628	0.000819044	0.00595008
ANKRD16	100.151	-1.50584	0.45002	-3.34617	0.000819359	0.00595008
TMCO4	107.059	-1.28103	0.382895	-3.34564	0.000820937	0.0059585
NRIP3	54.4784	-1.63616	0.489312	-3.3438	0.000826403	0.00599511
E2F2	104.152	-1.3722	0.410418	-3.34342	0.000827533	0.00600025
SHPK	592.069	0.830016	0.248266	3.34325	0.000828041	0.00600087
FAM43A	89.7057	1.40555	0.420538	3.34226	0.000831004	0.00601928
TUBGCP5	970.535	-0.780224	0.233525	-3.34107	0.000834552	0.0060419
SSR3	5618.95	0.793286	0.23753	3.33972	0.00083862	0.00606826
TANK	1155.09	0.827068	0.247701	3.33898	0.00084086	0.00608138
DNAJB6	2571.57	0.733041	0.219649	3.33733	0.000845868	0.00611449
UHRF1	526.811	-1.10889	0.332312	-3.33689	0.000847227	0.00612121
RASSF8	565.719	0.847977	0.254145	3.33658	0.000848149	0.00612476
CCDC186	787.794	0.825002	0.247297	3.33607	0.000849709	0.00613291
PLD2	432.952	-0.945534	0.283461	-3.33567	0.000850932	0.00613862
PBX3	207.345	-1.14959	0.344709	-3.33495	0.000853153	0.00615152
GOLGA7	1743.45	0.792997	0.23784	3.33417	0.000855554	0.00616484
SLC44A1	2772.53	0.706008	0.211756	3.33406	0.000855867	0.00616484
PCBD1	1584.16	-0.74147	0.222582	-3.33123	0.000864642	0.00622175
SRSF1	12637.4	0.684812	0.205566	3.33136	0.000864241	0.00622175
APOL1	249.287	-1.08262	0.325028	-3.33085	0.000865802	0.00622551
RHBDL3	29.8131	-1.80295	0.541299	-3.33078	0.00086604	0.00622551
DMC1	22.1085	-1.84989	0.555545	-3.32986	0.000868904	0.00624294
NKIRAS2	1560.41	0.783484	0.235331	3.32928	0.0008707	0.00625269
ELL	170.442	1.10757	0.332744	3.3286	0.00087283	0.00626482
LHPP	70.6446	-1.57664	0.473799	-3.32766	0.000875799	0.00628296
NUFIP2	5827.64	0.808203	0.242933	3.32686	0.000878298	0.00629772
CCDC50	2118.89	0.879075	0.26428	3.3263	0.000880058	0.00630716
E2F6	887.816	0.769807	0.231445	3.3261	0.00088071	0.00630865
SMAD7	764.037	1.12666	0.338892	3.32453	0.000885683	0.00634108
ITPRIP	1248.35	0.87317	0.262672	3.32418	0.000886787	0.00634579
ACACA	4280.74	-0.825959	0.248568	-3.32286	0.000890993	0.00636801
TNFAIP8L1	107.933	-1.38424	0.416591	-3.32279	0.000891235	0.00636801
GBP1	178.218	-1.45111	0.436686	-3.323	0.000890533	0.00636801
H2AFY2	455.811	-1.03456	0.311402	-3.32228	0.000892864	0.00637645
PPIL2	612.407	-0.893915	0.2692	-3.32063	0.000898131	0.00640763
ZNF251	336.416	-0.940055	0.283087	-3.32073	0.000897809	0.00640763
CXCL1	352.864	-1.02613	0.309108	-3.31964	0.000901335	0.00642726
ACP6	340.979	-0.997467	0.300613	-3.31811	0.0009063	0.00645943
RPP25L	264.364	-0.997723	0.300769	-3.31724	0.00090911	0.00647621
AKIP1	424.85	-0.882009	0.266013	-3.31566	0.000914282	0.00650004
LOC100422737	56.72	-1.76329	0.531785	-3.31578	0.000913866	0.00650004
[truncated: 12,227 more rows]

## Sheet: GO term analysis
Significantly upregulated genes siSF3B1
Category	Term	Count	%	PValue	Genes	List Total	Pop Hits	Pop Total	Fold Enrichment	Benjamini
GOTERM_BP_DIRECT	GO:0006351~transcription, DNA-templated	118	16.3889	1.27746e-08	MEF2A, ZNF823, MORF4L2, ZXDB, REST, ZXDA, CITED2, ZIC2, ZNF184, ZNF778, GABPB1, EPC2, MDFIC, MAP3K9, MED26, MIER3, ZNF394, YY2, YY1, MTPAP, FOXN2, NR0B1, PROX1, DDIT3, ZNF3, AHR, ZNF197, MGA, ZZZ3, ZNF432, NFE2L2, VGLL4, NFE2L3, ZNF614, SETD1B, COMMD8, RRAGC, FOXQ1, ZNF227, ZNF329, NKX3-1, ZNF426, ASF1A, IKZF5, PLAG1, KLF6, KLF7, ZNF624, EPAS1, SMAD7, ZNF121, PTPN14, RYBP, ZBTB43, EBF1, ZNF416, H…	604	1955	16792	1.67803	3.33411e-05
GOTERM_BP_DIRECT	GO:0045944~positive regulation of transcription from RNA polymerase II promoter	67	9.30556	5.95034e-07	BACH1, CCNT2, NAMPT, MEF2A, ZNF292, F2RL1, PPARG, MORF4L2, ZNF639, TLR4, ZEB2, REST, JAG1, CBFB, CITED2, PCGF5, GABPB1, ZNF350, GATA6, YAP1, MYC, YY1, HMGA2, PROX1, DDIT3, MED10, AHR, MED6, MURC, ADRB2, MTF1, JUN, MED17, HIPK2, RIPK2, NFE2L2, TBX19, PPP3R1, ELK3, TCF7L2, CHD7, CCDC62, POU2F2, AGO2, NKX3-1, KDM3A, TRAF6, YES1, ZNF564, PLAG1, MAFF, CEBPB, EPAS1, SMAD7, ARID3B, FZD5, RLF, TET3, ATF3…	604	981	16792	1.89877	0.000776218
GOTERM_BP_DIRECT	GO:0045893~positive regulation of transcription, DNA-templated	41	5.69444	4.0893e-06	E2F3, FOXK1, PPARG, NAA16, REST, ELK3, ZXDA, IL31RA, ZIC2, CITED2, MAP3K2, GATA6, NR1D2, MDFIC, NKX3-1, TFB2M, KDM3A, MYC, SERTAD2, KLF6, BCL10, KLF7, FOXN2, HMGA2, PROX1, AHR, DDIT3, RLF, RNF6, SFRP1, ETS1, JUN, MED17, HIPK2, IRF4, HAS3, NFE2L3, KLF2, KLF4, F2R, TP53INP1	604	515	16792	2.21331	0.00355138
GOTERM_BP_DIRECT	GO:0045892~negative regulation of transcription, DNA-templated	39	5.41667	1.1171e-05	LIMS1, GCLC, FOXK1, PPARG, ZNF639, REST, ELK3, TCF7L2, ZIC2, CITED2, MSX2, ZNF227, ZNF350, GATA6, NR1D2, MDFIC, NKX3-1, BCL7A, TRAF6, ZNF263, PTPRK, CEBPB, JARID2, KLF11, TLE1, SPEN, NR0B1, HMGA2, PROX1, AHR, DDIT3, ATXN1, SFRP1, ZBED6, JUN, RBAK, RBPJ, HDAC9, KLF4	604	499	16792	2.17285	0.00726264
GOTERM_BP_DIRECT	GO:0036499~PERK-mediated unfolded protein response	6	0.833333	3.77101e-05	ATF3, EIF2S1, IGFBP1, NFE2L2, EIF2AK3, DDIT3	604	12	16792	13.9007	0.0194925
GOTERM_BP_DIRECT	GO:0016567~protein ubiquitination	30	4.16667	4.2812e-05	BACH1, SH3RF1, UBE2V2, CBLL1, FEM1A, CUL3, RNF38, KBTBD8, RNF169, KLHL21, RCHY1, RNF121, RC3H1, FBXO45, SOCS2, SOCS3, GAN, TMEM189, BIRC3, TRIM23, MED10, FEM1C, RNF44, KLHL18, NEDD4, MED17, WSB2, FBXO30, FBXO32, NFE2L2	604	359	16792	2.32323	0.0184513
GOTERM_BP_DIRECT	GO:0006355~regulation of transcription, DNA-templated	83	11.5278	8.25378e-05	CREBRF, BACH1, MEF2A, ZBTB34, ZNF823, MORF4L2, ZXDB, REST, CITED2, ZNF184, ZNF778, BZW1, ZNF350, MAP3K9, ACTR5, HLX, MIER3, ZNF146, RNF38, TFB2M, ZNF394, MYC, INO80D, ZNF354A, YY2, TLE1, HMGA2, NR0B1, AHR, DDIT3, ZNF3, ZFP37, ZNF197, MGA, ZZZ3, ZNF550, WASL, ZNF432, VGLL4, SBNO1, ZNF614, ZNF805, ZNF557, SETD1B, ZNF35, ZNF654, COMMD8, LIN28B, GLRX2, ZNF227, PRDM15, CHD7, NR1D2, POU2F2, ZNF329, ZNF…	604	1504	16792	1.53425	0.0303073
GOTERM_BP_DIRECT	GO:0050790~regulation of catalytic activity	11	1.52778	0.00011387	GRPEL2, SH3BP4, PPP4R2, PPP1R3B, BAG3, BMP2K, SHOC2, RCAN1, ZEB2, ARL2BP, PPP2R2A	604	66	16792	4.63355	0.0364706
GOTERM_BP_DIRECT	GO:0030336~negative regulation of cell migration	13	1.80556	0.000148327	RAP2B, DLC1, PTPRK, CYP1B1, NF2, SFRP1, SMAD7, RHOB, ABHD2, FAM60A, SRGAP1, CITED2, TP53INP1	604	95	16792	3.80439	0.0421059
Significantly downregulated genes siSF3B1
Category	Term	Count	%	PValue	Genes	List Total	Pop Hits	Pop Total	Fold Enrichment	Benjamini
GOTERM_BP_DIRECT	GO:0006260~DNA replication	30	2.41935	1.79435e-08	CLSPN, BLM, POLA1, NFIX, CDT1, CDC45, MCM8, MCM7, POLE2, NT5M, CDC7, CDC6, RECQL5, DTL, NASP, LIG1, FAM111A, LIG3, RMI2, MCM3, BRCA1, MCM5, DNA2, RFC1, RFC2, POLD1, CHTF18, CHAF1A, CHAF1B, DSCC1	974	155	16792	3.33682	5.68435e-05
