# Supplementary material for: Silencing Core Spliceosome Sm Gene Expression Induces a Cytotoxic Splicing Switch in the Proteasome Subunit Beta 3 mRNA in Non-Small Cell Lung Cancer Cells
Source: Int J Mol Sci. 2020 Jun 12;21(12):4192. doi: 10.3390/ijms21124192 (PMC7349683; doi:10.3390/ijms21124192)
Supplement: Supplementary file 1 [file ijms-21-04192-s001.zip › Supplementary Table 2_DE_siSNRPD3.xlsx]

## Sheet: output DE analysis
	baseMean	log2FoldChange	lfcSE	stat	pvalue	padj
DUSP5	2331.87	1.79371	0.294599	6.08867	1.14e-09	7.47e-06
MRFAP1	3384.26	-1.62144	0.264446	-6.13145	8.71e-10	7.47e-06
CTGF	2831.2	1.56368	0.268886	5.81539	6.05e-09	2.65e-05
SNRPD3	1866.22	-1.48666	0.294268	-5.05206	4.37e-07	0.001434
CDHR3	55.4406	1.6384	0.336382	4.87065	1.11e-06	0.00291955
UBE2L6	652.209	-1.50716	0.313064	-4.81421	1.48e-06	0.00323247
ATF3	1150.16	1.60926	0.336791	4.77821	1.77e-06	0.00328491
SLC2A3	2371.7	1.35868	0.285846	4.75318	2e-06	0.00328491
TM4SF1	20125.2	1.28671	0.288433	4.46104	8.16e-06	0.0114543
GSPT1	3705.37	-1.34285	0.302002	-4.44651	8.73e-06	0.0114543
GNS	5280.76	-1.18074	0.268402	-4.39914	1.09e-05	0.0129664
FLRT2	543.223	1.23148	0.287605	4.28185	1.85e-05	0.0187116
UMAD1	394.399	-1.26566	0.295397	-4.28462	1.83e-05	0.0187116
RMND5A	1517.55	1.18444	0.28257	4.19168	2.77e-05	0.025957
CSRNP1	615.861	1.18001	0.297671	3.96413	7.37e-05	0.0607327
DUSP1	9299.04	1.04923	0.266661	3.93471	8.33e-05	0.0607327
GPI	10672.6	-1.05347	0.26766	-3.93585	8.29e-05	0.0607327
PIM1	863.525	1.19369	0.302726	3.94314	8.04e-05	0.0607327
IGFBPL1	346.77	1.13413	0.293717	3.86129	0.000112788	0.077907
IRS2	607.941	1.15624	0.306675	3.77026	0.00016308	0.0991226
KLF2	83.8172	1.25926	0.334565	3.76388	0.000167295	0.0991226
LBH	2472.18	1.23971	0.330198	3.75446	0.000173714	0.0991226
ZFP36	1626.17	1.02267	0.270265	3.78396	0.00015435	0.0991226
TNS3	8638.46	-1.05901	0.286754	-3.69308	0.000221557	0.121155
C6orf141	345.116	-1.10953	0.303659	-3.65386	0.000258325	0.126831
PLSCR4	552.682	1.15161	0.314963	3.65633	0.000255855	0.126831
SOX9	536.374	1.09078	0.298738	3.65129	0.00026093	0.126831
TGFBR2	13348.2	0.982713	0.270478	3.63325	0.000279875	0.131181
CDH4	270.435	1.19272	0.330263	3.61144	0.000304503	0.137804
WEE1	1471.42	1.17646	0.330042	3.56459	0.00036442	0.159422
UBLCP1	1264.9	-1.02575	0.288933	-3.55013	0.000385045	0.163011
RGCC	21.7434	1.10031	0.311978	3.52687	0.000420507	0.169836
ZNF704	433.65	1.18363	0.335992	3.52278	0.000427048	0.169836
MAFF	153.088	1.17268	0.334149	3.50946	0.000449026	0.173324
HIST1H2BK	2999.48	1.1304	0.324092	3.48789	0.000486844	0.182553
PYGL	1822.9	-0.939726	0.272869	-3.44388	0.000573434	0.209049
UGT1A9	948.718	0.94113	0.274419	3.42954	0.000604616	0.214459
RNF38	1167.07	0.944967	0.276716	3.41493	0.000637984	0.220339
SIGMAR1	2333.48	-0.926606	0.273954	-3.38234	0.000718704	0.241853
ITGB6	314.694	1.01468	0.30329	3.34558	0.000821098	0.257059
LOC284454	404.367	1.01099	0.30273	3.33958	0.000839055	0.257059
MYADM	4019.82	0.944777	0.282006	3.3502	0.000807531	0.257059
SNRNP48	1023.37	0.961214	0.287915	3.33853	0.000842237	0.257059
MAP3K1	851.387	0.99326	0.298727	3.32497	0.000884266	0.263753
MSN	10420.5	-0.900721	0.274296	-3.28376	0.00102434	0.298742
MAP1A	183.619	-1.06945	0.326862	-3.27185	0.00106845	0.304834
EMR2	52.9233	-1.09581	0.336779	-3.25379	0.00113876	0.317981
FOSB	2625.75	1.08139	0.334592	3.23196	0.00122942	0.336145
NUAK2	1769.99	0.922131	0.286039	3.22379	0.00126505	0.338828
CEP19	86.314	-1.07527	0.335464	-3.20531	0.00134915	0.340506
SYT13	2331.59	0.898578	0.279409	3.21599	0.00129996	0.340506
TMEM2	11548.9	0.89274	0.278395	3.20674	0.00134248	0.340506
FST	186.556	1.02957	0.324893	3.16894	0.00152998	0.378857
METAP2	3049.92	-0.856533	0.271003	-3.16061	0.00157439	0.382636
ABCB1	253.374	1.05595	0.336841	3.13486	0.00171936	0.384012
CDCA7	827.756	-0.903973	0.28866	-3.13161	0.00173848	0.384012
CDK6	2773.66	0.930743	0.295476	3.14998	0.00163283	0.384012
F5	571.614	1.04419	0.333742	3.12873	0.00175562	0.384012
IMPDH2	3173.79	-0.865818	0.276289	-3.13374	0.00172592	0.384012
RAB35	1064.96	-0.893504	0.284614	-3.13936	0.0016932	0.384012
CXADR	708.296	0.916163	0.294473	3.11119	0.00186333	0.388165
EGR3	42.7938	0.982544	0.315725	3.11202	0.0018581	0.388165
TRPC6	239.433	1.00167	0.321025	3.12021	0.00180721	0.388165
FAM107B	7132.06	0.830138	0.26746	3.10378	0.00191063	0.391799
ALDH1L2	322.741	-0.934603	0.302276	-3.09189	0.00198888	0.399221
FAM86JP	104.461	-1.03507	0.335651	-3.08376	0.002044	0.399221
HMGN1	2701.05	-0.845958	0.274643	-3.08022	0.0020685	0.399221
SNHG4	265.429	-0.969649	0.31454	-3.08276	0.00205093	0.399221
KLF6	4088.46	1.00842	0.328991	3.06519	0.00217531	0.41375
AP1S3	682.321	-0.981988	0.321386	-3.05548	0.00224701	0.417363
PRPF3	3529.63	0.887222	0.290509	3.05403	0.00225791	0.417363
DPY19L1	5495.97	0.858166	0.281805	3.04524	0.00232493	0.419978
TRIB1	2161.38	0.853295	0.280338	3.04381	0.00233606	0.419978
CFAP45	78.9489	1.00065	0.32939	3.03788	0.00238245	0.422531
THBD	496.286	0.992314	0.327592	3.02912	0.0024527	0.429189
MRAP2	166.486	1.01775	0.336887	3.02103	0.00251915	0.430012
PXDN	150.012	1.0158	0.336294	3.02058	0.00252293	0.430012
GNG11	2102.83	0.807856	0.26822	3.01192	0.00259601	0.436794
NR4A2	315.028	0.969503	0.323107	3.00056	0.00269484	0.442089
SGK1	1796.85	0.864851	0.288009	3.00286	0.00267456	0.442089
IGFBP1	579.896	1.00021	0.334164	2.99318	0.00276085	0.447326
TTYH2	101.663	-1.00482	0.336549	-2.98565	0.00282979	0.452905
NEBL	810.942	0.880405	0.296618	2.96814	0.00299607	0.47374
ATP1B1	7880.09	-0.850988	0.287417	-2.96081	0.00306828	0.479382
GDA	374.699	0.988547	0.335364	2.94768	0.00320168	0.494339
CREBRF	414.661	0.930553	0.318077	2.92556	0.00343838	0.507743
IGFN1	300.029	-0.982956	0.335763	-2.92753	0.00341662	0.507743
NACC2	1721.2	0.859387	0.29312	2.93186	0.00336941	0.507743
SPOCD1	131.686	-0.980315	0.335137	-2.92512	0.00344325	0.507743
SDK1	288.352	0.863443	0.296038	2.91666	0.00353799	0.515918
EGR2	61.3899	0.94042	0.32513	2.89244	0.00382257	0.545297
FAH	508.877	-0.825645	0.285385	-2.89309	0.00381472	0.545297
ZFHX3	1173.44	0.861933	0.298351	2.88899	0.00386484	0.545399
HIST1H2BJ	84.9782	0.970447	0.336817	2.88123	0.00396123	0.547234
JPH2	159.303	0.944138	0.327344	2.88423	0.00392366	0.547234
DHRS11	144.629	-0.914007	0.318074	-2.87356	0.00405869	0.549136
STK38L	1139.24	0.780037	0.271246	2.87575	0.00403065	0.549136
BACH1	798.765	0.875799	0.305551	2.8663	0.00415303	0.550549
LINC00294	784.026	0.817921	0.285136	2.86853	0.0041239	0.550549
CACNG4	292.941	0.907256	0.317156	2.86059	0.00422848	0.554946
SNRPA1	1954.11	0.816696	0.288225	2.83353	0.00460364	0.596836
WDR83OS	796.644	-0.803058	0.283654	-2.83111	0.00463862	0.596836
C10orf54	395.217	0.818118	0.290579	2.81547	0.0048706	0.620599
JUND	766.541	0.840157	0.300203	2.79863	0.00513205	0.647625
ITGB3	460.671	-0.93968	0.336245	-2.79463	0.00519597	0.649447
CEACAM5	26.0806	0.860456	0.308254	2.79139	0.00524823	0.649791
MAT2B	1371.43	-0.750816	0.270358	-2.77711	0.00548438	0.664095
SPRY2	509.34	0.815788	0.293949	2.77527	0.00551557	0.664095
TLCD1	306.242	-0.889235	0.320372	-2.77563	0.00550951	0.664095
OPN3	1478.05	0.77067	0.278124	2.77096	0.0055892	0.666842
LINC00704	127.194	0.926501	0.336042	2.7571	0.00583173	0.68951
DCDC5	112.95	0.844763	0.308312	2.73997	0.00614456	0.72001
CHIC1	1410.34	0.861105	0.314976	2.73387	0.00625944	0.720312
COL4A4	289.309	0.889307	0.325619	2.73113	0.00631178	0.720312
DYRK2	768.353	0.826391	0.302326	2.73344	0.00626758	0.720312
DMKN	260.363	-0.85529	0.314152	-2.72254	0.00647827	0.720516
RIMKLA	97.891	0.914324	0.335818	2.72267	0.0064756	0.720516
SLC2A4RG	470.183	-0.876179	0.321461	-2.72561	0.00641822	0.720516
PDIA5	501.293	-0.77696	0.286673	-2.71026	0.00672296	0.741447
ANKRD29	325.204	-0.843804	0.312867	-2.69701	0.00699659	0.764093
PPP2R3A	386.835	-0.87743	0.325611	-2.69472	0.00704474	0.764093
DNAJB9	1105.39	0.776607	0.290567	2.67273	0.00752359	0.791657
MPZL3	57.6511	0.901712	0.336886	2.67661	0.0074371	0.791657
MT2A	1409.06	0.84846	0.317221	2.67466	0.00748045	0.791657
MYO19	1998.67	-0.717035	0.268352	-2.672	0.00754016	0.791657
CYP26B1	141.585	0.8801	0.33024	2.66503	0.00769819	0.79552
KLF3	1514.42	0.731053	0.274102	2.66708	0.00765132	0.79552
EIF5AL1	197.752	0.811211	0.305705	2.65357	0.00796444	0.816604
BHLHE40	6391.88	0.726984	0.27854	2.60998	0.00905477	0.831325
CEP250	1513.59	-0.725601	0.275319	-2.63549	0.00840169	0.831325
CMYA5	63.3666	0.866601	0.332957	2.60274	0.0092482	0.831325
CRIM1	10719.9	0.797858	0.302905	2.63402	0.00843795	0.831325
CYP4F11	83.0916	0.877033	0.333939	2.62633	0.00863118	0.831325
DCAF4L1	23.1858	0.815935	0.309319	2.63784	0.00834356	0.831325
ENO3	481.537	-0.873481	0.333946	-2.61564	0.00890609	0.831325
ICT1	842.29	-0.725087	0.277874	-2.60941	0.00906996	0.831325
KITLG	1994.03	0.793533	0.301468	2.63223	0.00848272	0.831325
KLF11	357.698	0.852184	0.324219	2.62842	0.00857823	0.831325
MTOR	1643.52	-0.741122	0.283672	-2.6126	0.00898565	0.831325
MUC3A	81.3762	0.881391	0.335962	2.62348	0.00870355	0.831325
NPTX1	518.513	0.812029	0.307404	2.64157	0.00825234	0.831325
OSER1	1187.86	0.75596	0.287357	2.63073	0.00852018	0.831325
PMP22	2280.86	0.741864	0.284806	2.6048	0.00919279	0.831325
PORCN	437.393	-0.800845	0.305706	-2.61966	0.00880168	0.831325
SERTAD4	47.9198	0.85464	0.326459	2.6179	0.00884716	0.831325
TVP23B	1591.55	-0.746228	0.286537	-2.60429	0.00920635	0.831325
TGFBR3	954.28	0.827993	0.318836	2.59692	0.00940631	0.839785
PTCD2	317.877	-0.775825	0.299798	-2.58782	0.00965845	0.85647
GOPC	1568.97	-0.714264	0.276813	-2.58031	0.00987127	0.861547
IL18	2141.98	0.703987	0.272898	2.57967	0.00988957	0.861547
USP53	1236.97	0.698009	0.270666	2.57886	0.00991264	0.861547
PADI2	223.639	-0.865485	0.336061	-2.57538	0.0100129	0.864539
GPR180	523.47	-0.801743	0.313199	-2.55985	0.0104716	0.892399
MFHAS1	1049.03	0.745619	0.291043	2.56188	0.0104106	0.892399
ERRFI1	2178.71	0.711968	0.278589	2.55562	0.0106	0.897509
GALNT1	11085.8	0.742201	0.291868	2.54293	0.0109927	0.924799
PIGL	202.146	-0.797011	0.314229	-2.53641	0.0111997	0.930284
TFPI2	3754.98	0.842462	0.331994	2.53758	0.0111622	0.930284
FAT3	214.732	0.846064	0.334104	2.53233	0.0113307	0.930837
ITGB8	141.263	0.851215	0.336289	2.5312	0.0113672	0.930837
SRBD1	421.929	-0.746452	0.295087	-2.5296	0.0114191	0.930837
STMN3	208.222	0.839247	0.332189	2.52642	0.0115233	0.933529
HES1	698.246	0.84117	0.334513	2.51461	0.0119164	0.955307
MOCOS	301.072	-0.765527	0.304508	-2.51398	0.0119377	0.955307
BOLA1	98.7792	-0.830698	0.331007	-2.50961	0.0120864	0.955556
GREM1	2396.04	0.842818	0.335781	2.51002	0.0120724	0.955556
FLVCR1	1033.96	0.692502	0.276468	2.50482	0.0122513	0.957063
TRIM67	55.7216	0.823481	0.328605	2.50599	0.0122108	0.957063
CAD	1976.11	-0.676978	0.272219	-2.48689	0.0128865	0.957875
FPR1	19.0231	-0.737736	0.296756	-2.486	0.0129186	0.957875
KLHL28	422.654	0.718496	0.288375	2.49153	0.0127193	0.957875
LOC339803	418.719	-0.73539	0.295616	-2.48765	0.0128589	0.957875
NID2	747.976	-0.780742	0.313579	-2.48978	0.0127824	0.957875
OVGP1	91.154	0.831349	0.332599	2.49955	0.0124351	0.957875
PCCB	949.45	-0.685577	0.27567	-2.48694	0.0128846	0.957875
POLR2G	1864.46	-0.678553	0.272879	-2.48664	0.0128956	0.957875
SLC9A6	935.557	0.727971	0.291677	2.49581	0.0125669	0.957875
AKR1B15	678.96	0.695473	0.280514	2.47928	0.0131649	0.967313
MAGED1	3408.23	-0.720967	0.290888	-2.47851	0.0131933	0.967313
BCL2	82.3912	0.819654	0.333634	2.45675	0.0140201	0.977693
BTG2	890.61	0.772187	0.313454	2.46348	0.0137596	0.977693
CACNA1G	200.563	-0.766563	0.31178	-2.45866	0.0139455	0.977693
EIF2AK3	689.858	0.729558	0.298501	2.44407	0.0145226	0.977693
KDELR1	4667.05	-0.650629	0.265546	-2.45015	0.0142795	0.977693
KIAA1147	1841.68	0.771105	0.314501	2.45183	0.014213	0.977693
LEPREL1	992.463	0.689645	0.281853	2.44683	0.014412	0.977693
MAP3K3	726.093	0.684841	0.278453	2.45945	0.013915	0.977693
MEGF9	2314.02	0.727094	0.295567	2.46	0.0138937	0.977693
NFKBIZ	1459.03	0.803766	0.329126	2.44212	0.0146013	0.977693
PPP1R15A	2394.24	0.777832	0.318306	2.44366	0.014539	0.977693
PRDM1	171.426	0.830171	0.336812	2.46479	0.0137095	0.977693
RECK	567.007	0.692368	0.282615	2.44986	0.0142911	0.977693
RHOU	537.096	0.712551	0.289832	2.45849	0.0139521	0.977693
STRIP2	897.885	-0.734254	0.299964	-2.44781	0.0143728	0.977693
TNRC6C	259.702	0.749565	0.303712	2.46801	0.0135865	0.977693
TPPP3	187.639	0.798328	0.326675	2.4438	0.0145336	0.977693
PLCL2	446.32	0.795656	0.326127	2.43971	0.0146991	0.979241
PLCXD3	226.282	0.811711	0.333182	2.43624	0.014841	0.983704
ADRA1B	249.986	0.744214	0.306163	2.43078	0.0150664	0.985192
PDE10A	616.775	0.679117	0.279651	2.42844	0.0151637	0.985192
ROR1	925.023	0.747581	0.307704	2.42955	0.0151177	0.985192
TMEM97	3153.6	0.672958	0.276756	2.43159	0.0150326	0.985192
APTX	1269.29	-0.677043	0.279058	-2.42617	0.015259	0.9865
TMEM189	368.12	0.78997	0.325998	2.42324	0.0153829	0.98963
GDF15	967.415	0.695911	0.287551	2.42013	0.015515	0.993264
ADAM32	56.7583	0.799795	0.335782	2.38188	0.0172244	0.995417
ATP6V0A2	726.63	-0.673723	0.282046	-2.3887	0.0169083	0.995417
CCDC113	307.061	-0.792792	0.333385	-2.37801	0.0174064	0.995417
CHGB	193.178	0.771758	0.322231	2.39504	0.0166184	0.995417
COBLL1	356.302	0.734785	0.305696	2.40365	0.0162325	0.995417
COL4A1	5357.14	0.734011	0.303941	2.41498	0.015736	0.995417
COL6A1	559.6	-0.78681	0.331282	-2.37505	0.0175466	0.995417
DSCR3	987.016	0.680435	0.285496	2.38334	0.0171564	0.995417
FLAD1	709.439	-0.723424	0.302373	-2.39249	0.0167345	0.995417
GABARAPL1	1180.62	0.759329	0.317311	2.39301	0.0167107	0.995417
HACL1	643.43	-0.697227	0.293625	-2.37455	0.0175703	0.995417
LONRF1	494.121	0.713736	0.299745	2.38114	0.017259	0.995417
MED6	1210.84	0.726277	0.304093	2.38834	0.0169248	0.995417
MLLT11	1646.52	-0.761354	0.320594	-2.37483	0.0175572	0.995417
PDGFD	1285.85	0.723957	0.299794	2.41485	0.0157417	0.995417
PGM5	65.3009	0.702212	0.2954	2.37716	0.0174467	0.995417
PLAT	97.2943	-0.799668	0.333399	-2.39853	0.0164611	0.995417
PODXL2	405.866	0.759349	0.317551	2.39126	0.0167904	0.995417
PTTG1IP	4013.39	0.637348	0.26865	2.37241	0.0176724	0.995417
RNA45S5	8523.84	-0.774838	0.326407	-2.37384	0.0176042	0.995417
SLC12A8	61.8573	-0.801976	0.335958	-2.38713	0.0169803	0.995417
SMIM13	625.449	0.781589	0.326142	2.39647	0.0165541	0.995417
STARD4	905.12	0.66209	0.275527	2.40299	0.0162616	0.995417
TEAD1	8249.73	0.676315	0.280972	2.40705	0.0160818	0.995417
TMEM182	115.64	-0.774056	0.325748	-2.37624	0.0174901	0.995417
TP53INP1	1066.25	0.745648	0.310967	2.39784	0.0164922	0.995417
VPS45	848.107	-0.691779	0.287268	-2.40813	0.0160346	0.995417
ZBTB10	357.335	0.703655	0.294829	2.38666	0.0170023	0.995417
SKI	712.114	0.707101	0.298433	2.36938	0.0178178	0.99932
A1BG-AS1	68.9284	-0.46006	0.336775	-1.36608	0.171915	0.999615
A1CF	190.077	-0.291048	0.336269	-0.865521	0.386753	0.999615
A2M-AS1	32.588	0.110887	0.31357	0.353627	0.723619	0.999615
A4GALT	108.019	0.153841	0.311747	0.493481	0.621672	0.999615
AAAS	1162.75	-0.26356	0.302318	-0.871797	0.383319	0.999615
AACS	960.714	-0.477446	0.316736	-1.5074	0.131709	0.999615
AADAC	625.349	-0.0608019	0.323611	-0.187886	0.850966	0.999615
AADACP1	390.818	0.102939	0.309638	0.332448	0.739551	0.999615
AADAT	425.545	-0.137073	0.299377	-0.457861	0.647052	0.999615
AAED1	304.468	-0.0622452	0.316172	-0.196871	0.843928	0.999615
AAGAB	3256.2	0.0707863	0.300444	0.235605	0.813739	0.999615
AAK1	1113.99	-0.0456957	0.306055	-0.149305	0.881313	0.999615
AAMDC	191.812	0.0509051	0.320937	0.158614	0.873973	0.999615
AAMP	1729.61	-0.103036	0.280022	-0.367956	0.712906	0.999615
AAR2	1034.27	-0.202795	0.283202	-0.716078	0.473943	0.999615
AARS	5689.91	-0.509489	0.278449	-1.82974	0.067289	0.999615
AARS2	310.726	-0.203008	0.305437	-0.664646	0.506277	0.999615
AASDH	327.486	-0.444425	0.317082	-1.40161	0.161032	0.999615
AASDHPPT	1818	0.205628	0.288666	0.71234	0.476254	0.999615
AATF	3528.58	-0.185342	0.284267	-0.651999	0.514402	0.999615
ABAT	24.8677	0.182097	0.316382	0.575561	0.564912	0.999615
ABCA1	1148.33	-0.232321	0.326031	-0.712574	0.47611	0.999615
ABCA10	45.1069	-0.538803	0.329133	-1.63704	0.101622	0.999615
ABCA11P	52.6208	-0.151322	0.33642	-0.449799	0.652855	0.999615
ABCA12	726.624	0.366438	0.32124	1.1407	0.253995	0.999615
ABCA2	608.123	0.138154	0.332859	0.415052	0.678104	0.999615
ABCA3	887.171	-0.0616318	0.316883	-0.194494	0.845789	0.999615
ABCA5	639.232	-0.103892	0.302696	-0.343224	0.73143	0.999615
ABCA7	239.708	-0.122723	0.324222	-0.378514	0.705049	0.999615
ABCA8	55.7524	0.0234651	0.297531	0.0788662	0.937139	0.999615
ABCB10	939.771	-0.26255	0.304386	-0.862559	0.38838	0.999615
ABCB6	584.124	0.0507353	0.323894	0.156641	0.875527	0.999615
ABCB7	959.106	0.00769615	0.27503	0.0279829	0.977676	0.999615
ABCB8	577.597	-0.190318	0.32887	-0.578703	0.56279	0.999615
ABCB9	157.01	0.0888021	0.32382	0.274233	0.783905	0.999615
ABCC1	7054.5	0.024079	0.306714	0.0785065	0.937425	0.999615
ABCC10	271.895	0.00866052	0.323578	0.0267649	0.978647	0.999615
ABCC2	20824.7	-0.318098	0.299272	-1.06291	0.287824	0.999615
ABCC3	9726.65	-0.01366	0.336864	-0.0405505	0.967654	0.999615
ABCC4	2531.77	-0.0238845	0.275737	-0.0866204	0.930973	0.999615
ABCC5	1032.19	0.071695	0.300146	0.238867	0.811209	0.999615
ABCC6	57.303	-0.313334	0.312472	-1.00276	0.315977	0.999615
ABCC8	50.6365	-0.177283	0.321423	-0.551555	0.581253	0.999615
ABCD1	48.9298	-0.146391	0.33227	-0.440578	0.659519	0.999615
ABCD3	2372.09	0.0907075	0.274754	0.330141	0.741293	0.999615
ABCD4	591.648	-0.0590162	0.318493	-0.185298	0.852995	0.999615
ABCE1	4545.41	-0.0210277	0.312714	-0.0672427	0.946388	0.999615
ABCF2	3088.54	-0.228752	0.297006	-0.770194	0.441185	0.999615
ABCF3	767.087	-0.151037	0.289478	-0.521756	0.60184	0.999615
ABCG1	114.365	0.108125	0.172338	0.627401	0.530396	0.999615
ABCG2	1767.67	-0.191927	0.31608	-0.607209	0.543712	0.999615
ABHD1	22.0611	-0.081083	0.302033	-0.268458	0.788347	0.999615
ABHD10	1074.58	-0.132799	0.299661	-0.443164	0.657647	0.999615
ABHD11	306.301	-0.608587	0.306172	-1.98773	0.046842	0.999615
ABHD12	2368.64	0.0266496	0.265265	0.100464	0.919976	0.999615
ABHD13	573.828	0.236753	0.284774	0.831372	0.405764	0.999615
ABHD14A	58.447	-0.163649	0.336823	-0.48586	0.627067	0.999615
ABHD14B	642.149	-0.53422	0.325644	-1.6405	0.100901	0.999615
ABHD15	871.353	0.0941436	0.287699	0.327229	0.743494	0.999615
ABHD17A	88.857	0.223632	0.3364	0.664779	0.506192	0.999615
ABHD17B	673.832	0.281284	0.279488	1.00642	0.314211	0.999615
ABHD17C	611.338	0.215695	0.28024	0.76968	0.44149	0.999615
ABHD2	6911.94	0.419905	0.273431	1.53569	0.124615	0.999615
ABHD3	889.449	0.238352	0.304282	0.783325	0.433436	0.999615
ABHD4	2266.74	0.287391	0.308852	0.930513	0.352105	0.999615
ABHD5	616.674	-0.0247703	0.322332	-0.0768471	0.938745	0.999615
ABHD6	299.521	-0.218615	0.302685	-0.722254	0.470138	0.999615
ABHD8	49.8216	0.053456	0.294806	0.181326	0.856112	0.999615
ABI1	1618.57	0.194273	0.270364	0.71856	0.472412	0.999615
ABI2	1788.91	0.084658	0.269937	0.313622	0.753808	0.999615
ABI3BP	43.6519	0.141811	0.325156	0.436131	0.662742	0.999615
ABL1	1977.05	-0.0982326	0.294104	-0.334006	0.738375	0.999615
ABL2	2233.47	0.250443	0.329845	0.759276	0.447687	0.999615
ABLIM1	4651.4	0.566189	0.293873	1.92665	0.0540239	0.999615
ABLIM3	685.142	-0.429731	0.331565	-1.29607	0.194952	0.999615
ABR	3556.66	-0.276137	0.278525	-0.991426	0.321478	0.999615
ABRACL	862.816	-0.178653	0.295542	-0.604492	0.545517	0.999615
ABT1	397.482	0.277011	0.302223	0.91658	0.359363	0.999615
ABTB1	186.108	0.152427	0.322845	0.472136	0.63683	0.999615
ABTB2	647.694	0.459953	0.285157	1.61298	0.106748	0.999615
ACAA1	928.711	-0.396727	0.307992	-1.28811	0.197708	0.999615
ACAA2	1977.78	0.0199882	0.272088	0.0734623	0.941438	0.999615
ACACA	5790.1	-0.162213	0.304373	-0.532939	0.594076	0.999615
ACACB	451.466	-0.577488	0.305056	-1.89305	0.0583509	0.999615
ACAD10	517.858	-0.303715	0.322138	-0.94281	0.345778	0.999615
ACAD8	457.054	-0.281069	0.315485	-0.890909	0.372978	0.999615
ACAD9	781.557	0.0436943	0.279989	0.156057	0.875988	0.999615
ACADM	1173.87	0.0134704	0.273492	0.0492532	0.960717	0.999615
ACADS	191.988	-0.138655	0.334799	-0.414144	0.678769	0.999615
ACADSB	1229.22	-0.0425575	0.314683	-0.135239	0.892423	0.999615
ACADVL	6183.16	-0.516929	0.286184	-1.80629	0.0708737	0.999615
ACAP2	1194.82	0.195187	0.282954	0.68982	0.490307	0.999615
ACAP3	210.051	-0.079767	0.327736	-0.243388	0.807705	0.999615
ACAT1	2253.82	-0.041766	0.27803	-0.150221	0.88059	0.999615
ACAT2	1719.18	-0.0259074	0.320567	-0.0808173	0.935587	0.999615
ACBD3	1972.62	-0.177966	0.280696	-0.634017	0.52607	0.999615
ACBD4	231.447	-0.371183	0.335532	-1.10625	0.268618	0.999615
ACBD5	3283.55	-0.0103822	0.287422	-0.0361219	0.971185	0.999615
ACBD6	1317.38	0.371932	0.295454	1.25885	0.208084	0.999615
ACBD7	132.416	0.702263	0.3205	2.19115	0.0284412	0.999615
ACCS	396.839	-0.469484	0.334067	-1.40536	0.159915	0.999615
ACD	288.902	-0.0519661	0.327439	-0.158705	0.873902	0.999615
ACER2	204.428	-0.0857176	0.336281	-0.254899	0.798801	0.999615
ACER3	1749.79	0.197385	0.299584	0.658863	0.509984	0.999615
ACIN1	4599	0.0375479	0.267096	0.140578	0.888203	0.999615
ACKR3	29.6331	0.0709753	0.292083	0.242997	0.808008	0.999615
ACLY	24879.6	-0.307591	0.272441	-1.12902	0.25889	0.999615
ACN9	311.822	-0.1521	0.297053	-0.51203	0.60863	0.999615
ACO1	4311.19	0.0499408	0.300576	0.16615	0.868039	0.999615
ACO2	1491.75	-0.379686	0.274321	-1.3841	0.166329	0.999615
ACOT1	167.343	0.0819163	0.333857	0.245364	0.806175	0.999615
ACOT11	53.0857	-0.218088	0.336173	-0.648737	0.516508	0.999615
ACOT13	933.979	-0.278526	0.302301	-0.921352	0.356867	0.999615
ACOT2	597.024	0.209355	0.291632	0.717874	0.472835	0.999615
ACOT4	41.2903	-0.401516	0.335942	-1.1952	0.232011	0.999615
ACOT7	730.604	-0.196351	0.304657	-0.644497	0.519253	0.999615
ACOT8	166.96	0.12323	0.330796	0.372527	0.709501	0.999615
ACOT9	1585.61	-0.0429925	0.299755	-0.143426	0.885954	0.999615
ACOX1	1588.69	-0.261495	0.299098	-0.874278	0.381967	0.999615
ACOX2	59.5507	0.0800614	0.330553	0.242205	0.808622	0.999615
ACOX3	228.133	-0.345568	0.30625	-1.12839	0.259156	0.999615
ACP1	3449.49	0.319027	0.289432	1.10225	0.270352	0.999615
ACP2	682.431	-0.15766	0.287697	-0.548006	0.583688	0.999615
ACP6	403.638	-0.568228	0.318632	-1.78334	0.0745313	0.999615
ACRC	48.0908	0.288948	0.336864	0.857758	0.391026	0.999615
ACSF2	629.411	-0.55301	0.33685	-1.64171	0.10065	0.999615
ACSF3	257.932	-0.193944	0.327951	-0.59138	0.554266	0.999615
ACSL1	1263.46	0.154068	0.274383	0.561507	0.574452	0.999615
ACSL3	5008.5	0.31923	0.291606	1.09473	0.273635	0.999615
ACSL4	3132.05	-0.735967	0.325697	-2.25967	0.023842	0.999615
ACSL5	163.406	0.317586	0.331666	0.957548	0.338291	0.999615
ACSM3	650.891	-0.274836	0.315618	-0.870788	0.38387	0.999615
ACSS1	658.394	0.137742	0.285772	0.482	0.629806	0.999615
ACSS2	638.617	-0.0157542	0.310984	-0.0506592	0.959597	0.999615
ACTA2	441.956	-0.166961	0.336229	-0.496569	0.619493	0.999615
ACTB	68194.1	0.116379	0.278175	0.418368	0.675678	0.999615
ACTG1	89936.9	0.126308	0.264431	0.477661	0.632892	0.999615
ACTL6A	1498.8	0.0211934	0.287337	0.0737581	0.941203	0.999615
ACTL8	21.7164	0.00820638	0.231076	0.0355138	0.97167	0.999615
ACTN1	9110.21	-0.113234	0.286114	-0.395765	0.692279	0.999615
ACTN4	23968	0.0586479	0.277137	0.211621	0.832403	0.999615
ACTR10	1231.73	-0.356761	0.280514	-1.27181	0.20344	0.999615
ACTR1A	3984.62	0.0758342	0.283674	0.267328	0.789216	0.999615
ACTR1B	426.153	-0.0670291	0.323769	-0.207028	0.835988	0.999615
ACTR2	11887.2	-0.322812	0.28727	-1.12372	0.261131	0.999615
ACTR3	6723.43	0.0498985	0.312309	0.159773	0.87306	0.999615
ACTR3B	188.763	-0.764987	0.32625	-2.34478	0.0190381	0.999615
ACTR5	397.27	0.10667	0.303529	0.351434	0.725263	0.999615
ACTR6	1002.23	0.0873755	0.279696	0.312394	0.754741	0.999615
ACTR8	631.251	-0.204165	0.311747	-0.654906	0.512528	0.999615
ACTRT3	104.062	-0.0795112	0.331569	-0.239803	0.810483	0.999615
ACVR1	592.195	0.306564	0.287133	1.06767	0.285669	0.999615
ACVR1B	896.919	-0.0146718	0.306963	-0.0477966	0.961878	0.999615
ACVR2A	97.3565	0.120403	0.32736	0.3678	0.713023	0.999615
ACVR2B	393.814	0.674998	0.328333	2.05583	0.0397988	0.999615
ACVR2B-AS1	17.6177	0.0567581	0.298064	0.190422	0.848978	0.999615
ACY3	31.089	0.3201	0.330005	0.969984	0.332054	0.999615
ACYP1	221.863	-0.460638	0.304362	-1.51345	0.130164	0.999615
ACYP2	95.3329	0.0263586	0.332829	0.0791957	0.936877	0.999615
ADA	597.653	-0.215792	0.280741	-0.768649	0.442102	0.999615
ADAL	239.474	-0.278051	0.31931	-0.870788	0.38387	0.999615
ADAM10	8168.03	0.513645	0.283208	1.81367	0.0697289	0.999615
ADAM11	49.2072	-0.025052	0.334672	-0.0748553	0.94033	0.999615
ADAM12	817.793	0.373064	0.296729	1.25725	0.208662	0.999615
ADAM15	1384.42	-0.231989	0.318179	-0.729117	0.46593	0.999615
ADAM17	2505.86	0.587589	0.294919	1.99237	0.0463301	0.999615
ADAM19	2571.89	0.369462	0.327967	1.12652	0.259944	0.999615
ADAM1A	67.5181	-0.245952	0.33504	-0.734095	0.462891	0.999615
ADAM22	129.526	-0.335524	0.324828	-1.03293	0.301637	0.999615
ADAM23	155.833	-0.334774	0.322493	-1.03808	0.299233	0.999615
ADAM28	56.563	0.305542	0.284317	1.07466	0.282529	0.999615
ADAM8	39.6625	0.0329544	0.303257	0.108668	0.913466	0.999615
ADAM9	15922.8	0.169567	0.296081	0.572703	0.566846	0.999615
ADAMTS10	475.016	0.063775	0.313273	0.203576	0.838685	0.999615
ADAMTS12	45.2674	-0.232777	0.335968	-0.692854	0.488401	0.999615
ADAMTS13	30.9786	-0.0842513	0.28858	-0.291951	0.770324	0.999615
ADAMTS15	304.389	0.224814	0.297929	0.754589	0.450495	0.999615
ADAMTS16	250.231	-0.275715	0.318158	-0.866595	0.386164	0.999615
ADAMTS6	81.0674	0.0359102	0.332048	0.108148	0.913879	0.999615
ADAMTS7	113.518	0.0966917	0.334444	0.289112	0.772496	0.999615
ADAMTS9	986.33	-0.215123	0.301121	-0.714407	0.474976	0.999615
ADAMTSL1	150.68	-0.573219	0.336218	-1.7049	0.0882124	0.999615
ADAMTSL4	21.3483	-0.333176	0.305375	-1.09104	0.275257	0.999615
ADAMTSL5	42.9324	-0.0680098	0.335701	-0.202591	0.839455	0.999615
ADAP1	31.2561	0.301973	0.332479	0.908245	0.363749	0.999615
ADAP2	99.9348	-0.319742	0.332812	-0.960728	0.336689	0.999615
ADAR	9375.34	-0.0671512	0.265404	-0.253016	0.800256	0.999615
ADARB1	159.925	0.692899	0.318586	2.17492	0.0296358	0.999615
ADAT1	749.805	-0.553303	0.307235	-1.80091	0.0717164	0.999615
ADAT2	228.393	-0.235822	0.31743	-0.74291	0.457536	0.999615
ADCK1	151.162	-0.208867	0.327846	-0.637088	0.524067	0.999615
ADCK2	414.956	-0.138816	0.296422	-0.468306	0.639566	0.999615
ADCK3	372.051	0.462455	0.32019	1.44431	0.148651	0.999615
ADCK4	517.404	-0.309579	0.336438	-0.920166	0.357486	0.999615
ADCK5	63.3107	-0.0324955	0.321705	-0.10101	0.919542	0.999615
ADCY1	466.966	0.17232	0.323872	0.532062	0.594683	0.999615
ADCY3	1349.3	-0.0732666	0.298997	-0.245041	0.806425	0.999615
ADCY5	27.7551	0.0523723	0.29505	0.177503	0.859113	0.999615
ADCY6	1224.5	-0.411623	0.320731	-1.28339	0.199355	0.999615
ADCY7	713.793	0.00876365	0.331028	0.0264741	0.978879	0.999615
ADCY9	631.337	0.579195	0.296678	1.95227	0.050906	0.999615
ADD1	2757.51	0.0924001	0.267684	0.345183	0.729957	0.999615
ADD2	1104.26	-0.150811	0.289181	-0.52151	0.602012	0.999615
ADD3	517.763	-0.16046	0.335395	-0.478422	0.63235	0.999615
ADH1C	115.708	0.0752808	0.125674	0.599017	0.549161	0.999615
ADH5	3230.75	0.0915084	0.266853	0.342917	0.731661	0.999615
ADH6	55.3539	0.0637989	0.134187	0.47545	0.634467	0.999615
ADHFE1	33.2767	0.193084	0.33146	0.582527	0.560212	0.999615
ADI1	1785.77	0.113685	0.322508	0.352503	0.724461	0.999615
ADIPOR1	2564.24	0.198109	0.267638	0.740212	0.459171	0.999615
ADIPOR2	3782.23	0.264873	0.285465	0.927864	0.353478	0.999615
ADK	1205.72	0.0639211	0.318465	0.200717	0.84092	0.999615
ADM	622.137	0.226213	0.29443	0.768308	0.442304	0.999615
ADM5	42.4973	-0.187145	0.314526	-0.595006	0.55184	0.999615
ADNP	2815.28	0.0955025	0.273281	0.349466	0.72674	0.999615
ADNP2	1000.14	0.136134	0.273294	0.498125	0.618396	0.999615
ADO	1009.6	0.340915	0.30107	1.13234	0.25749	0.999615
ADORA1	33.3294	-0.061195	0.301256	-0.203133	0.839031	0.999615
ADORA2B	400.967	-0.2462	0.294344	-0.836434	0.402911	0.999615
ADPGK	2314.39	-0.208645	0.286469	-0.728333	0.46641	0.999615
ADPRH	107.821	-0.487404	0.336083	-1.45025	0.146989	0.999615
ADPRHL1	230.941	-0.328871	0.332921	-0.987836	0.323233	0.999615
ADPRHL2	333.474	-0.453999	0.297009	-1.52857	0.126372	0.999615
ADPRM	202.679	-0.0263522	0.310877	-0.0847674	0.932446	0.999615
ADRA1D	66.3654	0.414535	0.318594	1.30114	0.193212	0.999615
ADRA2C	47.721	0.384702	0.332807	1.15593	0.247709	0.999615
ADRB1	47.9017	0.603824	0.300595	2.00876	0.0445626	0.999615
ADRB2	139.894	0.172247	0.311082	0.553703	0.579782	0.999615
ADRBK1	663.627	-0.0125221	0.31502	-0.0397502	0.968292	0.999615
ADRBK2	339.069	-0.0822931	0.295926	-0.278087	0.780946	0.999615
ADRM1	1261.64	0.200292	0.302761	0.661553	0.508258	0.999615
ADSL	1691.56	-0.402611	0.269217	-1.49549	0.134786	0.999615
ADSS	2111.63	-0.366387	0.280058	-1.30825	0.190787	0.999615
ADSSL1	135.116	-0.264025	0.311135	-0.848589	0.39611	0.999615
ADTRP	19.4786	0.130584	0.313119	0.417042	0.676648	0.999615
AEBP2	1177.33	0.226099	0.292313	0.773483	0.439237	0.999615
AEN	2562.5	0.355741	0.318308	1.1176	0.263738	0.999615
AES	2094.69	0.152928	0.31019	0.493014	0.622003	0.999615
AFAP1	1992.13	0.227018	0.287199	0.790455	0.429262	0.999615
AFAP1L1	334.147	-0.0513863	0.321263	-0.159951	0.87292	0.999615
AFAP1L2	541.637	0.0467366	0.288721	0.161875	0.871404	0.999615
AFF1	1405.3	0.141117	0.307792	0.458482	0.646607	0.999615
AFF3	20.4044	0.226298	0.27386	0.826327	0.408619	0.999615
AFF4	4442.77	0.103675	0.281124	0.368789	0.712285	0.999615
AFG3L1P	549.834	-0.302965	0.299272	-1.01234	0.311377	0.999615
AFG3L2	1719.33	-0.0655539	0.272847	-0.240259	0.81013	0.999615
AFMID	237.666	-0.535746	0.31935	-1.67761	0.0934232	0.999615
AFTPH	1497.92	0.125612	0.30246	0.415299	0.677923	0.999615
AGA	484.542	-0.112775	0.29148	-0.386904	0.698827	0.999615
AGAP1	928.019	0.372518	0.281744	1.32219	0.186106	0.999615
AGAP2-AS1	218.8	-0.00405131	0.328622	-0.0123282	0.990164	0.999615
AGAP3	603.763	0.0551482	0.296732	0.185852	0.852561	0.999615
AGAP4	77.6224	-0.0346036	0.336653	-0.102787	0.918132	0.999615
AGAP5	48.0629	-0.108069	0.31525	-0.342804	0.731746	0.999615
AGAP6	226.281	-0.0589071	0.3026	-0.19467	0.845652	0.999615
AGAP9	21.2245	0.0918733	0.318441	0.28851	0.772956	0.999615
AGBL2	47.6213	-0.532792	0.30036	-1.77384	0.0760891	0.999615
AGBL3	38.7879	-0.0851429	0.335477	-0.253796	0.799653	0.999615
AGBL5	676.022	-0.652418	0.282449	-2.30986	0.020896	0.999615
AGFG1	2686.02	0.383717	0.269162	1.4256	0.153984	0.999615
AGFG2	324.353	0.117779	0.336285	0.350235	0.726162	0.999615
AGGF1	1550.53	0.0656879	0.272823	0.240771	0.809732	0.999615
AGK	1319.44	-0.13573	0.305065	-0.444923	0.656376	0.999615
AGL	602.709	-0.326024	0.310993	-1.04833	0.294487	0.999615
AGMAT	272.069	-0.532189	0.306781	-1.73475	0.0827845	0.999615
AGMO	150.573	0.338721	0.321582	1.05329	0.292207	0.999615
AGO1	755.164	0.0242298	0.279471	0.0866986	0.930911	0.999615
AGO2	517.321	0.116348	0.309598	0.375803	0.707064	0.999615
AGO3	236.38	-0.0132012	0.308015	-0.042859	0.965814	0.999615
AGO4	359.972	0.438134	0.304068	1.44091	0.149611	0.999615
AGPAT1	43.9595	-0.226308	0.333581	-0.678418	0.497507	0.999615
AGPAT2	526.273	0.115638	0.333553	0.346686	0.728827	0.999615
AGPAT3	1659.89	0.163634	0.278187	0.588215	0.556388	0.999615
AGPAT4	264.977	0.217237	0.302115	0.719055	0.472107	0.999615
AGPAT5	1873.6	-0.316129	0.283041	-1.1169	0.264036	0.999615
AGPAT6	2747.29	0.129674	0.274498	0.472405	0.636638	0.999615
AGPAT9	1874.86	0.244298	0.336734	0.725492	0.46815	0.999615
AGPS	2851.36	0.300535	0.286992	1.04719	0.295012	0.999615
AGR2	5302.77	0.448101	0.336888	1.33012	0.183479	0.999615
AGRN	1760.59	-0.0159812	0.32881	-0.048603	0.961236	0.999615
AGTPBP1	920.795	0.0235993	0.276919	0.0852208	0.932086	0.999615
AGTR1	122.244	0.725456	0.336124	2.1583	0.0309045	0.999615
AGTRAP	492.052	-0.0924333	0.317088	-0.291507	0.770664	0.999615
AHCTF1	3449.38	0.19379	0.311273	0.622572	0.533566	0.999615
AHCTF1P1	28.8427	0.347916	0.318585	1.09206	0.274805	0.999615
AHCY	7021.63	-0.216979	0.278958	-0.777819	0.436676	0.999615
AHCYL1	3854.08	-0.102834	0.294887	-0.348725	0.727296	0.999615
AHCYL2	917.807	0.0888235	0.289834	0.306463	0.759252	0.999615
AHDC1	160.446	0.0241263	0.330684	0.072959	0.941839	0.999615
AHI1	984.933	-0.255212	0.285427	-0.894143	0.371246	0.999615
AHNAK	26902.8	0.0625586	0.336632	0.185837	0.852573	0.999615
AHNAK2	16716.9	-0.333469	0.332866	-1.00181	0.316435	0.999615
AHR	1596	0.481108	0.28248	1.70316	0.088538	0.999615
AHRR	239.56	0.367617	0.335853	1.09458	0.273702	0.999615
AHSA1	4788.29	-0.181413	0.262989	-0.689814	0.490311	0.999615
AHSA2	1573.41	-0.372161	0.333535	-1.11581	0.264503	0.999615
AIDA	1760.19	0.0742491	0.302113	0.245766	0.805864	0.999615
AIF1L	33.3836	-0.152231	0.333006	-0.45714	0.64757	0.999615
AIFM1	3205.98	-0.21748	0.266579	-0.815818	0.414604	0.999615
AIFM2	1142.54	-0.0420606	0.278397	-0.151082	0.879911	0.999615
AIFM3	40.9152	-0.0885734	0.306458	-0.289023	0.772564	0.999615
AIG1	540.167	-0.248955	0.298983	-0.832671	0.40503	0.999615
AIM1	93.7733	-0.786761	0.33646	-2.33835	0.0193692	0.999615
AIMP1	1668.94	-0.253645	0.275265	-0.921459	0.356811	0.999615
AIMP2	1161.08	0.0901329	0.299468	0.300977	0.763432	0.999615
AIP	472.742	0.119067	0.330181	0.360611	0.71839	0.999615
AJUBA	2764.42	0.0552096	0.326344	0.169176	0.865658	0.999615
AK1	457.185	-0.0925195	0.288601	-0.32058	0.748529	0.999615
AK2	3715.35	0.129774	0.292678	0.443403	0.657474	0.999615
AK3	3254.07	0.0214462	0.274563	0.0781102	0.93774	0.999615
AK4	410.717	0.0927591	0.319906	0.289957	0.771849	0.999615
AK5	468.048	-0.216858	0.329113	-0.658916	0.50995	0.999615
AK6	698.659	0.295463	0.324858	0.909515	0.363079	0.999615
AK7	144.754	-0.427043	0.325475	-1.31206	0.189499	0.999615
AK9	65.5378	-0.0186574	0.336227	-0.0554905	0.955748	0.999615
AKAP1	2330.27	0.344394	0.267088	1.28944	0.197245	0.999615
AKAP10	1548.46	0.0733838	0.27682	0.265096	0.790936	0.999615
AKAP11	2117.5	0.132919	0.286311	0.464246	0.642472	0.999615
AKAP12	5011.14	0.0182495	0.30202	0.0604246	0.951817	0.999615
AKAP13	4562.09	0.411601	0.286315	1.43758	0.150552	0.999615
AKAP5	171.351	0.267599	0.318101	0.841239	0.400214	0.999615
AKAP6	231.306	0.20788	0.335556	0.619508	0.535582	0.999615
AKAP7	138.45	-0.233061	0.320117	-0.72805	0.466583	0.999615
AKAP8	606.867	0.188819	0.282126	0.669273	0.503321	0.999615
AKAP8L	919.423	0.199713	0.275603	0.724641	0.468672	0.999615
AKAP9	1753.79	0.298969	0.285139	1.0485	0.294407	0.999615
AKIP1	522.375	-0.444195	0.290589	-1.5286	0.126363	0.999615
AKIRIN1	2015.58	0.295556	0.317247	0.931628	0.351529	0.999615
AKIRIN2	645.609	0.142301	0.296553	0.479851	0.631334	0.999615
AKNA	136.974	0.148848	0.332844	0.4472	0.654731	0.999615
AKR1A1	1003.46	-0.0970424	0.306467	-0.316649	0.75151	0.999615
AKR1B1	53852.6	-0.344804	0.304893	-1.1309	0.258097	0.999615
AKR1B10	85247.5	0.652025	0.281857	2.31332	0.0207052	0.999615
AKR1C1	10070.9	0.308405	0.333796	0.923935	0.35552	0.999615
AKR1C2	40087.7	0.170336	0.335798	0.507257	0.611975	0.999615
AKR1C3	29170.8	0.265175	0.3175	0.835197	0.403607	0.999615
AKR1C4	27.727	0.104013	0.296926	0.350299	0.726114	0.999615
AKR1E2	212.662	-0.414752	0.309606	-1.33961	0.180371	0.999615
AKR7A2	506.461	0.120733	0.309909	0.389575	0.696851	0.999615
AKT1	2262.17	-0.240535	0.294427	-0.816961	0.41395	0.999615
AKT1S1	1140.99	-0.0472365	0.271974	-0.17368	0.862117	0.999615
AKT2	3727.73	0.170639	0.289218	0.590003	0.555189	0.999615
AKT3	1981.26	0.269308	0.292906	0.919432	0.35787	0.999615
AKTIP	721.494	0.0116405	0.279505	0.041647	0.96678	0.999615
ALAD	512.757	-0.0558001	0.325208	-0.171583	0.863766	0.999615
ALAS1	1746.79	-0.264739	0.318895	-0.830174	0.40644	0.999615
ALCAM	8712.32	0.145124	0.289232	0.501754	0.61584	0.999615
ALDH16A1	181.079	-0.0911118	0.336769	-0.270547	0.78674	0.999615
ALDH18A1	2660.82	-0.430364	0.27933	-1.5407	0.123389	0.999615
ALDH1A1	187980	-0.114719	0.324391	-0.353645	0.723605	0.999615
ALDH1A3	1263.5	-0.44628	0.327052	-1.36455	0.172393	0.999615
ALDH1B1	2154.35	-0.0537556	0.282659	-0.190178	0.849169	0.999615
ALDH2	3667.29	-0.0805719	0.304887	-0.264268	0.791573	0.999615
ALDH3A1	20425.4	-0.295805	0.323744	-0.913701	0.360874	0.999615
ALDH3A2	7478.41	0.238727	0.273233	0.873712	0.382275	0.999615
ALDH3B1	3806.43	0.0158669	0.336827	0.0471068	0.962428	0.999615
ALDH4A1	389.456	-0.321055	0.336446	-0.954252	0.339956	0.999615
ALDH5A1	757.932	0.0828032	0.282629	0.292975	0.769541	0.999615
ALDH6A1	430.227	0.0351374	0.336813	0.104323	0.916913	0.999615
ALDH7A1	2453.47	-0.401325	0.304832	-1.31654	0.187992	0.999615
ALDH9A1	2414.49	0.0357371	0.271064	0.13184	0.895111	0.999615
ALDOA	14305.2	-0.243165	0.26142	-0.93017	0.352283	0.999615
ALDOC	103.13	-0.450716	0.335252	-1.34441	0.178816	0.999615
ALG1	914.145	0.107392	0.296973	0.361622	0.717634	0.999615
ALG10	181.224	-0.204497	0.32971	-0.620232	0.535105	0.999615
ALG10B	419.198	-0.295728	0.288161	-1.02626	0.304768	0.999615
ALG11	147.9	0.0879493	0.323306	0.272031	0.785598	0.999615
ALG12	252.702	-0.119335	0.321648	-0.371012	0.710628	0.999615
ALG13	1087.19	0.0200418	0.277183	0.0723054	0.942359	0.999615
ALG14	297.536	0.260729	0.327452	0.796236	0.425895	0.999615
ALG2	1054.27	-0.225579	0.288529	-0.781826	0.434317	0.999615
ALG3	701.501	0.0127334	0.284333	0.0447833	0.96428	0.999615
ALG5	631.054	0.0464747	0.281364	0.165176	0.868805	0.999615
ALG6	347.307	-0.288748	0.293099	-0.985154	0.324548	0.999615
ALG8	1725.57	-0.23679	0.272516	-0.868901	0.384901	0.999615
ALG9	703.244	0.306999	0.277992	1.10434	0.269444	0.999615
ALKBH1	333.47	-0.469703	0.311636	-1.50721	0.131756	0.999615
ALKBH2	398.408	-0.38281	0.294188	-1.30124	0.193176	0.999615
ALKBH3	450.328	0.175192	0.306222	0.572108	0.567249	0.999615
ALKBH4	157.675	0.0962744	0.319733	0.301109	0.763332	0.999615
ALKBH5	1890.82	0.215195	0.269813	0.797571	0.42512	0.999615
ALKBH6	276.078	-0.514382	0.308099	-1.66953	0.0950117	0.999615
ALKBH7	75.4037	0.107843	0.323745	0.333111	0.73905	0.999615
ALKBH8	352.448	-0.157445	0.328382	-0.479456	0.631614	0.999615
ALMS1	843.242	-0.0116054	0.278574	-0.0416598	0.96677	0.999615
ALOX12-AS1	38.252	-0.207168	0.333617	-0.620974	0.534617	0.999615
ALOX12P2	84.9833	0.403798	0.330168	1.22301	0.221327	0.999615
ALOX5	21.2527	0.511484	0.266446	1.91965	0.0549017	0.999615
ALOX5AP	36.8524	0.0884111	0.326292	0.270957	0.786424	0.999615
ALOXE3	67.4609	-0.559118	0.300128	-1.86293	0.0624718	0.999615
ALPK1	391.301	-0.217529	0.328357	-0.662478	0.507665	0.999615
ALPK2	3489.29	-0.0749188	0.268196	-0.279344	0.779981	0.999615
ALPK3	24.7538	0.205557	0.317663	0.64709	0.517573	0.999615
ALS2	981.016	-0.111225	0.284645	-0.390749	0.695983	0.999615
ALS2CL	147.735	-0.160999	0.336427	-0.478556	0.632255	0.999615
ALX1	168.047	-0.0993905	0.319674	-0.310912	0.755867	0.999615
ALX4	122.327	-0.474197	0.332702	-1.42529	0.154074	0.999615
ALYREF	1671.19	0.239488	0.31966	0.749198	0.453738	0.999615
AMBP	96.4393	0.250137	0.300847	0.831444	0.405723	0.999615
AMBRA1	940.034	-0.129542	0.307179	-0.421713	0.673234	0.999615
AMD1	3854.06	0.115803	0.310489	0.372969	0.709172	0.999615
AMDHD1	77.6144	-0.106254	0.336052	-0.316184	0.751863	0.999615
AMDHD2	151.178	-0.0575596	0.336521	-0.171043	0.86419	0.999615
AMER1	296.729	-0.00180823	0.299175	-0.00604406	0.995178	0.999615
AMFR	2261.13	0.039702	0.274313	0.144732	0.884922	0.999615
AMH	61.2807	0.0155963	0.319558	0.0488059	0.961074	0.999615
AMIGO1	50.2096	0.212268	0.335803	0.632121	0.527308	0.999615
AMIGO2	17253.1	-0.128235	0.286864	-0.447024	0.654858	0.999615
AMIGO3	31.6903	0.216458	0.33002	0.655894	0.511893	0.999615
AMMECR1	1336.32	0.466948	0.306873	1.52163	0.128101	0.999615
AMMECR1L	854.627	0.0942349	0.280082	0.336454	0.736528	0.999615
AMN1	234.082	-0.55365	0.31005	-1.78568	0.0741515	0.999615
AMOTL1	1255.64	0.213892	0.299903	0.713203	0.47572	0.999615
AMOTL2	2076.16	0.581142	0.312443	1.85999	0.0628866	0.999615
AMPD2	666.387	-0.450783	0.304086	-1.48242	0.138229	0.999615
AMPD3	417.138	0.0544343	0.333719	0.163114	0.870428	0.999615
AMT	25.08	-0.107466	0.267543	-0.401676	0.687923	0.999615
AMY2B	46.1123	-0.113563	0.329886	-0.344247	0.73066	0.999615
AMZ2	3150.58	-0.398561	0.267874	-1.48787	0.136786	0.999615
AMZ2P1	247.916	-0.146937	0.316324	-0.464514	0.64228	0.999615
ANAPC1	1840.97	-0.485492	0.275328	-1.76332	0.0778464	0.999615
ANAPC10	272.399	-0.136451	0.299024	-0.456323	0.648157	0.999615
ANAPC11	911.939	0.00538058	0.328244	0.016392	0.986922	0.999615
ANAPC13	1236.42	-0.0476059	0.300558	-0.158392	0.874148	0.999615
ANAPC15	786.53	-0.00276658	0.281364	-0.00983275	0.992155	0.999615
ANAPC16	2310.93	-0.183217	0.272489	-0.672385	0.501339	0.999615
ANAPC2	538.817	-0.0130728	0.328268	-0.0398237	0.968234	0.999615
ANAPC4	690.654	-0.290609	0.278501	-1.04348	0.296728	0.999615
ANAPC5	3232.41	-0.255237	0.264014	-0.966753	0.333667	0.999615
ANAPC7	1784.95	-0.355572	0.283014	-1.25638	0.208979	0.999615
ANG	89.736	0.212091	0.300502	0.705788	0.48032	0.999615
ANGEL1	757.364	-0.181013	0.277453	-0.652409	0.514138	0.999615
ANGEL2	773.788	-0.547864	0.281545	-1.94592	0.0516646	0.999615
ANGPT1	106.545	-0.0505504	0.336516	-0.150217	0.880593	0.999615
ANGPTL4	100.872	0.0256925	0.322987	0.0795466	0.936598	0.999615
ANK1	427.299	0.204552	0.309348	0.661236	0.508461	0.999615
ANK2	296.316	-0.542206	0.334985	-1.6186	0.105534	0.999615
ANK3	282.331	0.465622	0.330004	1.41096	0.158257	0.999615
ANKAR	31.348	-0.272433	0.331207	-0.822545	0.410767	0.999615
ANKDD1A	51.8563	-0.413016	0.317411	-1.3012	0.19319	0.999615
ANKEF1	967.255	-0.122977	0.279508	-0.439977	0.659954	0.999615
ANKFY1	3795.62	-0.0411202	0.277944	-0.147944	0.882387	0.999615
ANKH	629.568	0.649746	0.292181	2.22378	0.0261634	0.999615
ANKHD1	122.571	0.598544	0.325891	1.83664	0.0662636	0.999615
ANKIB1	2477.41	-0.0870296	0.267287	-0.325603	0.744724	0.999615
ANKLE1	18.2022	-0.0782601	0.308353	-0.2538	0.79965	0.999615
ANKLE2	3390.68	0.404794	0.30206	1.34011	0.18021	0.999615
ANKMY1	151.371	-0.212647	0.336087	-0.632715	0.52692	0.999615
ANKMY2	668.356	-0.100641	0.279063	-0.360637	0.718371	0.999615
ANKRA2	439.078	-0.168271	0.315719	-0.532979	0.594048	0.999615
ANKRD1	700.012	0.238287	0.322934	0.737881	0.460587	0.999615
ANKRD10	1371.22	0.432329	0.311623	1.38734	0.165337	0.999615
ANKRD11	2852.06	0.259478	0.264947	0.979358	0.327403	0.999615
ANKRD12	860.133	0.494113	0.285255	1.73218	0.0832414	0.999615
ANKRD13A	775.816	-0.017021	0.30517	-0.0557756	0.955521	0.999615
ANKRD13B	277.881	0.0601917	0.314734	0.191246	0.848332	0.999615
ANKRD13C	709.438	0.455525	0.288463	1.57915	0.114303	0.999615
ANKRD13D	279.848	-0.0465325	0.333022	-0.139728	0.888875	0.999615
ANKRD16	152.91	-0.296268	0.329077	-0.900301	0.36796	0.999615
ANKRD17	3266.61	-0.0878306	0.268624	-0.326965	0.743694	0.999615
ANKRD18A	477.065	-0.0821229	0.322135	-0.254933	0.798774	0.999615
ANKRD18B	308.257	0.142885	0.320506	0.445811	0.655734	0.999615
ANKRD2	26.3866	-0.317364	0.316676	-1.00217	0.31626	0.999615
ANKRD20A12P	70.2388	-0.251275	0.328751	-0.764331	0.44467	0.999615
ANKRD20A5P	159.617	-0.342144	0.319448	-1.07105	0.284149	0.999615
ANKRD22	101.067	-0.493271	0.33035	-1.49318	0.135391	0.999615
ANKRD23	44.874	0.0604014	0.334369	0.180643	0.856648	0.999615
ANKRD26	638.415	0.0672442	0.280775	0.239495	0.810722	0.999615
ANKRD27	1574.81	-0.256648	0.273132	-0.939649	0.347398	0.999615
ANKRD28	2640.35	0.12207	0.291743	0.418415	0.675644	0.999615
ANKRD30A	598.082	0.359303	0.324679	1.10664	0.26845	0.999615
ANKRD30B	48.6791	-0.167054	0.329953	-0.506297	0.612648	0.999615
ANKRD31	17.8948	-0.085716	0.31029	-0.276245	0.78236	0.999615
ANKRD32	614.577	-0.0851242	0.307373	-0.276941	0.781826	0.999615
ANKRD33B	690.937	0.476794	0.336669	1.41621	0.156713	0.999615
ANKRD36	323.756	-0.211947	0.316481	-0.669699	0.50305	0.999615
ANKRD36B	114.014	-0.102145	0.322304	-0.316923	0.751302	0.999615
ANKRD37	23.4598	0.221409	0.318561	0.695029	0.487037	0.999615
ANKRD39	91.3775	0.165719	0.33043	0.501527	0.616001	0.999615
ANKRD40	2304.35	0.0990688	0.320327	0.309274	0.757113	0.999615
ANKRD42	486.672	-0.129856	0.291627	-0.445281	0.656117	0.999615
ANKRD44	116.097	0.541265	0.334657	1.61737	0.105798	0.999615
ANKRD46	401.634	0.236894	0.29865	0.793215	0.427653	0.999615
ANKRD49	312.022	0.0357461	0.298252	0.119852	0.9046	0.999615
ANKRD50	1454.08	0.410418	0.277514	1.47891	0.139164	0.999615
ANKRD52	4151.17	0.0288275	0.270213	0.106684	0.915039	0.999615
ANKRD54	313.582	-0.184144	0.300813	-0.612154	0.540436	0.999615
ANKRD6	178.757	0.00299807	0.327706	0.00914868	0.992701	0.999615
ANKRD9	77.3456	0.076273	0.333571	0.228656	0.819136	0.999615
ANKS1A	481.132	0.0597516	0.300943	0.198548	0.842616	0.999615
ANKS1B	57.4996	-0.367076	0.336888	-1.08961	0.275886	0.999615
ANKS3	241.271	-0.223007	0.314965	-0.708038	0.478922	0.999615
ANKS6	726.003	-0.247557	0.303332	-0.816127	0.414428	0.999615
ANKZF1	433.454	-0.118894	0.336191	-0.35365	0.723601	0.999615
ANLN	6818.33	0.235512	0.321431	0.732699	0.463742	0.999615
ANO10	1191.86	0.295621	0.303543	0.973904	0.330104	0.999615
ANO5	487.804	-0.366437	0.326474	-1.12241	0.261689	0.999615
ANO6	5036.48	0.175563	0.309469	0.567302	0.570509	0.999615
ANO7	18.8424	0.223182	0.307203	0.726495	0.467535	0.999615
ANO8	136.09	0.00647302	0.33274	0.0194537	0.984479	0.999615
ANP32A	4653.28	-0.343596	0.270315	-1.2711	0.203694	0.999615
ANP32B	6710.76	0.0499377	0.284954	0.175248	0.860884	0.999615
ANP32E	3985.08	0.0597142	0.296402	0.201464	0.840336	0.999615
ANPEP	1404.44	-0.522864	0.332649	-1.57182	0.115993	0.999615
ANTXR1	5628.85	0.225579	0.290423	0.776725	0.437321	0.999615
ANTXR2	214.823	0.136674	0.325889	0.419389	0.674932	0.999615
ANXA1	35478.7	0.393993	0.263539	1.49501	0.134913	0.999615
ANXA10	1943.54	-0.474094	0.313386	-1.51281	0.130327	0.999615
ANXA11	2924.88	0.192887	0.266021	0.725083	0.468401	0.999615
ANXA13	969.424	0.523831	0.33592	1.55939	0.118904	0.999615
ANXA2	88432.9	-0.0165597	0.292227	-0.0566672	0.95481	0.999615
ANXA2P2	262.702	0.318715	0.334347	0.953249	0.340464	0.999615
ANXA2R	39.5072	-0.0677267	0.334445	-0.202505	0.839522	0.999615
ANXA3	2412.84	0.117127	0.300069	0.390334	0.69629	0.999615
ANXA4	10057.6	-0.0973215	0.333519	-0.291802	0.770438	0.999615
ANXA5	11701.2	0.311878	0.310387	1.0048	0.314991	0.999615
ANXA6	1314.65	-0.0342543	0.280193	-0.122252	0.902699	0.999615
ANXA7	3655.15	-0.0991867	0.275286	-0.360304	0.71862	0.999615
ANXA8	91.1181	-0.348835	0.33545	-1.0399	0.298385	0.999615
ANXA8L1	145.297	-0.216455	0.33297	-0.650072	0.515646	0.999615
ANXA9	31.3861	0.151981	0.281211	0.540452	0.588885	0.999615
AOC2	42.7833	-0.131993	0.335973	-0.392869	0.694417	0.999615
AOX1	271.903	0.032115	0.318104	0.100958	0.919584	0.999615
AP1AR	585.254	-0.353722	0.292956	-1.20742	0.227269	0.999615
AP1B1	1254.93	-0.182486	0.280749	-0.649996	0.515695	0.999615
AP1G1	5217.65	0.0834856	0.288416	0.289463	0.772227	0.999615
AP1G2	1103.62	-0.336377	0.327161	-1.02817	0.303871	0.999615
AP1M1	911.624	-0.001498	0.279309	-0.00536322	0.995721	0.999615
AP1M2	609.801	0.195676	0.317878	0.615569	0.538179	0.999615
AP1S1	1899.89	-0.24657	0.309353	-0.79705	0.425422	0.999615
AP1S2	765.445	0.153555	0.336866	0.455834	0.648509	0.999615
AP2A1	1654.96	-0.0635546	0.306614	-0.207279	0.835792	0.999615
AP2A2	1258.79	-0.112349	0.305149	-0.368178	0.71274	0.999615
AP2B1	21989.6	0.277267	0.313352	0.884843	0.376241	0.999615
AP2M1	6411.87	-0.192317	0.27746	-0.693134	0.488225	0.999615
AP2S1	2392.06	0.0628784	0.290567	0.216399	0.828677	0.999615
AP3B1	3598.45	0.128845	0.310191	0.415373	0.677869	0.999615
AP3D1	2146.91	-0.136412	0.270635	-0.504045	0.61423	0.999615
AP3M1	3337.72	0.220503	0.303273	0.727079	0.467178	0.999615
AP3M2	738.378	-0.306041	0.308014	-0.993596	0.32042	0.999615
AP3S1	1615.52	0.337658	0.323693	1.04314	0.296881	0.999615
AP4B1	371.062	-0.247859	0.29749	-0.833167	0.404751	0.999615
AP4E1	1208.57	0.0110196	0.295924	0.0372378	0.970295	0.999615
AP4M1	224.027	-0.14373	0.317502	-0.452691	0.650771	0.999615
AP4S1	384.111	-0.271286	0.295469	-0.918154	0.358538	0.999615
AP5B1	660.124	0.0944792	0.277994	0.339861	0.733961	0.999615
AP5M1	1154.4	0.0157479	0.2796	0.056323	0.955084	0.999615
AP5S1	363.462	-0.11663	0.290284	-0.40178	0.687846	0.999615
AP5Z1	224.959	-0.035881	0.317444	-0.113031	0.910006	0.999615
APAF1	1165.68	0.526272	0.295246	1.78249	0.0746699	0.999615
APBA2	547.058	0.0834385	0.288147	0.28957	0.772145	0.999615
APBA3	61.1344	-0.185774	0.33117	-0.560961	0.574824	0.999615
APBB1	717.484	0.288742	0.326696	0.883825	0.376791	0.999615
APBB1IP	655.775	-0.0189674	0.299902	-0.0632451	0.949571	0.999615
APBB2	469.124	0.184785	0.292094	0.632621	0.526981	0.999615
APBB3	163.54	-0.269348	0.336775	-0.799788	0.423834	0.999615
APC	1323.55	0.19263	0.299358	0.643476	0.519915	0.999615
APEH	1299.4	-0.523841	0.318831	-1.643	0.100382	0.999615
APEX1	5210.1	-0.0935596	0.279029	-0.335304	0.737396	0.999615
APEX2	865.128	-0.588593	0.286859	-2.05185	0.040184	0.999615
APH1A	2731.72	0.0314849	0.265337	0.11866	0.905545	0.999615
APH1B	648.247	-0.41093	0.292578	-1.40451	0.160166	0.999615
API5	5152.78	0.212015	0.271386	0.781231	0.434667	0.999615
APIP	848.92	-0.191908	0.277484	-0.6916	0.489189	0.999615
APITD1	29.8023	-0.082853	0.320098	-0.258837	0.795761	0.999615
APLF	119.681	0.12306	0.328606	0.374491	0.708039	0.999615
APLN	34.0014	0.380619	0.299377	1.27137	0.203597	0.999615
APLP1	1103.54	-0.465235	0.286564	-1.6235	0.104484	0.999615
APLP2	11841	0.141833	0.265859	0.533489	0.593695	0.999615
APMAP	5578.58	0.11794	0.270178	0.436528	0.662454	0.999615
APOA1BP	1668.75	-0.260049	0.271525	-0.957736	0.338196	0.999615
APOBEC3B	210.215	-0.180161	0.329287	-0.547124	0.584294	0.999615
APOBEC3C	622.745	-0.458289	0.281871	-1.62589	0.103974	0.999615
APOBEC3F	125.661	-0.232586	0.336789	-0.6906	0.489817	0.999615
APOC1	421.643	-0.546008	0.327581	-1.66679	0.0955559	0.999615
APOE	49.7312	-0.638382	0.328173	-1.94526	0.0517438	0.999615
APOH	490.03	0.289447	0.334483	0.865355	0.386844	0.999615
APOL1	342.223	-0.251957	0.327717	-0.768827	0.441996	0.999615
APOL2	670.045	-0.502172	0.330964	-1.5173	0.129191	0.999615
APOL6	866.379	-0.383311	0.306541	-1.25044	0.21114	0.999615
APOLD1	42.0266	0.23729	0.336538	0.705091	0.480754	0.999615
APOO	504.078	-0.098186	0.302113	-0.324998	0.745183	0.999615
APOOL	822.978	-0.1927	0.277288	-0.694945	0.487089	0.999615
APOPT1	607.177	0.158401	0.293372	0.539935	0.589242	0.999615
APP	21586.2	0.26636	0.294518	0.904392	0.365788	0.999615
APPBP2	1274.69	-0.510096	0.285618	-1.78594	0.0741096	0.999615
APPL1	1151.93	0.181831	0.276603	0.657373	0.510941	0.999615
APPL2	1240.75	0.0620005	0.315788	0.196336	0.844348	0.999615
APRT	1323.73	-0.235737	0.28901	-0.81567	0.414689	0.999615
APTR	109.643	-0.285001	0.327695	-0.869713	0.384457	0.999615
AQP11	102.074	0.0107939	0.336759	0.0320523	0.97443	0.999615
AQP3	237.496	0.32373	0.336693	0.961499	0.336301	0.999615
AQP7	23.7888	0.244322	0.275023	0.88837	0.374342	0.999615
AQR	3372.31	0.256673	0.267588	0.959211	0.337452	0.999615
AR	1142.58	-0.179593	0.300245	-0.598155	0.549736	0.999615
ARAF	998.356	-0.122009	0.309922	-0.393675	0.693821	0.999615
ARAP1	1164.3	-0.0111553	0.330104	-0.0337934	0.973042	0.999615
ARAP2	184.972	-0.243454	0.31119	-0.782331	0.43402	0.999615
ARAP3	233.308	-0.0636542	0.33647	-0.189182	0.84995	0.999615
ARCN1	4595.06	-0.179768	0.288198	-0.623764	0.532782	0.999615
AREG	51.913	-0.263874	0.324371	-0.813493	0.415935	0.999615
AREL1	2837.69	0.257811	0.285754	0.902211	0.366945	0.999615
ARF1	6180.86	0.162832	0.276025	0.58992	0.555244	0.999615
ARF3	6626.81	0.213922	0.2828	0.756443	0.449384	0.999615
ARF4	4246.73	0.297565	0.314159	0.947178	0.343548	0.999615
ARF5	1386.76	-0.112143	0.298138	-0.376146	0.706808	0.999615
ARF6	3103.6	-0.0697093	0.304457	-0.228963	0.818898	0.999615
ARFGAP1	1488.36	0.00970068	0.301362	0.0321895	0.974321	0.999615
ARFGAP2	955.776	-0.124105	0.281503	-0.440866	0.65931	0.999615
ARFGAP3	870.642	-0.193021	0.329284	-0.586186	0.557751	0.999615
ARFGEF1	2344.06	0.0108593	0.276654	0.0392521	0.968689	0.999615
ARFGEF2	2726.85	-0.200091	0.281334	-0.711224	0.476946	0.999615
ARFIP1	1143.15	0.511772	0.294861	1.73563	0.0826284	0.999615
ARFIP2	1689.33	-0.225422	0.270657	-0.832873	0.404916	0.999615
ARFRP1	328.589	-0.00344256	0.303425	-0.0113457	0.990948	0.999615
ARG2	32.2472	0.476139	0.333122	1.42932	0.152911	0.999615
ARGLU1	1755.08	0.149687	0.276546	0.541273	0.588319	0.999615
ARHGAP1	1271.09	-0.30203	0.278795	-1.08334	0.278658	0.999615
ARHGAP10	340.43	0.143944	0.313568	0.45905	0.646198	0.999615
ARHGAP11A	3923.78	0.117714	0.311386	0.378032	0.705407	0.999615
ARHGAP11B	166.304	-0.102597	0.316271	-0.324397	0.745637	0.999615
ARHGAP12	3326.98	0.37448	0.274605	1.36371	0.17266	0.999615
ARHGAP17	938.109	0.219658	0.303077	0.72476	0.468599	0.999615
ARHGAP18	1440.35	0.513613	0.301972	1.70086	0.0889686	0.999615
ARHGAP19	301.316	0.0436305	0.323099	0.135038	0.892582	0.999615
ARHGAP21	4282.9	0.140791	0.268987	0.52341	0.600689	0.999615
ARHGAP22	26.6032	-0.188126	0.318427	-0.590797	0.554656	0.999615
ARHGAP23	717.131	0.582746	0.284939	2.04516	0.0408391	0.999615
ARHGAP24	292.48	0.167804	0.313941	0.534507	0.59299	0.999615
ARHGAP26	2110.47	0.0914129	0.277501	0.329415	0.741842	0.999615
ARHGAP29	1897.4	0.388254	0.323073	1.20175	0.22946	0.999615
ARHGAP31	432.447	-0.0214273	0.336447	-0.063687	0.949219	0.999615
ARHGAP32	565.254	0.183432	0.286672	0.639867	0.522259	0.999615
ARHGAP33	76.3049	-0.23868	0.336307	-0.70971	0.477884	0.999615
ARHGAP35	3930.77	0.0772982	0.280867	0.275213	0.783153	0.999615
ARHGAP39	232.349	0.157451	0.328411	0.479431	0.631632	0.999615
ARHGAP42	412.318	0.311416	0.308355	1.00993	0.31253	0.999615
ARHGAP44	98.2209	0.236734	0.33342	0.710018	0.477693	0.999615
ARHGAP5	3645.85	0.199574	0.291956	0.683575	0.494243	0.999615
ARHGAP5-AS1	183.489	0.201016	0.321243	0.625743	0.531483	0.999615
ARHGDIA	2995.78	0.303049	0.306462	0.988865	0.322729	0.999615
ARHGDIB	77.2873	0.362461	0.334992	1.082	0.279254	0.999615
ARHGEF1	1107.99	-0.0910637	0.325027	-0.280173	0.779345	0.999615
ARHGEF10	1154.37	-0.351823	0.290075	-1.21287	0.225179	0.999615
ARHGEF10L	302.864	-0.159591	0.336739	-0.473929	0.635551	0.999615
ARHGEF11	1553.14	-0.0530562	0.271743	-0.195245	0.845202	0.999615
ARHGEF12	3824.09	-0.00901972	0.2749	-0.0328109	0.973825	0.999615
ARHGEF16	135.754	-0.0994873	0.336722	-0.295458	0.767644	0.999615
ARHGEF17	605.115	0.0320855	0.327156	0.098074	0.921874	0.999615
ARHGEF18	704.103	0.235386	0.323606	0.727385	0.46699	0.999615
ARHGEF19	107.005	-0.263538	0.336149	-0.783993	0.433044	0.999615
ARHGEF2	554.751	-0.311999	0.2859	-1.09129	0.275145	0.999615
ARHGEF25	293.732	-0.442716	0.329065	-1.34538	0.178504	0.999615
ARHGEF26	299.407	0.149987	0.324947	0.461573	0.644387	0.999615
ARHGEF28	2118.79	0.203739	0.278523	0.731496	0.464476	0.999615
ARHGEF3	470.247	0.0864306	0.311837	0.277166	0.781653	0.999615
ARHGEF37	123.956	-0.162774	0.322962	-0.504005	0.614258	0.999615
ARHGEF39	438.127	-0.35671	0.307721	-1.1592	0.246375	0.999615
ARHGEF4	72.4821	0.206986	0.336681	0.614782	0.538698	0.999615
ARHGEF40	574.778	-0.213497	0.314495	-0.678857	0.497228	0.999615
ARHGEF5	44.129	-0.0659874	0.329471	-0.200283	0.841259	0.999615
ARHGEF7	1121.65	0.145807	0.27365	0.532821	0.594157	0.999615
ARHGEF9	494.384	-0.331958	0.30531	-1.08728	0.276912	0.999615
ARID1A	1654.55	0.192422	0.272106	0.707157	0.479469	0.999615
ARID1B	953.937	0.00883438	0.280391	0.0315073	0.974865	0.999615
ARID2	1246.38	0.288657	0.279691	1.03205	0.302047	0.999615
ARID3A	130.292	0.562807	0.335049	1.67978	0.093001	0.999615
ARID3B	132.9	0.31131	0.33238	0.93661	0.348959	0.999615
ARID4A	761.89	0.0520872	0.292944	0.177806	0.858875	0.999615
ARID4B	1690.62	0.158751	0.272201	0.583212	0.55975	0.999615
ARID5A	36.4222	0.172295	0.334989	0.514331	0.60702	0.999615
ARID5B	411.81	0.389561	0.334247	1.16549	0.243821	0.999615
ARIH1	2755.32	0.151314	0.285854	0.52934	0.59657	0.999615
ARIH2	1878.63	-0.243334	0.27125	-0.897085	0.369674	0.999615
ARL1	2376.92	-0.240812	0.288964	-0.833364	0.40464	0.999615
ARL13B	699.498	-0.0170654	0.303233	-0.0562781	0.95512	0.999615
ARL14	60.0592	-0.314263	0.328939	-0.955384	0.339384	0.999615
ARL14EP	822.513	0.0889371	0.302931	0.293588	0.769073	0.999615
ARL15	204.575	-0.55068	0.327605	-1.68093	0.0927768	0.999615
ARL16	506.621	-0.173899	0.285478	-0.609149	0.542426	0.999615
ARL17A	20.9731	0.0414359	0.318844	0.129957	0.896601	0.999615
ARL2	347.084	-0.0364104	0.331532	-0.109824	0.912549	0.999615
ARL2BP	2674.4	0.284743	0.312783	0.910353	0.362636	0.999615
ARL3	1290.05	0.164963	0.27883	0.591625	0.554102	0.999615
ARL4A	1505.46	0.221632	0.305023	0.726607	0.467467	0.999615
ARL4C	5850.63	-0.178467	0.306713	-0.581869	0.560655	0.999615
ARL4D	286.096	-0.330271	0.310851	-1.06247	0.288021	0.999615
ARL5A	1003.91	0.192463	0.29576	0.65074	0.515214	0.999615
ARL5B	1052.46	0.531202	0.324787	1.63554	0.101936	0.999615
ARL6	179.613	-0.158105	0.325363	-0.485934	0.627014	0.999615
ARL6IP1	13312.5	0.0888287	0.301983	0.294151	0.768642	0.999615
ARL6IP4	1562.78	-0.0831189	0.313345	-0.265263	0.790807	0.999615
ARL6IP5	3933.62	0.174052	0.317367	0.548425	0.5834	0.999615
ARL6IP6	342.095	0.0532162	0.299429	0.177726	0.858938	0.999615
ARL8A	668.333	0.24598	0.279712	0.879405	0.379182	0.999615
ARL8B	3715.09	0.445929	0.307889	1.44834	0.147521	0.999615
ARMC1	2069.32	0.170101	0.286124	0.594499	0.552179	0.999615
ARMC10	1269.4	0.186176	0.302147	0.616176	0.537778	0.999615
ARMC2	60.4035	0.106727	0.336722	0.31696	0.751274	0.999615
ARMC5	96.823	0.188749	0.331221	0.569857	0.568774	0.999615
ARMC6	374.453	-0.00752463	0.313468	-0.0240044	0.980849	0.999615
ARMC7	261.396	-0.36639	0.312251	-1.17338	0.240642	0.999615
ARMC8	986.418	0.206972	0.30098	0.687659	0.491668	0.999615
ARMC9	429.475	-0.381089	0.29973	-1.27144	0.203571	0.999615
ARMCX1	42.4863	-0.442919	0.33547	-1.32029	0.186737	0.999615
ARMCX3	1272.51	-0.0801061	0.298658	-0.268221	0.78853	0.999615
ARMCX4	38.144	-0.247491	0.332302	-0.744779	0.456405	0.999615
ARMCX5	348.291	-0.517598	0.293553	-1.76322	0.077863	0.999615
ARMCX5-GPRASP2	22.4323	-0.138047	0.299308	-0.461221	0.64464	0.999615
ARMCX6	357.494	-0.283212	0.306802	-0.923111	0.355949	0.999615
ARNT	1105.67	-0.20519	0.318077	-0.645094	0.518867	0.999615
ARNT2	1165.19	-0.116586	0.277349	-0.420357	0.674225	0.999615
ARNTL	669.422	-0.128774	0.283065	-0.454926	0.649162	0.999615
ARNTL2	1990.68	-0.0997582	0.336682	-0.296298	0.767002	0.999615
ARPC1A	3359.51	0.142235	0.293545	0.484543	0.628	0.999615
ARPC1B	1856.83	-0.0201655	0.288344	-0.0699355	0.944245	0.999615
ARPC2	5348.02	0.0454189	0.303902	0.149453	0.881196	0.999615
ARPC3	8400.64	0.00668668	0.271009	0.0246733	0.980316	0.999615
ARPC4	1565.38	0.233223	0.30933	0.75396	0.450873	0.999615
ARPC5	4938.94	0.176798	0.274521	0.644022	0.519561	0.999615
ARPC5L	796.984	0.0258465	0.318558	0.081136	0.935334	0.999615
ARPIN	1383.89	-0.428402	0.326592	-1.31174	0.189609	0.999615
ARPP19	8068.82	0.0373068	0.281866	0.132356	0.894703	0.999615
ARRB1	576.185	0.414049	0.326289	1.26896	0.204454	0.999615
ARRB2	1888.56	0.0316647	0.323188	0.0979762	0.921951	0.999615
ARRDC1	230.365	0.0814802	0.33247	0.245076	0.806398	0.999615
ARRDC1-AS1	145.381	-0.120728	0.325139	-0.371311	0.710406	0.999615
ARRDC2	439.701	0.259691	0.329728	0.787593	0.430935	0.999615
ARRDC3	1946.98	0.562052	0.289772	1.93963	0.0524241	0.999615
ARRDC3-AS1	17.6374	-0.00724548	0.309236	-0.0234302	0.981307	0.999615
ARRDC4	33.3795	0.299227	0.32796	0.912386	0.361565	0.999615
ARSA	243.749	-0.0266618	0.319126	-0.0835463	0.933417	0.999615
ARSB	709.572	0.255899	0.293955	0.870539	0.384006	0.999615
ARSD	773.131	0.0508492	0.335906	0.151379	0.879677	0.999615
ARSE	1183.11	0.0592255	0.333373	0.177656	0.858993	0.999615
ARSG	107.499	-0.257498	0.336881	-0.764357	0.444654	0.999615
ARSI	173.244	-0.749794	0.316984	-2.3654	0.0180107	0.999615
ARSJ	794.975	0.207649	0.331233	0.626896	0.530727	0.999615
ARSK	272.725	0.0827516	0.311712	0.265475	0.790644	0.999615
ARV1	667.49	-0.167113	0.283594	-0.589269	0.555681	0.999615
ARVCF	33.2241	0.102346	0.315752	0.324135	0.745836	0.999615
ARX	49.2115	0.164573	0.304329	0.540772	0.588665	0.999615
ASAH1	5431.38	-0.141647	0.311898	-0.454145	0.649725	0.999615
ASAH2B	20.7094	-0.458598	0.310395	-1.47746	0.139551	0.999615
ASAP1	6071.16	-0.0126828	0.323308	-0.0392282	0.968708	0.999615
ASAP2	1388.91	0.0341183	0.29527	0.11555	0.90801	0.999615
ASAP3	207.745	-0.128757	0.333268	-0.386348	0.699239	0.999615
ASB1	811.898	0.136681	0.278874	0.490117	0.624051	0.999615
ASB13	544.943	0.223656	0.300496	0.744292	0.4567	0.999615
ASB16-AS1	147.659	-0.153574	0.325819	-0.471347	0.637393	0.999615
ASB3	21.0722	0.281579	0.31731	0.887394	0.374867	0.999615
ASB4	347.745	-0.325587	0.317625	-1.02507	0.305331	0.999615
ASB6	487.6	0.100269	0.300678	0.333477	0.738774	0.999615
ASB7	663.057	-0.137452	0.288915	-0.475753	0.63425	0.999615
ASB8	589.193	0.192744	0.295288	0.65273	0.51393	0.999615
ASB9	606.012	-0.193946	0.300625	-0.645144	0.518834	0.999615
ASCC1	1084.93	-0.440414	0.272206	-1.61794	0.105675	0.999615
ASCC2	1006.77	-0.132091	0.283188	-0.466443	0.640898	0.999615
ASCC3	3353.7	0.21233	0.316306	0.671279	0.502043	0.999615
ASF1A	667.993	0.417316	0.282381	1.47785	0.139449	0.999615
ASF1B	486.541	-0.29406	0.29013	-1.01354	0.3108	0.999615
ASH1L	2903.15	0.252397	0.273944	0.921346	0.35687	0.999615
ASH1L-AS1	40.4713	-0.0690703	0.334986	-0.206189	0.836644	0.999615
ASH2L	1019.64	-0.275746	0.274859	-1.00322	0.315753	0.999615
ASIC1	268.338	0.00799519	0.329277	0.024281	0.980628	0.999615
ASIC3	74.5799	-0.0360696	0.32523	-0.110905	0.911692	0.999615
ASL	283.22	-0.299005	0.336848	-0.887655	0.374726	0.999615
ASNA1	1139.02	0.0512966	0.279876	0.183283	0.854576	0.999615
ASNS	1052.14	-0.584383	0.305406	-1.91346	0.0556888	0.999615
ASNSD1	1218.47	0.358713	0.302691	1.18508	0.235986	0.999615
ASPH	45118.2	0.0897151	0.305494	0.293672	0.769008	0.999615
ASPHD1	123.406	-0.0618468	0.333688	-0.185343	0.85296	0.999615
ASPHD2	35.3587	0.220307	0.333515	0.660561	0.508894	0.999615
ASPM	3190.72	-0.0259835	0.289801	-0.0896598	0.928558	0.999615
ASPSCR1	244.296	-0.0134572	0.312089	-0.0431197	0.965606	0.999615
ASRGL1	206.828	0.357212	0.307797	1.16055	0.245827	0.999615
ASS1	206.888	-0.0592452	0.332474	-0.178195	0.85857	0.999615
ASTE1	159.59	-0.29404	0.317914	-0.924902	0.355017	0.999615
ASTN2	249.712	0.274105	0.315249	0.869485	0.384582	0.999615
ASUN	1166.86	-0.44069	0.283083	-1.55676	0.119528	0.999615
ASXL1	2495.43	0.120397	0.270966	0.444327	0.656806	0.999615
ASXL2	1467.68	0.179645	0.275482	0.652112	0.514329	0.999615
ATAD1	3086.31	0.353675	0.28077	1.25966	0.207793	0.999615
ATAD2	3017.57	-0.0806544	0.304044	-0.265272	0.7908	0.999615
ATAD2B	679.221	0.307384	0.29559	1.0399	0.298387	0.999615
ATAD3A	218.181	-0.0711895	0.320218	-0.222316	0.824068	0.999615
ATAD5	560.431	-0.330514	0.299676	-1.10291	0.270068	0.999615
ATE1	1555.82	0.173318	0.294312	0.58889	0.555935	0.999615
ATF1	818.185	0.276169	0.288524	0.957177	0.338478	0.999615
ATF2	1167.94	0.418994	0.272161	1.53951	0.123681	0.999615
ATF4	4619.04	-0.155206	0.263293	-0.589479	0.55554	0.999615
ATF5	630.566	-0.362774	0.336455	-1.07822	0.280934	0.999615
ATF6	2114.61	0.166461	0.266203	0.625316	0.531764	0.999615
ATF6B	60.2583	-0.198642	0.328922	-0.60392	0.545897	0.999615
ATF7	1183.54	0.103816	0.270932	0.383181	0.701585	0.999615
ATF7IP	1049.6	-0.272468	0.281273	-0.968696	0.332697	0.999615
ATF7IP2	202.66	0.256103	0.314939	0.813183	0.416113	0.999615
ATG10	296.993	-0.263501	0.296096	-0.889918	0.37351	0.999615
ATG101	857.638	-0.00369466	0.283725	-0.013022	0.98961	0.999615
ATG12	1488.37	0.43089	0.304028	1.41727	0.156404	0.999615
ATG13	1760.83	-0.10801	0.305923	-0.353062	0.724042	0.999615
ATG14	682.249	0.14018	0.282292	0.496577	0.619487	0.999615
ATG16L1	1133.34	0.126628	0.283743	0.446277	0.655397	0.999615
ATG16L2	95.3291	-0.100717	0.317125	-0.317594	0.750793	0.999615
ATG2A	422.393	0.272222	0.319806	0.851211	0.394652	0.999615
ATG2B	1686.03	-0.0110218	0.313817	-0.0351219	0.971983	0.999615
ATG3	1430.67	0.158658	0.285013	0.556668	0.577754	0.999615
ATG4A	456.216	-0.0120467	0.327448	-0.0367895	0.970653	0.999615
ATG4B	542.871	0.0111043	0.295193	0.037617	0.969993	0.999615
ATG4C	353.461	-0.0696263	0.291883	-0.238542	0.811461	0.999615
ATG4D	112.051	0.0237647	0.331565	0.0716744	0.942861	0.999615
ATG5	1076.02	0.413579	0.306166	1.35083	0.176749	0.999615
ATG7	630.777	-0.19046	0.289037	-0.658946	0.50993	0.999615
ATG9A	1169.29	0.44614	0.286085	1.55946	0.118887	0.999615
ATHL1	218.466	-0.321928	0.319553	-1.00743	0.313727	0.999615
ATIC	3168.81	-0.625275	0.275271	-2.27149	0.0231173	0.999615
ATL1	82.2511	0.0330466	0.333163	0.0991902	0.920987	0.999615
ATL2	1890.18	0.122661	0.292844	0.418861	0.675318	0.999615
ATL3	2685.79	0.171251	0.314558	0.544418	0.586154	0.999615
ATM	1392.16	-0.204299	0.283326	-0.721073	0.470864	0.999615
ATMIN	2467.29	0.261304	0.269008	0.971362	0.331368	0.999615
ATN1	1583.18	-0.0349609	0.280165	-0.124787	0.900692	0.999615
ATOH8	53.1104	0.0377624	0.326771	0.115562	0.908	0.999615
ATOX1	1022.75	-0.293375	0.303703	-0.965993	0.334048	0.999615
ATP10A	311.777	0.565239	0.302946	1.86581	0.0620681	0.999615
ATP10D	456.49	0.317835	0.317248	1.00185	0.316416	0.999615
ATP11A	773.757	-0.0112124	0.299397	-0.0374499	0.970126	0.999615
ATP11B	895.535	0.204062	0.273759	0.74541	0.456024	0.999615
ATP11C	751.307	-0.225818	0.277682	-0.813224	0.41609	0.999615
ATP13A1	585.489	-0.0232629	0.311761	-0.0746178	0.940519	0.999615
ATP13A2	459.607	0.121093	0.33488	0.361601	0.71765	0.999615
ATP13A3	3843.35	0.40513	0.305772	1.32494	0.18519	0.999615
ATP1A1	8523.09	-0.0230021	0.265506	-0.086635	0.930962	0.999615
ATP1A1-AS1	35.3672	0.18499	0.333893	0.554038	0.579553	0.999615
ATP1A3	72.4439	0.251624	0.336509	0.74775	0.454611	0.999615
ATP1B3	3608.4	0.122476	0.30546	0.400955	0.688453	0.999615
ATP2A1	26.7178	0.152786	0.318425	0.479816	0.631358	0.999615
ATP2A2	18220.7	-0.0428572	0.260217	-0.164698	0.869182	0.999615
ATP2A3	156.831	0.0522811	0.321976	0.162376	0.87101	0.999615
ATP2B1	6187.67	0.264614	0.265716	0.995852	0.319322	0.999615
ATP2B4	1703.94	-0.506457	0.303234	-1.67019	0.0948822	0.999615
ATP2C1	3065.26	0.0578995	0.302314	0.191521	0.848117	0.999615
ATP5A1	10415	-0.0905944	0.267319	-0.3389	0.734685	0.999615
ATP5B	21550.4	-0.173473	0.281672	-0.615867	0.537982	0.999615
ATP5C1	5687.7	0.165312	0.278795	0.592951	0.553214	0.999615
ATP5D	179.614	0.139305	0.336547	0.413923	0.67893	0.999615
ATP5E	26.7843	0.454826	0.309804	1.46811	0.142075	0.999615
ATP5F1	3973.85	0.122741	0.289635	0.423779	0.671727	0.999615
ATP5G1	2518.96	-0.452221	0.282226	-1.60234	0.109081	0.999615
ATP5G2	3738.85	-0.0766662	0.264393	-0.289971	0.771839	0.999615
ATP5G3	3340.49	-0.187168	0.273961	-0.68319	0.494487	0.999615
ATP5H	3868	-0.0782649	0.267582	-0.29249	0.769912	0.999615
ATP5I	1162.46	0.0348773	0.286099	0.121907	0.902973	0.999615
ATP5J	1942.39	0.219074	0.301359	0.726954	0.467254	0.999615
ATP5J2	595.398	-0.0364409	0.292888	-0.124419	0.900983	0.999615
ATP5L	2851.26	-0.0449693	0.280996	-0.160035	0.872853	0.999615
ATP5O	2167.72	-0.288783	0.270345	-1.0682	0.285429	0.999615
ATP5S	188.595	-0.279418	0.317649	-0.879642	0.379053	0.999615
ATP5SL	1518.25	0.232596	0.297248	0.7825	0.433921	0.999615
ATP6AP1	2746.6	0.148323	0.272525	0.544256	0.586266	0.999615
ATP6AP1L	18.7173	0.12053	0.310973	0.38759	0.69832	0.999615
ATP6AP2	5508.38	0.172495	0.270464	0.637772	0.523622	0.999615
ATP6V0A1	2026.4	0.293141	0.271258	1.08067	0.279845	0.999615
ATP6V0A4	44.2482	-0.105758	0.323128	-0.327294	0.743446	0.999615
ATP6V0B	950.503	0.0546361	0.278457	0.196211	0.844445	0.999615
ATP6V0C	805.349	0.38744	0.29068	1.33288	0.182572	0.999615
ATP6V0D1	1811.59	0.0856152	0.288684	0.29657	0.766794	0.999615
ATP6V0E1	5238.17	0.164417	0.316816	0.518968	0.603783	0.999615
ATP6V0E2	935.902	0.100605	0.275745	0.364848	0.715225	0.999615
ATP6V0E2-AS1	58.9336	-0.133448	0.336681	-0.396364	0.691836	0.999615
ATP6V1A	2955.64	-0.0127514	0.294042	-0.043366	0.96541	0.999615
ATP6V1B1	43.3054	-0.128886	0.286409	-0.450007	0.652705	0.999615
ATP6V1B2	2321.92	-0.110057	0.31408	-0.350412	0.72603	0.999615
ATP6V1C1	3238.65	0.279913	0.287973	0.972013	0.331044	0.999615
ATP6V1D	1988.81	0.120453	0.289552	0.415998	0.677412	0.999615
ATP6V1E1	2529.26	0.0748922	0.297495	0.251743	0.80124	0.999615
ATP6V1E2	63.4711	-0.286882	0.336722	-0.851983	0.394223	0.999615
ATP6V1F	1542.41	-0.00571367	0.268257	-0.0212993	0.983007	0.999615
ATP6V1G1	2555.26	0.385448	0.290161	1.32839	0.184048	0.999615
ATP6V1H	1329.81	0.230568	0.307906	0.748825	0.453962	0.999615
ATP7A	1378.19	0.0883563	0.294226	0.300301	0.763948	0.999615
ATP7B	218.205	-0.307894	0.317454	-0.969884	0.332104	0.999615
ATP8A1	32.2747	0.228715	0.292806	0.781114	0.434735	0.999615
ATP8B1	1955.19	0.350892	0.303002	1.15805	0.246844	0.999615
ATP8B2	1403.43	-0.352781	0.286008	-1.23347	0.217402	0.999615
ATP8B3	75.589	-0.351937	0.32679	-1.07695	0.281503	0.999615
ATP8B4	90.29	0.342296	0.336385	1.01757	0.308882	0.999615
ATP9A	2242.72	0.314866	0.316418	0.995094	0.31969	0.999615
ATP9B	505.608	-0.332731	0.28658	-1.16104	0.245626	0.999615
ATPAF1	1045.05	0.153714	0.274429	0.560121	0.575397	0.999615
ATPAF2	352.994	-0.615903	0.309906	-1.98738	0.0468799	0.999615
ATPIF1	787.514	-0.0431244	0.28267	-0.152561	0.878744	0.999615
ATR	1535.59	-0.426637	0.270604	-1.57661	0.114885	0.999615
ATRAID	2016.28	-0.337048	0.299171	-1.12661	0.259909	0.999615
ATRIP	212.401	-0.600495	0.308491	-1.94656	0.0515878	0.999615
ATRN	4470.37	0.174946	0.267022	0.655173	0.512356	0.999615
ATRNL1	195.379	0.168752	0.32733	0.515543	0.606174	0.999615
ATRX	3528.73	0.114572	0.273758	0.418517	0.675569	0.999615
ATXN1	493.853	0.380171	0.303883	1.25104	0.210918	0.999615
ATXN10	3463.25	-0.184304	0.267624	-0.688668	0.491032	0.999615
ATXN1L	1491.03	0.054982	0.271481	0.202526	0.839505	0.999615
ATXN2	986.489	-0.199145	0.281466	-0.707525	0.47924	0.999615
ATXN2L	2095.17	-0.108484	0.272078	-0.398726	0.690095	0.999615
ATXN3	551.11	-0.0244541	0.308873	-0.079172	0.936896	0.999615
ATXN7	610.284	0.114232	0.2884	0.39609	0.692039	0.999615
ATXN7L1	226.096	0.00705079	0.316148	0.0223022	0.982207	0.999615
ATXN7L2	42.1787	0.044737	0.336515	0.132942	0.894239	0.999615
ATXN7L3	1808.67	-0.0423732	0.269472	-0.157245	0.875052	0.999615
ATXN7L3B	2723.45	0.2732	0.26616	1.02645	0.30468	0.999615
AUH	371.699	0.422991	0.320582	1.31945	0.18702	0.999615
AUNIP	197.89	0.306794	0.336781	0.910962	0.362316	0.999615
AUP1	2544.15	-0.0241677	0.269402	-0.0897085	0.928519	0.999615
AURKA	3001.48	-0.119056	0.300556	-0.396121	0.692016	0.999615
AURKAIP1	644.21	0.110035	0.304961	0.360816	0.718237	0.999615
AURKAPS1	22.7367	0.0216925	0.314021	0.0690799	0.944926	0.999615
AURKB	1098.01	-0.1451	0.307968	-0.471152	0.637532	0.999615
AUTS2	280.029	0.320766	0.300795	1.06639	0.286245	0.999615
AVEN	641.437	0.330785	0.319478	1.03539	0.300486	0.999615
AVL9	1172.67	0.493417	0.287735	1.71483	0.0863763	0.999615
AVPI1	1355.85	-0.0400063	0.281735	-0.142	0.88708	0.999615
AVPR1A	32.7336	0.25049	0.326514	0.767165	0.442983	0.999615
AXIN1	489.577	0.164622	0.310135	0.530808	0.595552	0.999615
AXIN2	406.993	0.155659	0.334729	0.465029	0.641911	0.999615
AXL	7383.59	0.177933	0.336868	0.5282	0.597361	0.999615
AZI2	1101.69	-0.0145698	0.272068	-0.0535521	0.957292	0.999615
AZIN1	4733.24	-0.0219859	0.320586	-0.0685802	0.945324	0.999615
AZIN2	37.6299	-0.188801	0.323752	-0.583166	0.559781	0.999615
B2M	10590	-0.006029	0.303577	-0.0198599	0.984155	0.999615
B3GALNT2	975.204	-0.0246471	0.278228	-0.0885862	0.929411	0.999615
B3GALT5	94.0294	-0.635388	0.332426	-1.91137	0.0559572	0.999615
B3GALT6	335.933	0.168238	0.305621	0.55048	0.58199	0.999615
B3GALTL	601.949	0.221363	0.325026	0.681063	0.495832	0.999615
B3GAT3	433.115	-0.31061	0.312829	-0.992908	0.320755	0.999615
B3GNT1	612.377	0.274977	0.285629	0.962707	0.335694	0.999615
B3GNT2	725.933	-0.156145	0.287976	-0.542217	0.587669	0.999615
B3GNT3	196.513	-0.288787	0.334778	-0.862623	0.388345	0.999615
B3GNT5	853.558	0.202657	0.321632	0.630089	0.528636	0.999615
B3GNT7	48.0433	0.466323	0.296967	1.57029	0.116348	0.999615
B3GNT9	213.497	-0.473611	0.331995	-1.42656	0.153706	0.999615
B3GNTL1	76.0338	-0.146839	0.336756	-0.436041	0.662807	0.999615
B4GALNT1	799.563	0.0219799	0.296246	0.0741947	0.940855	0.999615
B4GALNT2	21.3249	-0.0428602	0.2945	-0.145535	0.884288	0.999615
B4GALNT4	198.415	-0.0849649	0.334458	-0.254037	0.799467	0.999615
B4GALT1	7993.32	0.188918	0.261555	0.722287	0.470118	0.999615
B4GALT2	662.522	-0.154091	0.294427	-0.52336	0.600724	0.999615
B4GALT3	631.695	-0.275537	0.284562	-0.968287	0.332901	0.999615
B4GALT4	3266.35	0.17106	0.288059	0.593836	0.552622	0.999615
B4GALT5	3912.96	-0.0921783	0.290009	-0.317846	0.750602	0.999615
B4GALT6	452	0.0460796	0.311531	0.147913	0.882411	0.999615
B4GALT7	270.553	-0.258952	0.324678	-0.797566	0.425123	0.999615
B9D1	352.607	-0.631577	0.321734	-1.96304	0.0496415	0.999615
B9D2	97.2819	-0.146254	0.336014	-0.435263	0.663371	0.999615
BAAT	855.52	0.640542	0.333524	1.92053	0.0547913	0.999615
BABAM1	771.109	-0.445561	0.280034	-1.59109	0.111589	0.999615
BACE1	605.954	0.220751	0.2844	0.776197	0.437633	0.999615
BACE1-AS	21.7494	-0.134568	0.320237	-0.420213	0.67433	0.999615
BACE2	659.109	0.2215	0.278702	0.794756	0.426756	0.999615
BAD	361.7	0.18709	0.320287	0.584134	0.55913	0.999615
BAG1	1807.64	0.253902	0.295908	0.858044	0.390868	0.999615
BAG2	834.529	-0.304642	0.29003	-1.05038	0.293544	0.999615
BAG3	1720.65	0.109494	0.31015	0.353035	0.724062	0.999615
BAG4	604.271	0.165131	0.311013	0.530946	0.595456	0.999615
BAG5	1717.3	0.337642	0.290384	1.16274	0.244933	0.999615
BAHCC1	400.617	0.0094318	0.336395	0.0280379	0.977632	0.999615
BAHD1	339.941	0.0329248	0.294866	0.11166	0.911093	0.999615
BAI2	268.7	-0.148073	0.335517	-0.44133	0.658974	0.999615
BAIAP2	561.291	-0.133229	0.313968	-0.42434	0.671318	0.999615
BAIAP2-AS1	373.877	-0.0355587	0.315739	-0.11262	0.910332	0.999615
BAIAP2L1	1868.81	0.268127	0.277064	0.967742	0.333173	0.999615
BAIAP2L2	133.418	-0.0401459	0.330973	-0.121296	0.903456	0.999615
BAIAP3	20.6551	0.248349	0.280796	0.884449	0.376454	0.999615
BAK1	451.297	-0.0548605	0.297736	-0.184259	0.85381	0.999615
BAMBI	1003.25	0.125788	0.301917	0.41663	0.676949	0.999615
BANF1	3325.5	-0.0504022	0.277227	-0.181808	0.855733	0.999615
BANK1	176.296	0.243721	0.311986	0.781191	0.43469	0.999615
BANP	157.801	0.0454793	0.316052	0.143898	0.885581	0.999615
BAP1	1037.17	0.207575	0.295967	0.701346	0.483087	0.999615
BARD1	275.025	-0.12398	0.324752	-0.381769	0.702633	0.999615
BASP1	5227.25	0.299972	0.269766	1.11197	0.266151	0.999615
BATF2	25.624	-0.0622245	0.325342	-0.191259	0.848323	0.999615
BATF3	73.7455	0.34941	0.336885	1.03718	0.299652	0.999615
BAX	2818.95	0.271083	0.268172	1.01086	0.312085	0.999615
BAZ1A	2742.18	0.196712	0.300833	0.653893	0.513181	0.999615
BAZ1B	4935.15	-0.139444	0.274689	-0.507643	0.611704	0.999615
BAZ2A	3410.98	-0.138202	0.274339	-0.503766	0.614426	0.999615
BAZ2B	1003.73	0.379676	0.320231	1.18563	0.235768	0.999615
BBC3	182.617	0.593092	0.33484	1.77127	0.0765161	0.999615
BBIP1	684.606	0.00240167	0.278056	0.00863738	0.993108	0.999615
BBS1	296.23	-0.283536	0.335744	-0.844501	0.39839	0.999615
BBS10	387.171	-0.45686	0.32114	-1.42262	0.154846	0.999615
BBS12	129.899	0.219021	0.322972	0.678141	0.497682	0.999615
BBS2	993.527	-0.305543	0.325114	-0.939802	0.347319	0.999615
BBS4	768.565	-0.593702	0.308874	-1.92215	0.0545867	0.999615
BBS5	158.826	-0.179251	0.31727	-0.56498	0.572087	0.999615
BBS7	573.685	-0.130593	0.30013	-0.435122	0.663474	0.999615
BBS9	283.004	-0.218541	0.319	-0.685083	0.493291	0.999615
BBX	2788.99	-0.357677	0.264693	-1.35129	0.176602	0.999615
BCAM	578.719	-0.0555952	0.329822	-0.168561	0.866142	0.999615
BCAP29	1320.81	0.206222	0.308464	0.668546	0.503785	0.999615
BCAP31	5581.04	-0.0413752	0.268092	-0.154332	0.877348	0.999615
BCAR1	579.07	0.0817275	0.289028	0.282767	0.777356	0.999615
BCAR3	1080.99	-0.116676	0.312247	-0.373666	0.708653	0.999615
BCAS1	78.9596	0.479302	0.281509	1.70262	0.0886397	0.999615
BCAS2	785.241	0.117098	0.282001	0.415239	0.677967	0.999615
BCAS3	747.888	-0.00218737	0.323179	-0.00676828	0.9946	0.999615
BCAS4	255.366	-0.073849	0.31623	-0.23353	0.81535	0.999615
BCAT1	623.551	-0.271377	0.327583	-0.828422	0.407432	0.999615
BCAT2	788.123	-0.00284779	0.316444	-0.00899935	0.99282	0.999615
BCCIP	2653.27	0.0670284	0.319935	0.209506	0.834053	0.999615
BCDIN3D	185.947	-0.239377	0.332569	-0.719782	0.471659	0.999615
BCDIN3D-AS1	26.7415	-0.228221	0.307533	-0.742101	0.458026	0.999615
BCHE	309.313	-0.178306	0.329701	-0.540812	0.588637	0.999615
BCKDHA	845.211	0.0123926	0.336851	0.0367897	0.970653	0.999615
BCKDHB	405.153	-0.517099	0.302442	-1.70975	0.0873129	0.999615
BCKDK	655.066	-0.273132	0.282189	-0.967902	0.333093	0.999615
BCL10	391.776	0.210725	0.297421	0.70851	0.478629	0.999615
BCL11B	45.4289	0.147275	0.328853	0.447844	0.654265	0.999615
BCL2A1	27.5227	-0.0402799	0.293911	-0.137048	0.890993	0.999615
BCL2L1	5046.75	0.125864	0.307705	0.409041	0.68251	0.999615
BCL2L11	417.428	0.277061	0.328992	0.842152	0.399703	0.999615
BCL2L12	367.646	0.158468	0.329493	0.480944	0.630556	0.999615
BCL2L13	1413.76	-0.109051	0.28658	-0.380524	0.703557	0.999615
BCL2L15	132.251	-0.121419	0.336645	-0.360673	0.718344	0.999615
BCL2L2	755.267	-0.465907	0.281999	-1.65216	0.098502	0.999615
BCL3	409.981	-0.144036	0.335257	-0.429629	0.667466	0.999615
BCL6	346.716	0.2479	0.323479	0.766356	0.443464	0.999615
BCL7A	502.54	0.271115	0.29595	0.916084	0.359623	0.999615
BCL7B	806.666	0.165334	0.304542	0.542895	0.587202	0.999615
BCL7C	231.493	0.125528	0.332413	0.377628	0.705707	0.999615
BCL9	741.956	0.245312	0.312327	0.785435	0.432199	0.999615
BCL9L	2026.91	-0.012273	0.294197	-0.0417169	0.966724	0.999615
BCLAF1	6897.94	0.442958	0.281635	1.57281	0.115764	0.999615
BCO1	322.897	-0.301637	0.319176	-0.945048	0.344634	0.999615
BCO2	46.5624	0.0969478	0.321933	0.301143	0.763306	0.999615
BCOR	1246.74	0.0700701	0.280162	0.250106	0.802505	0.999615
BCORL1	473.453	-0.300485	0.319614	-0.940148	0.347142	0.999615
BCR	640.576	-0.178795	0.283454	-0.630771	0.52819	0.999615
BCRP3	43.2508	-0.252886	0.312863	-0.808298	0.418919	0.999615
BCS1L	318.789	-0.588499	0.298682	-1.97032	0.0488021	0.999615
BDH1	103.668	0.0425037	0.335601	0.12665	0.899218	0.999615
BDH2	454.471	-0.265091	0.319424	-0.829904	0.406593	0.999615
BDKRB1	33.5775	0.298076	0.276191	1.07924	0.280482	0.999615
BDKRB2	687.917	0.119419	0.217341	0.549455	0.582694	0.999615
BDNF	1086.05	0.383215	0.289777	1.32245	0.186019	0.999615
BDP1	2392.57	0.255942	0.300847	0.850737	0.394915	0.999615
BEAN1	101.18	0.388349	0.335092	1.15893	0.246484	0.999615
BECN1	2446.72	-0.330712	0.314721	-1.05081	0.293346	0.999615
BEGAIN	79.5552	-0.357232	0.333399	-1.07148	0.283951	0.999615
BEND3	124.886	-0.116669	0.323377	-0.360784	0.718261	0.999615
BEND6	67.599	0.280138	0.336882	0.831559	0.405658	0.999615
BEND7	262.856	0.220906	0.312992	0.705788	0.48032	0.999615
BEST3	88.9176	0.293884	0.305163	0.963039	0.335528	0.999615
BET1	1039.06	0.125122	0.282567	0.442805	0.657907	0.999615
BET1L	1087.53	-0.476569	0.293694	-1.62267	0.10466	0.999615
BEX2	59.8921	0.292565	0.335533	0.871942	0.38324	0.999615
BEX4	44.0893	0.562799	0.332618	1.69203	0.0906406	0.999615
BFAR	2263.12	0.128514	0.266055	0.483034	0.629071	0.999615
BFSP1	285.455	0.037698	0.309724	0.121715	0.903125	0.999615
BHLHB9	335.291	0.00518871	0.304868	0.0170195	0.986421	0.999615
BHLHE41	32.3639	-0.385557	0.326732	-1.18004	0.237984	0.999615
BICC1	5696.37	-0.18943	0.294801	-0.642569	0.520504	0.999615
BICD1	391.475	0.11476	0.292916	0.391783	0.695218	0.999615
BICD2	1109.03	-0.349703	0.309351	-1.13044	0.25829	0.999615
BID	723.771	0.276931	0.295459	0.937293	0.348608	0.999615
BIN1	517.58	0.107185	0.298705	0.358834	0.719719	0.999615
BIN3	443.492	0.0213126	0.288122	0.0739709	0.941034	0.999615
BIRC2	1899.73	0.136961	0.322694	0.424429	0.671253	0.999615
BIRC3	2120.43	-0.0905859	0.331632	-0.273152	0.784737	0.999615
BIRC5	2356.1	0.105458	0.321801	0.327712	0.74313	0.999615
BIRC6	4683.38	0.0490112	0.265662	0.184487	0.853632	0.999615
BIVM	243.591	-0.110381	0.312727	-0.352963	0.724116	0.999615
BLCAP	1350.62	0.0854028	0.318883	0.267819	0.788839	0.999615
BLM	782.645	-0.157844	0.306246	-0.515416	0.606262	0.999615
BLMH	2158.76	0.216334	0.279528	0.773925	0.438975	0.999615
BLOC1S1	96.809	0.0961208	0.331256	0.290171	0.771685	0.999615
BLOC1S2	2397.69	0.322118	0.31729	1.01522	0.310002	0.999615
BLOC1S3	257.623	-0.450971	0.310379	-1.45297	0.146233	0.999615
BLOC1S4	181.701	0.0221365	0.312075	0.0709332	0.943451	0.999615
BLOC1S6	1282.6	0.215347	0.285856	0.75334	0.451245	0.999615
BLVRA	1441.2	-0.123397	0.274406	-0.44969	0.652934	0.999615
BLVRB	1940.91	-0.328047	0.329436	-0.995784	0.319355	0.999615
BLZF1	755.025	0.2848	0.312452	0.9115	0.362032	0.999615
BMF	166.201	0.629341	0.329017	1.91279	0.0557749	0.999615
BMP1	1607.39	-0.0480681	0.317144	-0.151566	0.87953	0.999615
BMP2	156.977	0.302683	0.336808	0.898681	0.368822	0.999615
BMP2K	552.053	0.448035	0.319456	1.40249	0.160768	0.999615
BMP4	496.17	0.035455	0.335121	0.105797	0.915743	0.999615
BMP6	124.922	0.664612	0.323458	2.05471	0.0399073	0.999615
BMP8B	101.354	0.130342	0.336664	0.387158	0.698639	0.999615
BMPER	136.831	-0.103553	0.335025	-0.309089	0.757254	0.999615
BMPR1A	1012.81	-0.323196	0.279624	-1.15582	0.247754	0.999615
BMPR1B	800.754	0.548518	0.313179	1.75145	0.0798683	0.999615
BMPR1B-AS1	19.2794	-0.0631863	0.286617	-0.220456	0.825516	0.999615
BMPR2	1166.07	-0.100763	0.286909	-0.351204	0.725436	0.999615
BMS1	3616.56	-0.00933191	0.284444	-0.0328076	0.973828	0.999615
BMS1P20	438.368	0.0322	0.30886	0.104254	0.916968	0.999615
BMS1P4	111.798	-0.166373	0.329412	-0.505061	0.613516	0.999615
BMS1P5	32.1956	-0.0666052	0.332048	-0.200589	0.84102	0.999615
BNC2	411.37	0.590054	0.287025	2.05575	0.0398062	0.999615
BNIP1	331.788	0.152211	0.324411	0.469192	0.638933	0.999615
BNIP2	2856.82	0.556133	0.301453	1.84484	0.0650607	0.999615
BNIP3	1525.98	-0.0759585	0.311987	-0.243467	0.807644	0.999615
BNIP3L	2256.84	0.111406	0.290202	0.383892	0.701059	0.999615
BOC	211.231	-0.0924563	0.336826	-0.274493	0.783706	0.999615
BOD1	1324.73	-0.12331	0.273972	-0.45008	0.652652	0.999615
BOD1L1	4098.99	0.327194	0.285847	1.14465	0.252356	0.999615
BOK	122.763	0.0193192	0.320805	0.0602209	0.95198	0.999615
BOLA3	561.352	0.0805007	0.336364	0.239326	0.810853	0.999615
BOLA3-AS1	40.7609	-0.364491	0.335549	-1.08625	0.277367	0.999615
BOP1	656.213	-0.221329	0.324092	-0.682922	0.494656	0.999615
BORA	330.981	-0.278032	0.310813	-0.89453	0.371038	0.999615
BPGM	562.884	-0.175345	0.284109	-0.617176	0.537119	0.999615
BPHL	471.872	-0.4378	0.302533	-1.44712	0.147864	0.999615
BPNT1	933.506	0.0217145	0.29023	0.0748182	0.940359	0.999615
BPTF	3436.62	-0.0867552	0.273686	-0.316988	0.751252	0.999615
BRAF	293.957	0.141222	0.297322	0.474981	0.6348	0.999615
BRAP	786.133	-0.0939351	0.287093	-0.327194	0.743521	0.999615
BRAT1	325.27	-0.128893	0.334898	-0.384871	0.700333	0.999615
BRCA1	2046.43	-0.63477	0.276632	-2.29464	0.0217538	0.999615
BRCA2	371.798	-0.132611	0.312743	-0.424025	0.671548	0.999615
BRCC3	1542.19	0.0287058	0.280813	0.102224	0.918579	0.999615
BRD1	392.066	0.294865	0.31767	0.928212	0.353298	0.999615
BRD2	90.1477	-0.12502	0.329378	-0.379564	0.704269	0.999615
BRD3	764.014	0.123773	0.322462	0.383838	0.701098	0.999615
BRD4	897.172	0.434412	0.317955	1.36627	0.171854	0.999615
BRD7	2622.97	0.0541455	0.268918	0.201346	0.840428	0.999615
BRD8	1782.78	-0.204075	0.276034	-0.739312	0.459718	0.999615
BRD9	813.03	-0.125116	0.285318	-0.438515	0.661013	0.999615
BRE	1360.59	-0.266052	0.282955	-0.940262	0.347083	0.999615
BRF1	409.294	0.0010323	0.316682	0.00325974	0.997399	0.999615
BRF2	212.094	-0.256096	0.317762	-0.805937	0.420279	0.999615
BRI3	1169.77	0.125026	0.30685	0.407451	0.683677	0.999615
BRI3BP	260.525	-0.389872	0.307483	-1.26795	0.204817	0.999615
BRICD5	19.5826	-0.0248004	0.290508	-0.0853691	0.931968	0.999615
BRINP1	21.4455	0.0880748	0.316142	0.278592	0.780558	0.999615
BRIP1	826.185	-0.205572	0.279414	-0.735726	0.461898	0.999615
BRIX1	1513.37	0.0536472	0.314942	0.17034	0.864743	0.999615
BRK1	3751.87	0.182126	0.289481	0.629149	0.529251	0.999615
BRMS1	1118.06	0.0175525	0.297085	0.0590825	0.952886	0.999615
BRMS1L	816.546	0.483979	0.278055	1.74059	0.0817562	0.999615
BROX	1293.42	-0.187483	0.28987	-0.646783	0.517772	0.999615
BRPF1	601.776	0.176093	0.283598	0.620924	0.53465	0.999615
BRPF3	463.535	-0.255894	0.299956	-0.853106	0.3936	0.999615
BRSK1	81.2857	-0.235484	0.335906	-0.701042	0.483277	0.999615
BRSK2	154.616	0.335505	0.317295	1.05739	0.290333	0.999615
BRWD1	1368.87	0.26794	0.300746	0.890917	0.372974	0.999615
BRWD3	1244.17	-0.00793791	0.315372	-0.02517	0.979919	0.999615
BSCL2	20.7323	-0.0119451	0.307363	-0.0388631	0.969	0.999615
BSDC1	1234.53	0.296229	0.272544	1.08691	0.277079	0.999615
BSG	5446.03	0.141323	0.317488	0.445129	0.656227	0.999615
BST1	589.132	-0.103605	0.322296	-0.321459	0.747863	0.999615
BTAF1	2123.17	0.0701155	0.287383	0.243979	0.807247	0.999615
BTBD1	3392.19	-0.166056	0.313045	-0.530454	0.595797	0.999615
BTBD10	2062.64	0.175486	0.329716	0.532236	0.594563	0.999615
BTBD11	1340.06	0.264307	0.306506	0.862324	0.388509	0.999615
BTBD19	93.966	0.0221891	0.335254	0.066186	0.94723	0.999615
BTBD2	449.235	0.0231406	0.336784	0.0687105	0.94522	0.999615
BTBD3	981.872	-0.112026	0.29291	-0.382458	0.702122	0.999615
BTBD6	527.319	-0.11048	0.282064	-0.391682	0.695293	0.999615
BTBD7	1243.02	0.0582752	0.276427	0.210816	0.833031	0.999615
BTBD8	22.4149	-0.070538	0.294688	-0.239366	0.810822	0.999615
BTBD9	350.406	0.00530974	0.300816	0.0176511	0.985917	0.999615
BTC	63.4969	-0.304504	0.336715	-0.904339	0.365816	0.999615
BTD	360.081	-0.513574	0.311909	-1.64655	0.0996505	0.999615
BTF3	13259.9	0.214773	0.291501	0.736782	0.461255	0.999615
BTF3L4	1563.81	0.424594	0.280327	1.51464	0.129864	0.999615
BTG1	3005.2	0.507801	0.273136	1.85915	0.0630057	0.999615
BTG3	499.762	0.26223	0.313593	0.836211	0.403036	0.999615
BTN2A1	816.534	0.181164	0.285779	0.63393	0.526127	0.999615
BTN2A2	327.749	-0.356189	0.296221	-1.20244	0.229192	0.999615
BTN2A3P	61.5424	-0.0728666	0.335249	-0.217351	0.827935	0.999615
BTN3A1	285.265	-0.290873	0.321038	-0.90604	0.364915	0.999615
BTN3A2	285.247	-0.366525	0.330298	-1.10968	0.267137	0.999615
BTN3A3	169.653	-0.252193	0.333131	-0.757037	0.449028	0.999615
BTNL9	27.4412	0.197419	0.315739	0.625261	0.5318	0.999615
BTRC	1193.47	0.177488	0.285057	0.62264	0.533521	0.999615
BUB1	1672.74	-0.17695	0.304155	-0.581777	0.560717	0.999615
BUB1B	1421.79	-0.498983	0.284041	-1.75673	0.078964	0.999615
BUB3	4403.22	0.124859	0.287182	0.434773	0.663727	0.999615
BUD13	386.371	-0.0507946	0.294118	-0.172701	0.862886	0.999615
BUD31	1740	0.272236	0.304139	0.895103	0.370732	0.999615
BVES	303.468	0.21149	0.312385	0.677017	0.498395	0.999615
BYSL	643.305	0.00496443	0.305926	0.0162275	0.987053	0.999615
BZW1	4852.55	-0.512608	0.286678	-1.78809	0.0737608	0.999615
BZW2	2227.54	0.146891	0.282711	0.51958	0.603357	0.999615
C10orf10	23.3475	-0.0164796	0.272419	-0.0604934	0.951763	0.999615
C10orf107	28.3631	-0.271349	0.316188	-0.858188	0.390789	0.999615
C10orf11	118.25	-0.223558	0.326992	-0.68368	0.494177	0.999615
C10orf12	294.776	0.37441	0.317514	1.17919	0.238322	0.999615
C10orf2	1058.28	-0.142477	0.273464	-0.521008	0.602361	0.999615
C10orf32	646.298	-0.0370269	0.320719	-0.115449	0.908089	0.999615
C10orf35	252.41	-0.363844	0.309272	-1.17645	0.239413	0.999615
C10orf55	19.856	0.123373	0.305548	0.403777	0.686377	0.999615
C10orf76	844.374	0.000578712	0.282494	0.00204858	0.998365	0.999615
C10orf88	444.363	0.204535	0.306924	0.666403	0.505154	0.999615
C10orf90	23.7055	-0.415637	0.303353	-1.37014	0.170642	0.999615
C10orf91	38.9651	-0.598645	0.320276	-1.86915	0.0616013	0.999615
C11orf1	325.619	-0.119852	0.304069	-0.39416	0.693463	0.999615
C11orf24	722.655	-0.26474	0.298102	-0.888087	0.374494	0.999615
C11orf30	652.41	-0.26504	0.285691	-0.927714	0.353556	0.999615
C11orf31	507.769	0.229613	0.30104	0.762732	0.445623	0.999615
C11orf45	113.067	-0.332406	0.336764	-0.987059	0.323614	0.999615
C11orf49	656.637	-0.214031	0.318059	-0.672926	0.500994	0.999615
C11orf54	581.712	0.114217	0.317133	0.360155	0.718731	0.999615
C11orf57	764.088	-0.1355	0.281748	-0.480926	0.630569	0.999615
C11orf58	5743.92	0.274731	0.277361	0.990515	0.321922	0.999615
C11orf63	191.084	0.134865	0.309566	0.435658	0.663085	0.999615
C11orf68	574.981	-0.149107	0.334857	-0.445286	0.656113	0.999615
C11orf70	199.355	-0.457196	0.314767	-1.45249	0.146365	0.999615
C11orf71	111.253	-0.184308	0.334578	-0.550866	0.581725	0.999615
C11orf73	706.893	-0.0373398	0.29257	-0.127627	0.898444	0.999615
C11orf74	291.546	-0.125727	0.304547	-0.412832	0.67973	0.999615
C11orf80	200.386	-0.155216	0.308539	-0.50307	0.614915	0.999615
C11orf84	510.35	0.225391	0.299071	0.753638	0.451066	0.999615
C11orf86	45.8574	-0.0736891	0.3238	-0.227576	0.819976	0.999615
C11orf95	264.127	0.247988	0.304145	0.815363	0.414865	0.999615
C12orf10	674.06	-0.350217	0.286179	-1.22377	0.221039	0.999615
C12orf29	787.552	0.0103194	0.305263	0.0338051	0.973033	0.999615
C12orf4	729.762	0.0991754	0.317757	0.312111	0.754956	0.999615
C12orf43	522.677	0.0556014	0.309682	0.179544	0.857511	0.999615
C12orf45	335.686	0.384994	0.328395	1.17235	0.241057	0.999615
C12orf49	1037.79	0.187145	0.299794	0.624246	0.532466	0.999615
C12orf5	1800.92	0.106049	0.320097	0.331302	0.740417	0.999615
C12orf57	745.53	-0.0297879	0.336611	-0.0884936	0.929484	0.999615
C12orf60	53.7328	0.0113227	0.335246	0.0337743	0.973057	0.999615
C12orf65	408.427	-0.0202032	0.292495	-0.0690719	0.944932	0.999615
C12orf66	310.166	-0.497579	0.306237	-1.62482	0.104202	0.999615
C12orf73	234.753	-0.207114	0.302436	-0.684819	0.493458	0.999615
C12orf75	4311.58	0.167837	0.311671	0.538507	0.590227	0.999615
C12orf76	151.134	0.163068	0.317474	0.513643	0.607502	0.999615
C14orf1	1239.96	0.177412	0.290894	0.609885	0.541938	0.999615
C14orf105	761.747	-0.0598094	0.283515	-0.210957	0.832921	0.999615
C14orf119	1840.12	-0.183848	0.285739	-0.643411	0.519957	0.999615
C14orf132	718.171	0.29048	0.299017	0.971449	0.331325	0.999615
C14orf142	251.487	-0.296652	0.32439	-0.914492	0.360459	0.999615
C14orf159	676.214	-0.191767	0.285985	-0.670551	0.502507	0.999615
C14orf166	4196.79	0.0560186	0.297276	0.18844	0.850532	0.999615
C14orf169	420.822	0.0785637	0.301355	0.260701	0.794323	0.999615
C14orf182	154.943	-0.252934	0.323912	-0.780874	0.434876	0.999615
C14orf2	2462.62	0.161939	0.286508	0.565216	0.571927	0.999615
C14orf28	115.109	0.12813	0.325266	0.393923	0.693638	0.999615
C14orf79	232.815	-0.463404	0.308721	-1.50104	0.133344	0.999615
C14orf80	138.201	0.0293679	0.331169	0.0886796	0.929337	0.999615
C14orf93	129.995	-0.287278	0.335596	-0.856026	0.391984	0.999615
C15orf39	687.482	0.233955	0.329486	0.710062	0.477665	0.999615
C15orf40	421.037	-0.0242892	0.302116	-0.0803968	0.935922	0.999615
C15orf41	428.744	-0.371201	0.304384	-1.21952	0.222648	0.999615
C15orf48	399.405	-0.444467	0.32092	-1.38498	0.166059	0.999615
C15orf52	748.528	-0.421525	0.326145	-1.29245	0.196203	0.999615
C15orf57	258.442	0.139559	0.318163	0.438641	0.660922	0.999615
C15orf61	90.6055	0.0714975	0.333504	0.214383	0.830249	0.999615
C15orf65	75.8197	-0.18447	0.335451	-0.549916	0.582377	0.999615
C16orf13	308.019	-0.0724357	0.30924	-0.234238	0.8148	0.999615
C16orf45	1001.3	0.0882487	0.277856	0.317606	0.750784	0.999615
C16orf46	55.0853	0.128881	0.336587	0.382904	0.701791	0.999615
C16orf52	362.158	0.162241	0.293145	0.553449	0.579956	0.999615
C16orf58	997.052	-0.281412	0.33573	-0.83821	0.401913	0.999615
C16orf59	120.669	-0.331881	0.334655	-0.99171	0.321339	0.999615
C16orf62	1786.25	-0.319632	0.285199	-1.12073	0.262402	0.999615
C16orf70	770.429	0.207546	0.283738	0.731469	0.464493	0.999615
C16orf72	1415.94	0.0836276	0.312833	0.267323	0.78922	0.999615
C16orf74	51.8691	-0.220162	0.336856	-0.653581	0.513382	0.999615
C16orf87	363.642	0.281985	0.297101	0.94912	0.342559	0.999615
C16orf91	189.304	-0.229232	0.314389	-0.729137	0.465918	0.999615
C16orf93	56.4412	-0.244612	0.336131	-0.727727	0.466781	0.999615
C16orf95	40.2154	-0.287047	0.329422	-0.871367	0.383554	0.999615
C17orf100	60.8195	0.0677699	0.335809	0.201811	0.840065	0.999615
C17orf104	456.63	0.0369718	0.319184	0.115832	0.907786	0.999615
C17orf51	547.252	0.0572815	0.312552	0.18327	0.854586	0.999615
C17orf53	177.343	-0.15287	0.320741	-0.476616	0.633635	0.999615
C17orf58	265.663	-0.435557	0.30079	-1.44804	0.147605	0.999615
C17orf59	109.839	0.147284	0.334773	0.439952	0.659972	0.999615
C17orf62	868.982	-0.299879	0.319545	-0.938456	0.34801	0.999615
C17orf67	61.7282	-0.15155	0.336551	-0.450304	0.652491	0.999615
C17orf70	334.641	0.172095	0.331681	0.518858	0.603859	0.999615
C17orf75	690.463	-0.402472	0.304111	-1.32344	0.185691	0.999615
C17orf80	1078.07	0.0417897	0.281112	0.148659	0.881823	0.999615
C17orf85	1938.17	0.0775174	0.270304	0.286779	0.774282	0.999615
C17orf89	721.154	0.164775	0.334154	0.49311	0.621935	0.999615
C17orf96	357.445	0.157591	0.30895	0.510085	0.609992	0.999615
C17orf97	138.272	0.100219	0.317505	0.315645	0.752272	0.999615
C18orf21	398.724	0.255483	0.309922	0.824346	0.409743	0.999615
C18orf25	1016.37	0.191915	0.311838	0.615431	0.53827	0.999615
C18orf54	250.38	-0.107005	0.332111	-0.322196	0.747304	0.999615
C18orf8	452.178	0.116568	0.307631	0.378922	0.704746	0.999615
C19orf10	1085.49	0.163922	0.292589	0.560246	0.575312	0.999615
C19orf12	745.07	-0.367801	0.279784	-1.31459	0.188648	0.999615
C19orf24	144.715	0.140403	0.336888	0.416765	0.67685	0.999615
C19orf25	74.8974	0.10199	0.336886	0.302743	0.762086	0.999615
C19orf33	1744.6	0.215228	0.2726	0.789538	0.429797	0.999615
C19orf40	215.884	-0.648659	0.307512	-2.10938	0.0349118	0.999615
C19orf43	1034.6	0.103898	0.283734	0.36618	0.71423	0.999615
C19orf44	128.898	-0.0360601	0.326313	-0.110508	0.912007	0.999615
C19orf47	333.245	0.22356	0.311631	0.717386	0.473136	0.999615
C19orf48	1353.49	-0.21125	0.313643	-0.673535	0.500607	0.999615
C19orf52	130.871	0.103852	0.320164	0.32437	0.745658	0.999615
C19orf53	925.706	0.0226131	0.281084	0.0804499	0.935879	0.999615
C19orf54	379.149	-0.462096	0.335912	-1.37564	0.168932	0.999615
C19orf60	61.2038	0.0711106	0.333197	0.213419	0.831	0.999615
C19orf66	202.411	-0.0359753	0.335456	-0.107243	0.914596	0.999615
C19orf68	236.175	-0.291444	0.336004	-0.867385	0.385731	0.999615
C19orf70	239.093	-0.14636	0.329308	-0.444447	0.656719	0.999615
C19orf83	40.0817	-0.217581	0.328736	-0.661871	0.508054	0.999615
C1D	746.33	0.118234	0.298285	0.39638	0.691824	0.999615
C1GALT1	1270.38	-0.257315	0.302144	-0.85163	0.394419	0.999615
C1GALT1C1	886.943	0.0938243	0.29162	0.321735	0.747653	0.999615
C1orf106	786.485	0.244627	0.294941	0.82941	0.406873	0.999615
C1orf109	406.395	-0.452912	0.291463	-1.55393	0.120202	0.999615
C1orf112	470.428	-0.213967	0.293029	-0.730192	0.465273	0.999615
C1orf115	464.83	0.598781	0.294822	2.03099	0.0422561	0.999615
C1orf116	253.675	-0.00378593	0.332961	-0.0113705	0.990928	0.999615
C1orf122	275.51	-0.178446	0.300159	-0.594505	0.552174	0.999615
C1orf123	388.109	-0.411496	0.302233	-1.36152	0.173349	0.999615
C1orf131	400.991	-0.150163	0.292666	-0.513088	0.60789	0.999615
C1orf145	27.5133	-0.214475	0.323308	-0.663376	0.50709	0.999615
C1orf159	56.1233	-0.0365584	0.330686	-0.110553	0.911971	0.999615
C1orf174	472.456	0.198582	0.320075	0.620425	0.534978	0.999615
C1orf198	615.632	0.100119	0.297821	0.336171	0.736742	0.999615
C1orf204	26.2364	-0.311839	0.31001	-1.0059	0.314464	0.999615
C1orf21	95.6108	0.0250231	0.334908	0.0747164	0.94044	0.999615
C1orf216	479.036	-0.404485	0.30726	-1.31643	0.188031	0.999615
C1orf220	29.4286	-0.127441	0.323991	-0.393348	0.694062	0.999615
C1orf226	101.342	0.239295	0.33669	0.710728	0.477253	0.999615
C1orf228	21.3649	-0.31019	0.276205	-1.12304	0.26142	0.999615
C1orf233	47.9771	0.20462	0.334048	0.612546	0.540177	0.999615
C1orf27	1324.9	0.241307	0.275581	0.875628	0.381232	0.999615
C1orf35	216.567	0.0967112	0.317794	0.30432	0.760884	0.999615
C1orf43	4506.85	-0.00807543	0.269856	-0.0299249	0.976127	0.999615
C1orf50	97.3127	-0.286233	0.331628	-0.863114	0.388075	0.999615
C1orf52	392.445	0.358035	0.307698	1.16359	0.24459	0.999615
C1orf53	37.9988	0.197517	0.334026	0.591324	0.554304	0.999615
C1orf56	66.5584	-0.13025	0.336163	-0.387461	0.698415	0.999615
C1orf74	90.3216	-0.176031	0.332227	-0.529852	0.596215	0.999615
C1orf85	1022.87	0.0723751	0.275576	0.262632	0.792834	0.999615
C1orf86	122.731	-0.149434	0.332705	-0.44915	0.653324	0.999615
C1QBP	7876.23	-0.0769817	0.314983	-0.2444	0.806921	0.999615
C1QL1	62.1999	0.453346	0.335155	1.35265	0.176169	0.999615
C1QL4	19.869	0.0644222	0.306163	0.210418	0.833342	0.999615
C1QTNF1	626.482	0.151642	0.325103	0.466443	0.640898	0.999615
C1QTNF6	725.469	0.383542	0.336793	1.13881	0.254784	0.999615
C1R	1435.71	-0.0425242	0.336727	-0.126287	0.899505	0.999615
C1RL	635.166	-0.240828	0.330874	-0.727855	0.466703	0.999615
C1RL-AS1	435.034	-0.599091	0.32879	-1.82211	0.0684386	0.999615
C1S	2541.86	0.068559	0.325314	0.210747	0.833085	0.999615
C20orf194	686.094	0.346612	0.293484	1.18102	0.237594	0.999615
C20orf196	119.669	-0.0332383	0.336871	-0.0986677	0.921402	0.999615
C20orf27	644.708	-0.329912	0.292796	-1.12676	0.259842	0.999615
C20orf96	406.534	-0.0468856	0.323198	-0.145068	0.884657	0.999615
C21orf2	52.3911	-0.033895	0.32216	-0.105212	0.916208	0.999615
C21orf33	770.568	-0.554961	0.322603	-1.72026	0.0853854	0.999615
C21orf58	113.415	-0.260029	0.336779	-0.772104	0.440053	0.999615
C21orf59	802.51	-0.189326	0.282741	-0.66961	0.503107	0.999615
C21orf91	146.153	0.455579	0.317893	1.43312	0.151824	0.999615
C22orf29	275.717	-0.606376	0.313864	-1.93197	0.0533631	0.999615
C22orf39	214.65	-0.235487	0.309729	-0.760301	0.447075	0.999615
C22orf46	436.849	-0.296561	0.323814	-0.915836	0.359753	0.999615
C2CD2	673.227	0.361882	0.286324	1.26389	0.206269	0.999615
C2CD2L	154.238	0.0424902	0.31398	0.135328	0.892353	0.999615
C2CD3	1321.34	-0.182007	0.292571	-0.622097	0.533878	0.999615
C2CD5	1398.2	-0.111392	0.278603	-0.399825	0.689286	0.999615
C2orf15	46.2344	-0.122134	0.30722	-0.397544	0.690966	0.999615
C2orf42	223.063	0.114743	0.307139	0.373586	0.708713	0.999615
C2orf43	1208.14	0.134365	0.297214	0.452081	0.651211	0.999615
C2orf44	661.841	-0.0666543	0.317039	-0.21024	0.83348	0.999615
C2orf47	451.756	0.116073	0.313003	0.370836	0.710759	0.999615
C2orf49	461.62	-0.286416	0.289402	-0.989682	0.322329	0.999615
C2orf68	418.815	-0.160828	0.330728	-0.486284	0.626766	0.999615
C2orf69	517.918	0.0250793	0.292184	0.0858338	0.931599	0.999615
C2orf72	147.869	0.682943	0.336835	2.02753	0.0426082	0.999615
C2orf74	408.523	0.129086	0.295049	0.437508	0.661743	0.999615
C2orf76	124.737	0.0987693	0.322771	0.306005	0.759601	0.999615
C2orf81	54.7586	-0.0985217	0.327674	-0.30067	0.763666	0.999615
C2orf82	18.5602	0.261382	0.262001	0.997636	0.318456	0.999615
C3	5927.91	-0.114108	0.333029	-0.342637	0.731871	0.999615
C3orf14	364.445	0.179739	0.334359	0.537561	0.59088	0.999615
C3orf17	1679.83	0.424	0.278453	1.5227	0.127834	0.999615
C3orf18	97.7358	-0.266306	0.336838	-0.790605	0.429175	0.999615
C3orf33	347.174	0.0657674	0.296189	0.222045	0.824279	0.999615
C3orf38	887.377	0.365531	0.3127	1.16895	0.242423	0.999615
C3orf52	643.833	0.622426	0.336806	1.84803	0.0645986	0.999615
C3orf58	571.498	0.291056	0.280654	1.03706	0.299707	0.999615
C3orf62	103.976	0.112906	0.331975	0.340105	0.733778	0.999615
C3orf67	135.16	0.0616173	0.334897	0.183989	0.854022	0.999615
C3orf80	77.3181	0.163419	0.315366	0.518189	0.604326	0.999615
C4BPA	247.446	0.213516	0.196733	1.08531	0.277784	0.999615
C4orf27	568.997	-0.0547578	0.289332	-0.189256	0.849892	0.999615
C4orf29	238.015	0.206186	0.301742	0.683318	0.494406	0.999615
C4orf3	944.15	0.0499744	0.288459	0.173246	0.862458	0.999615
C4orf32	232.678	-0.0471109	0.3361	-0.140169	0.888526	0.999615
C4orf33	251.262	-0.424564	0.314581	-1.34962	0.177138	0.999615
C4orf46	507.035	0.160645	0.309745	0.518637	0.604014	0.999615
C5	1459.64	-0.0276834	0.336862	-0.08218	0.934504	0.999615
C5AR1	27.4555	-0.311424	0.322238	-0.966439	0.333825	0.999615
C5orf15	3043.47	0.24895	0.280065	0.8889	0.374057	0.999615
C5orf22	860.01	-0.111449	0.28665	-0.388797	0.697426	0.999615
C5orf24	1860.72	-0.0891679	0.295137	-0.302124	0.762558	0.999615
C5orf28	453.599	-0.306633	0.29389	-1.04336	0.296782	0.999615
C5orf30	771.102	0.107089	0.290029	0.369236	0.711952	0.999615
C5orf34	282.105	-0.113533	0.319201	-0.35568	0.72208	0.999615
C5orf42	1191.67	-0.0269584	0.306215	-0.0880375	0.929847	0.999615
C5orf45	154.384	-0.0638775	0.334506	-0.190961	0.848556	0.999615
C5orf51	1216.24	-0.0810729	0.2746	-0.29524	0.767811	0.999615
C5orf55	41.6721	-0.0956328	0.336472	-0.284222	0.77624	0.999615
C5orf63	127.316	0.100589	0.325203	0.309313	0.757084	0.999615
C5orf66	38.1162	-0.144493	0.321389	-0.449588	0.653008	0.999615
C6orf1	142.266	-0.226087	0.326981	-0.691436	0.489292	0.999615
C6orf106	2121.7	-0.00901905	0.275533	-0.0327331	0.973887	0.999615
C6orf120	837.597	0.141606	0.282718	0.500873	0.61646	0.999615
C6orf132	36.7819	-0.0407936	0.327241	-0.124659	0.900793	0.999615
C6orf165	32.5377	-0.65257	0.331859	-1.96641	0.0492517	0.999615
C6orf203	220.415	-0.234747	0.314637	-0.746089	0.455613	0.999615
C6orf211	1228.2	0.0600765	0.29137	0.206186	0.836646	0.999615
C6orf223	26.2365	-0.0679718	0.320276	-0.212229	0.831929	0.999615
C6orf226	26.5137	-0.291477	0.314336	-0.92728	0.353781	0.999615
C6orf52	31.4481	0.0899886	0.318636	0.282418	0.777623	0.999615
C6orf57	104.511	-0.185469	0.333107	-0.556785	0.577674	0.999615
C6orf62	1864.13	-0.161407	0.292563	-0.551702	0.581153	0.999615
C6orf89	1733.44	-0.151901	0.289677	-0.524379	0.600015	0.999615
C6orf99	35.2879	0.0350435	0.29796	0.117611	0.906376	0.999615
C7orf13	91.1162	0.0168662	0.335529	0.0502675	0.959909	0.999615
C7orf25	322.351	-0.0817464	0.307794	-0.265588	0.790557	0.999615
C7orf26	367.99	0.128158	0.296864	0.431708	0.665954	0.999615
C7orf31	83.7492	-0.348619	0.336745	-1.03526	0.300546	0.999615
C7orf43	218.958	-0.168801	0.306881	-0.550054	0.582282	0.999615
C7orf49	956.496	-0.170562	0.27576	-0.618515	0.536236	0.999615
C7orf50	574.008	0.0398507	0.329002	0.121126	0.903591	0.999615
C7orf60	497.462	0.585326	0.286942	2.03987	0.0413628	0.999615
C7orf73	1132.93	-0.177187	0.290515	-0.609906	0.541924	0.999615
C8orf33	1943.31	-0.00718534	0.287671	-0.0249776	0.980073	0.999615
C8orf37	257.128	-0.602983	0.303121	-1.98925	0.0466736	0.999615
C8orf4	3970.34	0.375577	0.333539	1.12604	0.26015	0.999615
C8orf44	34.188	-0.0743831	0.331734	-0.224225	0.822582	0.999615
C8orf46	56.9871	0.067998	0.280689	0.242254	0.808583	0.999615
C8orf48	34.2085	-0.195222	0.325455	-0.599844	0.54861	0.999615
C8orf58	274.494	0.163687	0.323808	0.505507	0.613203	0.999615
C8orf59	1115.08	0.126096	0.290343	0.434298	0.664072	0.999615
C8orf76	53.5783	0.224505	0.335377	0.669409	0.503234	0.999615
C8orf82	172.479	0.126848	0.319317	0.397248	0.691185	0.999615
C8orf88	61.2045	-0.0988568	0.33401	-0.29597	0.767253	0.999615
C9orf114	433.9	-0.0398357	0.29705	-0.134105	0.89332	0.999615
C9orf116	121.49	-0.169411	0.324353	-0.522305	0.601458	0.999615
C9orf142	255.333	0.0154557	0.329452	0.0469134	0.962582	0.999615
C9orf152	30.4949	0.310674	0.227068	1.3682	0.17125	0.999615
C9orf156	308.848	0.361813	0.300913	1.20238	0.229215	0.999615
C9orf16	145.232	0.178904	0.32873	0.544229	0.586284	0.999615
C9orf3	2201.66	0.208446	0.27539	0.756915	0.449101	0.999615
C9orf40	356.974	0.0888505	0.305107	0.291211	0.77089	0.999615
C9orf41	635.542	0.300007	0.310464	0.96632	0.333884	0.999615
C9orf47	53.7225	0.104691	0.331916	0.315412	0.752449	0.999615
C9orf64	595.735	-0.690444	0.293333	-2.35379	0.018583	0.999615
C9orf69	660.983	0.105405	0.288859	0.364902	0.715184	0.999615
C9orf72	447.033	0.298576	0.309706	0.964064	0.335014	0.999615
C9orf78	1629.48	0.0514694	0.275964	0.186508	0.852046	0.999615
C9orf85	332.028	0.292084	0.293149	0.996368	0.319071	0.999615
C9orf89	254.294	-0.0152426	0.325808	-0.0467838	0.962686	0.999615
C9orf9	49.7835	-0.424028	0.336118	-1.26154	0.207114	0.999615
C9orf91	625.59	0.222067	0.294284	0.7546	0.450489	0.999615
CA11	362.058	-0.210706	0.315622	-0.66759	0.504395	0.999615
CA12	17758.5	0.521784	0.323221	1.61433	0.106457	0.999615
CA13	92.6831	0.258741	0.331497	0.780523	0.435083	0.999615
CA2	26.1375	-0.48395	0.324864	-1.4897	0.136303	0.999615
CA5B	203.139	0.226835	0.308825	0.73451	0.462638	0.999615
CA5BP1	82.759	-0.0386447	0.330432	-0.116952	0.906898	0.999615
CA8	591.203	0.402831	0.322192	1.25028	0.211197	0.999615
CA9	29.2408	-0.0987038	0.270791	-0.364502	0.715483	0.999615
CAAP1	895.546	-0.0834252	0.274881	-0.303496	0.761512	0.999615
CAB39	1725.25	0.231545	0.290956	0.79581	0.426143	0.999615
CAB39L	117.486	0.360909	0.326837	1.10425	0.269486	0.999615
CABIN1	895.878	-0.0210694	0.297485	-0.0708251	0.943537	0.999615
CABLES1	501.15	0.17908	0.311901	0.574155	0.565863	0.999615
CABLES2	338.088	0.197148	0.297243	0.663256	0.507166	0.999615
CABYR	382.222	-0.169173	0.317781	-0.532357	0.594479	0.999615
CACFD1	128.95	0.27765	0.330684	0.839623	0.40112	0.999615
CACHD1	147.805	0.127531	0.321595	0.396556	0.691695	0.999615
CACNA1D	84.0451	0.0421147	0.326852	0.12885	0.897477	0.999615
CACNA1H	500.837	0.0457364	0.327945	0.139464	0.889084	0.999615
CACNA2D1	570.522	0.34782	0.292742	1.18814	0.234777	0.999615
CACNB1	136.005	-0.359196	0.323142	-1.11158	0.266321	0.999615
CACNB3	372.408	-0.155126	0.326374	-0.475301	0.634572	0.999615
CACNG6	251.715	-0.0547976	0.328298	-0.166914	0.867438	0.999615
CACNG7	76.9615	-0.204926	0.322533	-0.635364	0.525191	0.999615
CACNG8	190.019	-0.135755	0.329054	-0.412563	0.679927	0.999615
CACTIN	209.111	0.126314	0.329135	0.383776	0.701145	0.999615
CACUL1	1934.95	0.390473	0.297153	1.31405	0.18883	0.999615
CACYBP	4100.7	0.221719	0.297973	0.744091	0.456821	0.999615
CADM1	1848.1	0.55158	0.297349	1.85499	0.0635977	0.999615
CADM4	234.44	-0.140015	0.336315	-0.416321	0.677175	0.999615
CALB2	54.1584	0.575882	0.323288	1.78133	0.074859	0.999615
CALCOCO1	913.364	0.028434	0.336504	0.0844982	0.93266	0.999615
CALCOCO2	2929.38	0.145436	0.271038	0.536591	0.59155	0.999615
CALD1	6091.49	0.00920197	0.27094	0.0339632	0.972907	0.999615
CALHM2	27.9182	-0.0609749	0.329132	-0.18526	0.853025	0.999615
CALM1	8027.86	0.0133517	0.291375	0.045823	0.963451	0.999615
CALM2	19724.9	-0.019609	0.299428	-0.0654883	0.947785	0.999615
CALM3	7882.63	-0.0746349	0.273425	-0.272963	0.784881	0.999615
CALML4	230.94	0.561987	0.309858	1.81369	0.0697255	0.999615
CALR	16584.9	-0.234455	0.266691	-0.879125	0.379334	0.999615
CALU	10715	-0.0485752	0.298758	-0.162591	0.870841	0.999615
CAMK1	158.485	-0.156238	0.318986	-0.489794	0.62428	0.999615
CAMK1D	391.067	0.419811	0.30844	1.36108	0.17349	0.999615
CAMK2D	1703.63	-0.220248	0.277637	-0.793296	0.427605	0.999615
CAMK2G	888.38	-0.374589	0.275966	-1.35737	0.174662	0.999615
CAMK2N1	1299.52	0.230433	0.329254	0.699863	0.484013	0.999615
CAMKK1	418.603	-0.241897	0.327474	-0.738675	0.460104	0.999615
CAMKK2	905.858	-0.379461	0.287146	-1.32149	0.186337	0.999615
CAMKMT	142.095	0.176441	0.318263	0.554386	0.579315	0.999615
CAMLG	886.499	0.169886	0.305735	0.555663	0.578442	0.999615
CAMSAP1	1545.15	0.177813	0.277877	0.639897	0.52224	0.999615
CAMSAP2	3115.57	0.199548	0.311842	0.6399	0.522237	0.999615
CAMSAP3	63.7606	0.270894	0.331146	0.81805	0.413329	0.999615
CAMTA1	566.952	0.402395	0.310577	1.29564	0.1951	0.999615
CAMTA2	882.637	-0.237393	0.312652	-0.75929	0.447679	0.999615
CAND1	6388.74	-0.00246863	0.287829	-0.00857674	0.993157	0.999615
CAND2	21.5612	0.047335	0.308572	0.1534	0.878083	0.999615
CANT1	2396.05	0.155595	0.298116	0.521928	0.601721	0.999615
CANX	33607.3	0.255352	0.267485	0.95464	0.33976	0.999615
CAP1	8134.2	0.0723394	0.294551	0.245592	0.805998	0.999615
CAP2	1161.89	-0.0372995	0.300228	-0.124237	0.901127	0.999615
CAPG	512.01	-0.0689834	0.31877	-0.216405	0.828672	0.999615
CAPN1	2156.69	-0.688473	0.30998	-2.22102	0.0263496	0.999615
CAPN10	142.107	0.0126572	0.336831	0.0375774	0.970025	0.999615
CAPN10-AS1	33.4545	-0.300041	0.333436	-0.899846	0.368202	0.999615
CAPN12	46.662	-0.262642	0.281414	-0.933296	0.350667	0.999615
CAPN15	222.034	0.0371395	0.336882	0.110245	0.912215	0.999615
CAPN2	14178.7	-0.015773	0.322675	-0.0488818	0.961013	0.999615
CAPN3	23.9812	0.252349	0.306944	0.822134	0.411001	0.999615
CAPN5	451.032	-0.213482	0.327326	-0.6522	0.514272	0.999615
CAPN7	1245.48	0.00681772	0.276522	0.0246553	0.98033	0.999615
CAPNS1	10810	-0.241096	0.26605	-0.906208	0.364826	0.999615
CAPRIN1	9846.78	-0.153974	0.280319	-0.549282	0.582812	0.999615
CAPRIN2	1450.75	0.0158743	0.303881	0.0522384	0.958339	0.999615
CAPS	24.5983	0.0528301	0.273603	0.19309	0.846888	0.999615
CAPS2	129.261	-0.192739	0.333676	-0.577625	0.563517	0.999615
CAPZA1	4251.55	-0.0442386	0.279975	-0.158009	0.87445	0.999615
CAPZA2	5498.24	0.332873	0.282767	1.1772	0.239117	0.999615
CAPZB	3574.98	-0.0525164	0.277772	-0.189063	0.850044	0.999615
CARD10	486.007	0.339719	0.299988	1.13244	0.257449	0.999615
CARD11	70.0887	0.0581904	0.334198	0.174119	0.861772	0.999615
CARD6	500.61	-0.0687387	0.330979	-0.207683	0.835477	0.999615
CARD8	905.168	-0.129313	0.27697	-0.466887	0.640581	0.999615
CARF	137.269	-0.0979345	0.33637	-0.291151	0.770936	0.999615
CARHSP1	1152.39	0.0236744	0.313855	0.075431	0.939872	0.999615
CARKD	523.863	0.169702	0.291827	0.581517	0.560892	0.999615
CARM1	744.26	-0.354989	0.296393	-1.19769	0.231036	0.999615
CARS	1266.94	-0.536744	0.271787	-1.97487	0.0482825	0.999615
CARS2	689.441	-0.210526	0.325184	-0.647405	0.51737	0.999615
CASC1	18.3903	-0.159636	0.299619	-0.532795	0.594176	0.999615
CASC10	231.189	0.358997	0.314805	1.14038	0.254129	0.999615
CASC15	134.036	0.13555	0.336766	0.402505	0.687312	0.999615
CASC19	43.1379	0.114187	0.298579	0.382435	0.702139	0.999615
CASC2	38.0193	-0.290522	0.333061	-0.872279	0.383056	0.999615
CASC3	2276.54	0.0672475	0.279813	0.24033	0.810074	0.999615
CASC4	3224.92	0.0637727	0.279748	0.227965	0.819674	0.999615
CASC5	836.244	-0.0891459	0.299732	-0.297419	0.766147	0.999615
CASC8	122.133	0.726749	0.32235	2.25453	0.0241627	0.999615
CASC9	214.592	0.465169	0.309784	1.50159	0.133203	0.999615
CASD1	872.326	-0.174622	0.327808	-0.532695	0.594245	0.999615
CASK	2276.58	-0.038432	0.300962	-0.127697	0.898389	0.999615
CASKIN1	21.0289	0.209094	0.308407	0.677981	0.497784	0.999615
CASKIN2	294.397	0.23882	0.320773	0.744513	0.456566	0.999615
CASP1	20.5883	0.0619246	0.255654	0.24222	0.80861	0.999615
CASP10	205.637	0.0583152	0.304817	0.191312	0.848281	0.999615
CASP2	1050.54	0.253933	0.316524	0.802257	0.422404	0.999615
CASP3	849.793	0.318119	0.291543	1.09116	0.275204	0.999615
CASP4	451.955	0.166289	0.320448	0.518926	0.603813	0.999615
CASP6	407.045	-0.0646946	0.294484	-0.219688	0.826114	0.999615
CASP7	965.132	0.479989	0.294603	1.62928	0.103255	0.999615
CASP8	1231.29	-0.142996	0.290315	-0.492553	0.622328	0.999615
CASP8AP2	628.563	-0.147891	0.279276	-0.529551	0.596423	0.999615
CASP9	229.074	0.0130714	0.329318	0.0396922	0.968338	0.999615
CAST	10801	0.291305	0.306811	0.949462	0.342386	0.999615
CASZ1	52.9339	0.746646	0.336569	2.2184	0.0265275	0.999615
CAT	1793.09	-0.581152	0.286892	-2.02568	0.0427976	0.999615
CATSPER1	30.4032	-0.400268	0.323823	-1.23607	0.216432	0.999615
CATSPER2	21.8855	-0.00178364	0.320934	-0.00555766	0.995566	0.999615
CAV1	16788.2	0.117332	0.335662	0.349555	0.726673	0.999615
CAV2	4162.95	0.00721487	0.325589	0.0221594	0.982321	0.999615
CBFA2T2	612.059	0.096882	0.295417	0.32795	0.742949	0.999615
CBFB	1498.44	0.635552	0.312474	2.03394	0.0419579	0.999615
CBL	1010.9	-0.199445	0.299005	-0.66703	0.504753	0.999615
CBLB	872.008	0.0905706	0.278715	0.324958	0.745213	0.999615
CBLL1	941.589	-0.0284838	0.284293	-0.100192	0.920192	0.999615
CBLN2	39.4957	0.497213	0.32347	1.53712	0.124263	0.999615
CBLN3	41.6668	-0.251484	0.330601	-0.760687	0.446844	0.999615
CBR1	1889.6	-0.095904	0.272886	-0.351443	0.725256	0.999615
CBR3	156.843	-0.117539	0.323638	-0.363179	0.716471	0.999615
CBR4	483.963	-0.239104	0.306585	-0.779895	0.435453	0.999615
CBS	138.861	-0.637704	0.331928	-1.92121	0.0547049	0.999615
CBWD1	611.439	0.0354427	0.312472	0.113427	0.909692	0.999615
CBWD2	418.418	0.0613047	0.291039	0.210641	0.833168	0.999615
CBWD3	62.2521	0.096651	0.335311	0.288243	0.773161	0.999615
CBWD5	537.071	-0.0694267	0.292932	-0.237006	0.812652	0.999615
CBWD6	138.028	0.13321	0.324089	0.41103	0.681051	0.999615
CBX1	4708.28	0.272776	0.304366	0.89621	0.370141	0.999615
CBX2	486.812	0.398555	0.326988	1.21887	0.222895	0.999615
CBX3	7499.99	-0.197701	0.281677	-0.701873	0.482759	0.999615
CBX4	585.868	0.254272	0.296068	0.858831	0.390434	0.999615
CBX5	8416.16	0.253991	0.307707	0.825431	0.409127	0.999615
CBX6	698.056	0.533636	0.284237	1.87743	0.0604587	0.999615
CBX7	124.847	0.0893706	0.333702	0.267816	0.788841	0.999615
CBX8	273.189	0.0631278	0.326689	0.193235	0.846775	0.999615
CBY1	303.579	-0.525498	0.327609	-1.60404	0.108705	0.999615
CC2D1A	388.815	-0.11819	0.323766	-0.365047	0.715076	0.999615
CC2D1B	828.042	0.124896	0.279865	0.446274	0.655399	0.999615
CC2D2A	715.425	0.0604188	0.302282	0.199876	0.841578	0.999615
CCAR1	4147.73	-0.311149	0.297513	-1.04583	0.295638	0.999615
CCAR2	2758.99	-0.0954025	0.265124	-0.359841	0.718966	0.999615
CCAT1	367.48	0.48597	0.333596	1.45676	0.145182	0.999615
CCBE1	522.206	-0.0755994	0.332151	-0.227605	0.819953	0.999615
CCBL1	252.606	-0.41653	0.332938	-1.25107	0.210908	0.999615
CCBL2	480.268	0.295727	0.291882	1.01317	0.310979	0.999615
CCDC101	150.269	0.0998951	0.32283	0.309436	0.75699	0.999615
CCDC102A	89.2011	-0.0161076	0.336431	-0.0478779	0.961814	0.999615
CCDC103	237.51	-0.400252	0.316897	-1.26304	0.206576	0.999615
CCDC106	185.781	-0.00233434	0.336176	-0.0069438	0.99446	0.999615
CCDC107	242.804	0.299498	0.301415	0.99364	0.320398	0.999615
CCDC109B	376.166	-0.0354167	0.29983	-0.118122	0.905971	0.999615
CCDC112	396.034	0.0900448	0.296875	0.303309	0.761655	0.999615
CCDC115	432.604	-0.172373	0.290482	-0.593404	0.552911	0.999615
CCDC117	909.269	0.101756	0.302482	0.336404	0.736566	0.999615
CCDC12	386.721	0.207388	0.324995	0.638127	0.523391	0.999615
CCDC120	97.2765	0.139038	0.33075	0.420372	0.674214	0.999615
CCDC121	101.971	0.00296695	0.333239	0.00890337	0.992896	0.999615
CCDC122	104.223	-0.0853497	0.331712	-0.257301	0.796946	0.999615
CCDC124	342.68	0.107108	0.329786	0.324779	0.745349	0.999615
CCDC125	335.094	-0.0806115	0.30803	-0.2617	0.793552	0.999615
CCDC126	156.733	0.208029	0.317676	0.654845	0.512568	0.999615
CCDC127	480.239	0.0582836	0.289212	0.201525	0.840288	0.999615
CCDC130	197.387	-0.109229	0.332816	-0.328196	0.742764	0.999615
CCDC132	853.246	0.159081	0.287391	0.553537	0.579895	0.999615
CCDC134	54.1529	-0.315206	0.336871	-0.935688	0.349434	0.999615
CCDC136	137.853	-0.207661	0.332101	-0.625293	0.531778	0.999615
CCDC137	1010.43	-0.241447	0.28243	-0.854891	0.392611	0.999615
CCDC138	200.267	-0.266777	0.321216	-0.830521	0.406244	0.999615
CCDC14	2180.62	-0.13971	0.274198	-0.509521	0.610387	0.999615
CCDC142	195.661	0.0869337	0.31106	0.279475	0.77988	0.999615
CCDC144A	168.484	-0.0994185	0.327473	-0.303593	0.761438	0.999615
CCDC144B	107.477	-0.0431077	0.334014	-0.12906	0.89731	0.999615
CCDC144CP	32.176	0.219315	0.323795	0.677327	0.498198	0.999615
CCDC146	147.036	-0.0467424	0.336721	-0.138816	0.889595	0.999615
CCDC149	163.331	0.159471	0.314791	0.506594	0.61244	0.999615
CCDC15	46.7597	-0.720577	0.335814	-2.14576	0.0318918	0.999615
CCDC150	223.026	-0.436303	0.308934	-1.41229	0.157866	0.999615
CCDC159	68.7234	0.0581009	0.331665	0.17518	0.860938	0.999615
CCDC163P	49.365	-0.32963	0.33681	-0.978681	0.327737	0.999615
CCDC167	251.897	0.0101263	0.317159	0.0319283	0.974529	0.999615
CCDC170	26.7825	-0.0590258	0.264246	-0.223375	0.823244	0.999615
CCDC171	83.3468	-0.0310444	0.333004	-0.0932253	0.925725	0.999615
CCDC174	457.521	0.00860507	0.293017	0.0293671	0.976572	0.999615
CCDC176	119.804	-0.467934	0.334915	-1.39717	0.162362	0.999615
CCDC18	311.241	-0.385023	0.297258	-1.29525	0.195235	0.999615
CCDC181	39.763	-0.153862	0.335771	-0.458236	0.646783	0.999615
CCDC183	29.652	-0.170854	0.310482	-0.550287	0.582122	0.999615
CCDC183-AS1	28.6693	-0.0715808	0.314156	-0.227851	0.819762	0.999615
CCDC184	109.946	0.320133	0.336631	0.950993	0.341608	0.999615
CCDC186	753.646	0.378134	0.28098	1.34577	0.178377	0.999615
CCDC22	275.049	0.00138622	0.323986	0.00427864	0.996586	0.999615
CCDC23	197.649	0.204794	0.310092	0.660429	0.508979	0.999615
CCDC24	92.8084	-0.418531	0.335487	-1.24753	0.212202	0.999615
CCDC25	1547.07	-0.564579	0.323904	-1.74304	0.0813262	0.999615
CCDC28A	297.421	0.0760147	0.3092	0.245844	0.805803	0.999615
CCDC28B	44.3147	-0.00596845	0.323428	-0.0184537	0.985277	0.999615
CCDC30	18.3957	-0.195361	0.265629	-0.735465	0.462056	0.999615
CCDC34	846.881	-0.185557	0.300682	-0.617119	0.537156	0.999615
CCDC40	209.101	-0.117622	0.32749	-0.359163	0.719474	0.999615
CCDC43	1196.69	-0.190754	0.290458	-0.656734	0.511352	0.999615
CCDC47	6013.94	0.156175	0.296707	0.526359	0.598639	0.999615
CCDC50	1863.25	0.241272	0.31055	0.77692	0.437206	0.999615
CCDC51	404.74	-0.561315	0.296232	-1.89485	0.0581124	0.999615
CCDC53	651.5	-0.167795	0.290697	-0.577218	0.563792	0.999615
CCDC57	295.503	-0.14789	0.336867	-0.439017	0.660649	0.999615
CCDC58	506.732	0.136004	0.319993	0.425023	0.67082	0.999615
CCDC59	763.459	0.2818	0.306771	0.918599	0.358305	0.999615
CCDC6	2651.5	0.343198	0.276625	1.24066	0.21473	0.999615
CCDC61	37.6181	-0.31291	0.317231	-0.986377	0.323948	0.999615
CCDC64	164.52	0.560666	0.328087	1.70889	0.0874706	0.999615
CCDC65	19.9444	0.202908	0.309435	0.655736	0.511994	0.999615
CCDC66	383.357	0.173766	0.293562	0.591924	0.553902	0.999615
CCDC68	419.092	0.286261	0.333862	0.857423	0.391211	0.999615
CCDC69	205.95	-0.0363266	0.330796	-0.109816	0.912556	0.999615
CCDC7	76.9093	-0.0655237	0.333983	-0.196189	0.844462	0.999615
CCDC71	227.53	-0.0384533	0.313183	-0.122782	0.90228	0.999615
CCDC71L	459.488	0.336472	0.289412	1.1626	0.24499	0.999615
CCDC74A	124.683	-0.451766	0.324786	-1.39097	0.164236	0.999615
CCDC74B	34.0804	-0.278494	0.323898	-0.85982	0.389888	0.999615
CCDC77	447.227	-0.24253	0.29548	-0.820801	0.41176	0.999615
CCDC78	35.6949	-0.322077	0.323788	-0.994715	0.319875	0.999615
CCDC80	1356.35	0.350855	0.322578	1.08766	0.276746	0.999615
CCDC81	23.3411	0.461934	0.322076	1.43424	0.151505	0.999615
CCDC82	957.786	0.0508141	0.290012	0.175214	0.860912	0.999615
CCDC84	208.107	0.388178	0.325226	1.19357	0.232648	0.999615
CCDC85A	52.8103	0.167583	0.336518	0.497991	0.61849	0.999615
CCDC85B	35.4596	-0.154016	0.32599	-0.472456	0.636601	0.999615
CCDC85C	833.522	0.315667	0.307366	1.02701	0.304417	0.999615
CCDC86	1194.55	0.0365389	0.326747	0.111826	0.910961	0.999615
CCDC87	29.3722	0.106442	0.326458	0.326051	0.744385	0.999615
CCDC88A	2011.72	-0.358921	0.302053	-1.18827	0.234726	0.999615
CCDC88B	99.9736	-0.209211	0.336256	-0.622176	0.533826	0.999615
CCDC88C	221.263	0.305945	0.305314	1.00207	0.316311	0.999615
CCDC9	265.987	0.289915	0.320167	0.905515	0.365193	0.999615
CCDC90B	1439.28	0.060901	0.276791	0.220025	0.825852	0.999615
CCDC91	947.629	0.17374	0.273895	0.634333	0.525864	0.999615
CCDC92	442.693	0.320722	0.316499	1.01334	0.310897	0.999615
CCDC93	1129.81	-0.0261628	0.289188	-0.0904699	0.927914	0.999615
CCDC94	218.063	0.154353	0.320967	0.480899	0.630588	0.999615
CCDC96	36.8441	0.0867613	0.331287	0.261891	0.793405	0.999615
CCDC97	843.49	-0.0570128	0.285224	-0.199888	0.841569	0.999615
CCK	18.8102	-0.026698	0.269872	-0.0989283	0.921195	0.999615
CCL2	624.715	0.305168	0.325108	0.938666	0.347902	0.999615
CCL26	30.9404	-0.215614	0.316852	-0.680488	0.496195	0.999615
CCM2	562.51	0.0952106	0.299825	0.317554	0.750823	0.999615
CCNA2	1837.68	0.170576	0.308041	0.553744	0.579754	0.999615
CCNB1	4928.04	-0.0243324	0.323984	-0.0751036	0.940132	0.999615
CCNB1IP1	1017.15	0.0590624	0.28584	0.206627	0.836301	0.999615
CCNB2	1848.83	0.055764	0.308442	0.180792	0.856531	0.999615
CCNB3	54.1273	0.117387	0.336538	0.348807	0.727234	0.999615
CCNC	1711.97	0.311335	0.290138	1.07306	0.283246	0.999615
CCND1	7681.32	0.134308	0.33679	0.398787	0.69005	0.999615
CCND3	2762.84	0.0510626	0.296825	0.172029	0.863415	0.999615
CCNDBP1	644.115	-0.223053	0.31329	-0.71197	0.476483	0.999615
CCNE1	701.914	-0.265583	0.304242	-0.872933	0.382699	0.999615
CCNE2	320.154	0.0362641	0.335773	0.108002	0.913994	0.999615
CCNF	574.045	-0.175697	0.31173	-0.56362	0.573013	0.999615
CCNG1	4046.21	-0.0143357	0.314983	-0.0455126	0.963699	0.999615
CCNG2	424.969	0.322279	0.336883	0.95665	0.338744	0.999615
CCNH	915.872	-0.145573	0.288813	-0.504038	0.614235	0.999615
CCNI	2234.32	0.129192	0.268557	0.48106	0.630474	0.999615
CCNJ	445.914	0.229318	0.295166	0.776909	0.437212	0.999615
CCNJL	508.121	0.449844	0.290962	1.54606	0.12209	0.999615
CCNK	1509.61	0.319536	0.296886	1.07629	0.281796	0.999615
CCNL1	2129.2	0.508887	0.276192	1.84251	0.0654	0.999615
CCNL2	1674.31	-0.122467	0.316679	-0.386723	0.698961	0.999615
CCNO	67.3114	-0.119869	0.336518	-0.356204	0.721688	0.999615
CCNT1	2028.36	0.244553	0.266303	0.918326	0.358448	0.999615
CCNT2	1095.87	0.350531	0.28298	1.23871	0.215452	0.999615
CCNT2-AS1	22.0015	-0.00884862	0.316132	-0.0279903	0.97767	0.999615
CCNY	1655.71	-0.198438	0.281405	-0.705169	0.480705	0.999615
CCNYL1	462.427	-0.366039	0.310695	-1.17813	0.238745	0.999615
CCP110	1006.91	0.196804	0.318598	0.617719	0.536761	0.999615
CCPG1	806.659	0.31359	0.309734	1.01245	0.311324	0.999615
CCR7	18.1291	0.124656	0.285772	0.436208	0.662686	0.999615
CCRN4L	227.099	0.3146	0.331667	0.948541	0.342854	0.999615
CCS	237.094	-0.0982922	0.334553	-0.293801	0.76891	0.999615
CCSAP	473.699	0.313919	0.307735	1.02009	0.307684	0.999615
CCSER1	20.7541	0.281233	0.312838	0.898973	0.368667	0.999615
CCSER2	1318.08	0.204275	0.291345	0.701144	0.483213	0.999615
CCT2	9401.86	-0.108688	0.300676	-0.361478	0.717742	0.999615
CCT3	12288.4	-0.178721	0.261183	-0.684275	0.493801	0.999615
CCT4	9001.95	0.0859947	0.296023	0.2905	0.771433	0.999615
CCT5	11231	-0.185829	0.298813	-0.621891	0.534013	0.999615
CCT6A	9543.92	-0.631398	0.267616	-2.35934	0.0183073	0.999615
CCT6B	61.3587	0.0765911	0.336576	0.22756	0.819989	0.999615
CCT6P1	155.369	0.288629	0.317783	0.908256	0.363743	0.999615
CCT6P3	60.8263	0.243542	0.335314	0.726312	0.467648	0.999615
CCT7	9913.59	-0.232109	0.28449	-0.815879	0.414569	0.999615
CCT8	6674.37	0.0442006	0.294686	0.149992	0.880771	0.999615
CCZ1	603.574	-0.346576	0.308907	-1.12194	0.261887	0.999615
CCZ1B	336.509	-0.226003	0.317407	-0.712028	0.476447	0.999615
CD109	6880.74	-0.480157	0.318203	-1.50897	0.131307	0.999615
CD14	91.0398	-0.0138689	0.319884	-0.043356	0.965418	0.999615
CD151	4268.84	0.114726	0.318785	0.359886	0.718932	0.999615
CD163L1	37.7505	0.0886026	0.301831	0.293551	0.769101	0.999615
CD164	5689.98	0.474397	0.266966	1.77699	0.0755693	0.999615
CD22	96.7046	-0.670947	0.330921	-2.02751	0.0426099	0.999615
CD24	21135.4	-0.00502794	0.329517	-0.0152585	0.987826	0.999615
[truncated: 11,125 more rows]

## Sheet: DE genes
OFFICIAL_GENE_SYMBOL	Name	Goterm BP direct
MRFAP1	Morf4 family associated protein 1(MRFAP1)	GO:0005515 protein binding, GO:0005654 nucleoplasm, GO:0048471 perinuclear region of cytoplasm
CTGF	connective tissue growth factor(CTGF)	GO:0001502 cartilage condensation, GO:0001503 ossification, GO:0001525 angiogenesis, GO:0001894 tissue homeostasis, GO:0001968 fibronectin binding, GO:0005515 protein binding, GO:0005520 insulin-like growth factor binding, GO:0005576 extracellular region, GO:0005615 extracellular space, GO:0005801 cis-Golgi network, GO:0005829 cytosol, GO:0005886 plasma membrane, GO:0005938 cell cortex, GO:000636…
TM4SF1	transmembrane 4 L six family member 1(TM4SF1)	GO:0001825 blastocyst formation, GO:0005515 protein binding, GO:0005887 integral component of plasma membrane, GO:0016021 integral component of membrane
FLRT2	fibronectin leucine rich transmembrane protein 2(FLRT2)	GO:0003007 heart morphogenesis, GO:0005104 fibroblast growth factor receptor binding, GO:0005789 endoplasmic reticulum membrane, GO:0005886 plasma membrane, GO:0005887 integral component of plasma membrane, GO:0005911 cell-cell junction, GO:0005925 focal adhesion, GO:0007411 axon guidance, GO:0008543 fibroblast growth factor receptor signaling pathway, GO:0030674 protein binding, bridging, GO:003…
DUSP5	dual specificity phosphatase 5(DUSP5)	GO:0000165 MAPK cascade, GO:0000187 activation of MAPK activity, GO:0004725 protein tyrosine phosphatase activity, GO:0005515 protein binding, GO:0005654 nucleoplasm, GO:0006470 protein dephosphorylation, GO:0008138 protein tyrosine/serine/threonine phosphatase activity, GO:0016311 dephosphorylation, GO:0016791 phosphatase activity, GO:0035335 peptidyl-tyrosine dephosphorylation, GO:0035970 pepti…
ATF3	activating transcription factor 3(ATF3)	GO:0000122 negative regulation of transcription by RNA polymerase II, GO:0000790 nuclear chromatin, GO:0000976 transcription regulatory region sequence-specific DNA binding, GO:0000977 RNA polymerase II regulatory region sequence-specific DNA binding, GO:0000981 DNA-binding transcription factor activity, RNA polymerase II-specific, GO:0001227 DNA-binding transcription repressor activity, RNA poly…
UMAD1	UBAP1-MVB12-associated (UMA) domain containing 1(UMAD1)
CDHR3	cadherin related family member 3(CDHR3)	GO:0001618 virus receptor activity, GO:0005886 plasma membrane, GO:0016021 integral component of membrane, GO:0046718 viral entry into host cell, GO:0000902 cell morphogenesis, GO:0009986 cell surface, GO:0008092 cytoskeletal protein binding, GO:0016339 calcium-dependent cell-cell adhesion via plasma membrane cell adhesion molecules, GO:0034332 adherens junction organization, GO:0007156 homophili…
GNS	glucosamine (N-acetyl)-6-sulfatase(GNS)	GO:0005515 protein binding, GO:0005576 extracellular region, GO:0006027 glycosaminoglycan catabolic process, GO:0008449 N-acetylglucosamine-6-sulfatase activity, GO:0008484 sulfuric ester hydrolase activity, GO:0035578 azurophil granule lumen, GO:0042340 keratan sulfate catabolic process, GO:0043202 lysosomal lumen, GO:0043312 neutrophil degranulation, GO:0046872 metal ion binding, GO:0070062 ext…
UBE2L6	ubiquitin conjugating enzyme E2 L6(UBE2L6)	GO:0004842 ubiquitin-protein transferase activity, GO:0005515 protein binding, GO:0005654 nucleoplasm, GO:0005829 cytosol, GO:0006464 cellular protein modification process, GO:0016567 protein ubiquitination, GO:0019985 translesion synthesis, GO:0032480 negative regulation of type I interferon production, GO:0043130 ubiquitin binding, GO:0044267 cellular protein metabolic process, GO:0031625 ubiqu…
GSPT1	G1 to S phase transition 1(GSPT1)	GO:0000082 G1/S transition of mitotic cell cycle, GO:0000184 nuclear-transcribed mRNA catabolic process, nonsense-mediated decay, GO:0003723 RNA binding, GO:0003747 translation release factor activity, GO:0003924 GTPase activity, GO:0005515 protein binding, GO:0005525 GTP binding, GO:0005829 cytosol, GO:0006449 regulation of translational termination, GO:0006479 protein methylation, GO:0006412 tr…
SLC2A3	solute carrier family 2 member 3(SLC2A3)	GO:0005355 glucose transmembrane transporter activity, GO:0005515 protein binding, GO:0005536 glucose binding, GO:0005886 plasma membrane, GO:0005887 integral component of plasma membrane, GO:0005975 carbohydrate metabolic process, GO:0016021 integral component of membrane, GO:0019852 L-ascorbic acid metabolic process, GO:0030667 secretory granule membrane, GO:0035579 specific granule membrane, G…
