# Supplementary material for: Silencing Core Spliceosome Sm Gene Expression Induces a Cytotoxic Splicing Switch in the Proteasome Subunit Beta 3 mRNA in Non-Small Cell Lung Cancer Cells
Source: Int J Mol Sci. 2020 Jun 12;21(12):4192. doi: 10.3390/ijms21124192 (PMC7349683; doi:10.3390/ijms21124192)
Supplement: Supplementary file 1 [file ijms-21-04192-s001.zip › Supplementary Table 3_AS_siSNRPD3.xlsx]

## Sheet: Unique AS events
AS_type	GeneID	exonStart_0base	exonEnd	upstreamES	upstreamEE	downstreamES	downstreamEE	IncLevel_siNT-1	IncLevel_siNT-2	IncLevel_siSNRPD3-1	IncLevel_siSNRPD3-2	IncLevelDifference	PValue	FDR
ES	YKT6	44250621	44250723	44247731	44247797	44251845	44253893	0.978	0.977	0.85	0.906	0.1	2.58046e-11	8.75033e-08
ES	PPIP5K2	102522020	102522140	102520372	102520445	102526542	102526683	0.42	0.402	0	0.069	0.377	1.98475e-10	5.65098e-07
ES	NKIRAS2	40174587	40174658	40174416	40174490	40175671	40177656	0.969	1	0.671	0.768	0.265	1.97214e-10	5.65098e-07
A5SS	NKIRAS2	40174416	40174658	40174416	40174490	40175671	40177656	0.984	1	0.768	0.888	0.164	1.03371e-09	9.3034e-07
ES	USO1	76716488	76716509	76714842	76715054	76720774	76720885	0	0.006	0.25	0.068	-0.156	1.56716e-09	3.54282e-06
ES	PSMB3	36916683	36916861	36912135	36912243	36918663	36918758	0.96	0.964	0.841	0.929	0.077	3.2214e-09	6.16935e-06
ES	NDUFA11	5901345	5901465	5896915	5897008	5903622	5904024	0.031	0.075	0.029	0.007	0.035	3.90223e-09	6.61623e-06
A3SS	MAPKAPK2	206905382	206907630	206905919	206907630	206905183	206905264	0.149	0.05	0.161	0.233	-0.098	6.68373e-07	0.000233374
ES	TEX261	71218959	71219113	71216878	71216946	71220825	71220905	0.922	0.899	0.64	0.76	0.211	4.89034e-07	0.000331663
A5SS	CENPW	126660934	126661590	126660934	126661545	126667350	126667464	0.13	0.128	0.316	0.245	-0.151	2.86586e-06	0.000690631
RI	SNRNP27	70131385	70132368	70131385	70131557	70131643	70132368	0.85	0.746	0.961	0.919	-0.142	1.26261e-05	0.00095452
ES	FKBP7	179334378	179334509	179328390	179330658	179341788	179341940	1	1	0.442	0.792	0.383	2.47156e-06	0.000967045
ES	DSTN	17572576	17572708	17550598	17550856	17581382	17581690	0.021	0.088	0.05	0.018	0.02	2.83727e-06	0.00106902
ES	FKBP7	179334378	179334512	179328390	179330658	179341788	179341940	1	1	0.523	0.833	0.322	3.92318e-06	0.00133035
ES	PIGP	38444444	38444610	38441851	38441924	38444733	38444837	0.191	0.205	0.028	0.078	0.145	5.73113e-06	0.00175347
RI	VAMP4	171669295	171673674	171669295	171671224	171673526	171673674	0.65	0.496	1	0.915	-0.385	3.48926e-05	0.00181124
ES	SLC29A2	66133901	66134035	66133596	66133702	66134934	66135019	0.77	0.749	1	1	-0.24	7.26475e-06	0.00207977
ES	POGK	166816730	166816829	166810191	166810325	166818174	166819660	1	0.974	0.711	0.829	0.217	8.93947e-06	0.00237755
ES	DEDD2	42720831	42721197	42719299	42719404	42724225	42724304	0.761	0.574	1	1	-0.333	9.22296e-06	0.00242129
ES	ZNF76	35261527	35261692	35260657	35260821	35262232	35262346	0.872	0.255	1	1	-0.436	1.01624e-05	0.0026008
ES	POC1A	52130584	52130728	52109248	52110001	52156394	52156493	0.515	0.731	0.153	0.244	0.424	1.11317e-05	0.00276203
ES	WDR20	102664091	102664184	102661274	102661457	102674939	102676867	0.158	0.119	0	0	0.139	1.31377e-05	0.00310813
ES	RBPMS	30407016	30407102	30402010	30402141	30416403	30416473	0.183	0.468	0.225	0.033	0.197	1.35785e-05	0.00319386
ES	FUS	31198122	31198157	31196259	31196500	31199645	31199678	0.955	0.974	1	0.987	-0.029	1.38169e-05	0.00323124
ES	CDKL5	18582596	18582642	18528939	18528974	18593473	18593610	0.896	0.963	0.671	0.629	0.279	1.47204e-05	0.00338419
ES	ARHGAP5	32559707	32563592	32546494	32546641	32586348	32586493	0.987	0.994	0.887	0.915	0.089	1.64785e-05	0.00363494
ES	NONO	70504246	70504303	70503041	70503571	70510478	70510641	0.829	0.904	0.686	0.787	0.13	2.07139e-05	0.00421945
ES	LOC100507217	93426814	93427008	93426072	93426416	93428744	93428814	0.308	0.432	0.834	0.64	-0.367	2.25076e-05	0.00447518
ES	CHCHD7	57125320	57125448	57124314	57124396	57127156	57127226	0.414	0.401	0.088	0.214	0.256	2.38328e-05	0.00465363
ES	EMC8	85813984	85814079	85812230	85813473	85814816	85814886	0.892	0.845	0.592	0.756	0.195	2.44856e-05	0.00467778
ES	ITGAE	3626581	3626677	3623600	3623696	3626981	3627038	0.05	0.053	0.213	0.103	-0.106	2.50372e-05	0.00475327
ES	MTIF3	28015153	28015214	28014125	28014586	28019224	28019293	0.113	0.117	0.022	0.022	0.093	2.51473e-05	0.00475327
ES	PSMB3	36916760	36916861	36912135	36912243	36918663	36918758	0.912	0.923	0.636	0.857	0.171	2.70036e-05	0.00497208
ES	TP53	7576524	7576657	7573926	7574033	7576852	7576926	0.021	0.014	0.286	0.037	-0.144	2.85603e-05	0.00516522
ES	PLEKHA8	30101512	30101643	30100499	30100558	30102287	30102358	1	1	0.574	0.934	0.246	2.97407e-05	0.0053549
ES	MRPL22	154330380	154330498	154320776	154320825	154335930	154335996	0.818	0.841	0.943	0.913	-0.099	3.25609e-05	0.00571107
ES	MTERF1	91506191	91506292	91502190	91504078	91509368	91509427	0.108	0.179	0.09	0	0.098	3.35882e-05	0.00586598
ES	AFG3L2	12356692	12356830	12353003	12353157	12358668	12358942	0.985	1	0.748	0.982	0.127	3.62323e-05	0.0061482
ES	MCPH1	6301913	6303068	6299587	6299677	6312663	6312773	0.889	1	0.526	0.806	0.278	3.72739e-05	0.00621063
ES	SNRPD3	24963951	24964144	24953624	24953768	24967883	24970932	0.969	0.971	1	0.862	0.039	3.78199e-05	0.00621063
ES	COCH	31348016	31348150	31346777	31346934	31348628	31348691	0.991	1	0.906	0.93	0.078	4.0911e-05	0.00660615
ES	KAT6B	76732264	76732397	76729777	76729859	76735156	76735539	1	1	0.321	0.891	0.394	4.18412e-05	0.00670316
A5SS	TRAFD1	112563348	112563953	112563348	112563422	112568314	112568373	0.031	0.019	0.135	0.057	-0.071	0.00010192	0.007056
RI	ZNF248	38117692	38122044	38117692	38120240	38121952	38122044	0.719	0.58	1	0.878	-0.29	0.000245311	0.00714501
ES	TIMP1	47442806	47442935	47441689	47441873	47444334	47444414	1	0.991	0.939	0.973	0.04	5.43362e-05	0.00804018
ES	CLTCL1	19175069	19175240	19170902	19171124	19175492	19175603	0.827	0.707	1	0.963	-0.215	5.56855e-05	0.00817009
RI	DET1	89073853	89074946	89073853	89074704	89074843	89074946	0.73	0.728	1	0.937	-0.24	0.000344763	0.00855912
ES	SNX16	82727559	82727629	82715326	82715463	82736026	82736175	0.773	0.867	1	1	-0.18	6.40371e-05	0.0090166
ES	ARHGEF25	58009019	58009097	58008749	58008800	58009294	58009495	0.91	0.791	1	1	-0.149	7.37948e-05	0.0100106
A5SS	PACRGL	20702035	20702410	20702035	20702234	20706088	20706156	0.752	0.93	1	1	-0.159	0.000162763	0.0101026
ES	EPG5	43497643	43497784	43496402	43496547	43502306	43502566	0.762	0.838	1	1	-0.2	7.59581e-05	0.0102371
ES	CNTNAP1	40840893	40841065	40840479	40840629	40841538	40841645	0.825	0.821	1	1	-0.177	7.65202e-05	0.0102426
ES	ZKSCAN5	99117791	99117927	99117449	99117532	99123435	99124041	0.505	0.622	1	0.905	-0.389	8.47743e-05	0.0109198
ES	CEP295	93455119	93455216	93454477	93454578	93456206	93456455	0.962	1	0.292	0.875	0.397	9.00186e-05	0.0111793
ES	MKS1	56292101	56292199	56291619	56291748	56293448	56293604	0.905	0.809	1	1	-0.143	8.99907e-05	0.0111793
ES	C7orf50	1040105	1040187	1036622	1037440	1049585	1049779	0.955	0.988	0.907	0.858	0.089	9.04705e-05	0.0111897
ES	CNTRL	123933685	123933826	123931888	123932094	123935520	123935787	0.774	0.858	0.407	0.478	0.374	9.31184e-05	0.0113789
A3SS	LYPLAL1	219366423	219366593	219366471	219366593	219352488	219352588	0.705	0.708	0.889	0.855	-0.166	0.000100727	0.0114989
A3SS	MSTO1	155581217	155581394	155581339	155581394	155581006	155581082	0	0.013	0.031	0.074	-0.046	0.000104286	0.0114989
ES	ADD3	111876016	111876168	111872534	111872673	111877099	111877180	0.977	1	0.369	0.924	0.342	0.000103588	0.0122534
ES	ZFAND4	46121398	46122553	46113587	46113708	46135263	46135411	0.852	0.728	1	1	-0.21	0.000111725	0.0129524
ES	RPS24	79799961	79799983	79796951	79797062	79800372	79800473	0.116	0.27	0.08	0.106	0.1	0.000119113	0.0134637
A5SS	PIGG	492988	493278	492988	493087	494184	494390	0.878	0.729	1	0.969	-0.181	0.000268693	0.0150823
ES	TAB3	30861082	30861166	30852167	30852269	30864667	30864761	0.786	0.795	1	0.962	-0.191	0.000136586	0.0150896
ES	DUXAP8	16189263	16189378	16189031	16189143	16190680	16190791	0.903	0.96	0.812	0.763	0.144	0.000138318	0.0150896
ES	TBC1D8	101645952	101646238	101644764	101644894	101648729	101648847	0.988	1	1	0.896	0.046	0.000138262	0.0150896
ES	NAA20	20013151	20013297	20007427	20007563	20013745	20014273	0.989	0.988	0.925	0.974	0.039	0.000142883	0.0154267
ES	DEPDC1B	59894901	59895087	59892738	59893741	59899217	59899394	0.986	1	0.773	0.927	0.143	0.000148293	0.0158382
ES	ERP29	112457559	112457698	112451151	112451413	112459953	112461024	0.962	0.969	1	0.894	0.018	0.000152993	0.0160868
ES	PARVA	12518004	12518145	12499393	12499496	12525860	12525976	0.994	0.992	0.816	0.979	0.096	0.00015453	0.0161068
A3SS	EDF1	139756565	139756948	139756565	139756797	139757357	139757451	0.158	0.103	0.209	0.183	-0.066	0.000193612	0.0162247
ES	C16orf58	31504298	31504369	31503517	31503661	31504923	31505108	1	0.952	0.556	0.826	0.285	0.000163177	0.0166
ES	CHRFAM7A	30675521	30675585	30672555	30672602	30679065	30679190	0.831	0.839	1	1	-0.165	0.000191723	0.018512
A3SS	VEGFB	64004891	64005127	64004992	64005127	64004658	64004694	0.848	0.823	1	0.974	-0.152	0.000239803	0.018607
ES	ARHGAP42	100784182	100784284	100730284	100730356	100792224	100792335	1	1	0.574	0.918	0.254	0.000207428	0.0194291
ES	IL17RC	9962608	9962653	9962174	9962286	9965564	9965704	0.108	0.117	0	0.014	0.105	0.000247162	0.0214904
ES	HNRNPH3	70097614	70097753	70096955	70097090	70098259	70098399	0.882	0.896	0.606	0.826	0.173	0.000253378	0.021752
ES	PPIP5K2	102523014	102523077	102520372	102520445	102526542	102526683	0.192	0.204	0	0.053	0.172	0.000254825	0.0218302
ES	TAF1C	84218456	84218666	84217302	84217384	84220506	84220676	1	1	1	0.813	0.094	0.000275486	0.023066
ES	BCO1	81301512	81301736	81295740	81295888	81303763	81304021	1	0.941	0	0.865	0.538	0.000276176	0.0230763
ES	STK16	220111834	220111968	220111378	220111598	220112136	220112257	0.841	0.977	1	0.987	-0.085	0.000278218	0.0231616
ES	LIF	30640743	30640922	30636435	30640050	30642665	30642840	0.95	0.985	0.941	0.831	0.082	0.000282025	0.023293
A3SS	RUSC1	155296370	155296923	155296688	155296923	155295654	155295701	0.867	0.872	1	0.97	-0.116	0.000349463	0.0236169
ES	TC2N	92258710	92258902	92253856	92253971	92264128	92264245	1	1	1	0.85	0.075	0.000298399	0.0243336
RI	SUMO1	203070902	203072044	203070902	203071526	203071975	203072044	0.954	0.972	0.991	0.981	-0.023	0.00145028	0.0243562
ES	LDLRAD3	36248634	36248980	36119876	36120011	36250709	36252841	0.859	0.842	1	1	-0.149	0.000304027	0.0246917
A5SS	NDUFB8	102289523	102289680	102289614	102289680	102289136	102289263	0.953	0.808	0.89	0.968	-0.048	0.000680245	0.025973
ES	AACS	125621207	125621410	125619339	125619398	125626637	125627871	0.883	0.884	0.514	0.707	0.273	0.000334996	0.0263668
ES	ABHD2	89647133	89647275	89631380	89631794	89656955	89657055	0.004	0.073	0.022	0	0.028	0.000356012	0.0275415
ES	FAM60A	31457915	31458057	31451010	31451158	31478957	31479121	0.191	0.336	0.137	0.115	0.138	0.000372258	0.0282064
A5SS	DHRS4-AS1	24422782	24423406	24423333	24423406	24407939	24410367	0.707	0.713	1	0.93	-0.255	0.000842799	0.0282087
ES	AASDH	57250235	57250507	57248642	57248763	57253527	57253674	0.863	0.801	1	1	-0.168	0.000377527	0.0283962
ES	RTKN2	64005757	64005816	64000900	64000954	64022383	64022580	0.925	1	0.778	0.751	0.198	0.000381037	0.0286073
ES	TUSC3	15605883	15605974	15601046	15601121	15621711	15624158	0.952	0.942	0.864	0.88	0.075	0.000383822	0.0286578
RI	QSOX1	180165396	180167169	180165396	180165734	180166467	180167169	0.479	0.285	0.576	0.582	-0.197	0.00203287	0.0286943
ES	ASNS	97501030	97501308	97499089	97499125	97501662	97501854	0.026	0.038	0.13	0.135	-0.101	0.000397917	0.0292804
ES	KIAA1841	61300592	61300686	61298740	61298927	61304054	61304293	0.91	0.906	1	1	-0.092	0.000395626	0.0292804
ES	DGKG	185882686	185882807	185879391	185879452	185905990	185906168	1	1	0.427	0.972	0.3	0.000451264	0.032386
ES	KIAA2026	5944870	5944960	5929043	5929159	5954015	5954095	0.655	0.783	1	0.929	-0.245	0.000458546	0.0327525
ES	C9orf91	117396047	117396158	117390380	117390530	117399269	117399350	1	0.941	0.775	0.836	0.165	0.000462846	0.0329845
ES	CASK	41416284	41416353	41414852	41414888	41419031	41419100	0.343	0.315	0.186	0.169	0.152	0.000466076	0.0330625
ES	ACCS	44094996	44095067	44092805	44092865	44096161	44096231	0.974	0.979	0	0.799	0.577	0.000470214	0.0331611
ES	VPS13D	12418514	12418657	12416454	12416581	12422775	12422906	1	1	0.532	0.864	0.302	0.000473463	0.0332219
ES	HNF1B	36059081	36059200	36046433	36047395	36064923	36065056	0.9	0.913	0.412	0.69	0.356	0.000485429	0.0337083
ES	ATP5F1	111996832	111996978	111992458	111992495	111998707	111998871	0.974	0.975	0.994	0.993	-0.019	0.000484787	0.0337083
ES	ETHE1	44030352	44030501	44015588	44015718	44030666	44030811	0.984	1	1	0.895	0.044	0.0005049	0.0347051
ES	STIL	47725960	47726211	47715810	47717594	47728574	47728788	0.879	0.843	1	0.965	-0.121	0.000518711	0.0352967
ES	TMEM134	67232526	67232571	67232273	67232327	67234782	67234859	0.886	0.685	1	0.979	-0.204	0.000540623	0.0364027
ES	ELOVL7	60079920	60080039	60067729	60067920	60083160	60083258	0.094	0.049	0	0.01	0.067	0.000541227	0.0364027
ES	DLG4	7096263	7096436	7094585	7094677	7096801	7096903	0.899	0.859	1	1	-0.121	0.000550873	0.0368687
ES	NCOA1	24990947	24991004	24985555	24985645	24991089	24993570	0.829	0.726	0.403	0.491	0.33	0.000588316	0.0384884
ES	WDR45	48935301	48935406	48934303	48934412	48935495	48935570	0.93	0.866	1	1	-0.102	0.000602223	0.0389597
RI	ADARB1	46641932	46646478	46641932	46642022	46645461	46646478	0.424	0.59	1	1	-0.493	0.00311137	0.0394799
ES	RAC1	6438292	6438349	6431554	6431672	6439756	6439819	0.002	0.012	0.049	0.011	-0.023	0.000617492	0.0396325
ES	TBC1D22B	37259018	37259133	37254782	37254848	37280693	37280800	1	1	0.604	0.821	0.288	0.000631774	0.0404216
ES	CMTR2	71322780	71322840	71316202	71319842	71323038	71323509	1	1	0.571	1	0.215	0.000639566	0.0407919
ES	TROVE2	193038163	193038764	193028551	193028906	193044949	193045170	0.804	0.909	0.611	0.672	0.215	0.000658859	0.0414378
ES	ANP32A	69079751	69079874	69076735	69076934	69080108	69080258	0.998	0.99	0.916	0.991	0.04	0.000665498	0.041736
ES	ZC3H4	47572348	47572600	47567446	47571126	47575034	47575378	0.847	0.667	1	0.957	-0.221	0.000674188	0.0421414
ES	SLC25A17	41195026	41195087	41190517	41190584	41215198	41215403	1	1	0.447	1	0.276	0.000695083	0.0429491
ES	ZNF252P	146221892	146221993	146219864	146219978	146224988	146225155	0.703	0.864	1	0.947	-0.19	0.000695633	0.0429491
A5SS	LSS	47642543	47642652	47642576	47642652	47641767	47641889	0.905	0.861	1	0.968	-0.101	0.00148254	0.0430414
ES	HNF1B	36060987	36061182	36046433	36047395	36064923	36065056	0.887	0.861	0.476	0.649	0.311	0.000706024	0.0434637
ES	HELLS	96343744	96343882	96342719	96342816	96347985	96348147	0.016	0.013	0.037	0.13	-0.069	0.000708179	0.0435305
ES	TMC5	19483409	19483565	19481002	19481147	19485446	19485598	1	1	0.351	0.951	0.349	0.000716073	0.0437864
ES	ZNF75D	134427655	134428184	134426206	134426399	134429693	134429965	0.864	0.805	1	1	-0.165	0.000752729	0.0450825
ES	ACAD10	112165765	112165947	112159474	112159543	112171726	112171872	0.82	0.946	1	1	-0.117	0.000754588	0.0450825
ES	GATB	152593913	152594048	152591808	152592454	152600964	152601043	0.958	0.96	0.899	0.791	0.114	0.00075915	0.0451628
ES	MYO5C	52539654	52539789	52539113	52539211	52540896	52540980	0.858	0.905	1	0.978	-0.108	0.000768119	0.0454114
ES	TMC7	19070737	19070816	19067863	19068019	19073099	19075262	0.911	1	0.311	0.847	0.377	0.000776008	0.0457298
ES	PDPR	70177412	70177561	70176455	70176589	70178323	70178436	1	0.897	0.25	0.761	0.443	0.000815526	0.046872
ES	TMEM11	21114248	21114540	21101262	21102153	21117403	21117908	0.549	0.74	0.454	0.406	0.215	0.000822889	0.0470295
RI	KIAA0141	141318085	141321612	141318085	141318325	141319118	141321612	0.837	0.648	0.737	0.947	-0.1	0.00387284	0.0470509
ES	ZNF37A	38403682	38403809	38385501	38385560	38404122	38404218	1	0.959	0.697	0.879	0.192	0.000845953	0.0480105
ES	KDM5A	430160	430275	427271	427627	431582	431733	1	0.986	0.663	0.991	0.166	0.000856815	0.0483572
ES	TMEM141	139686162	139686229	139685776	139685876	139686398	139686482	0.863	0.869	1	0.947	-0.108	0.000868251	0.0489347
ES	GPR137B	236368425	236368550	236347077	236347206	236371349	236372209	0.987	0.993	0.573	0.958	0.225	0.000873426	0.0491583
ES	SLC35F3	234444846	234445066	234367162	234367487	234452347	234452473	1	0.935	0.737	0.719	0.24	0.00087796	0.0492093

## Sheet: GO term analysis
Category	Term	Count	%	PValue	Genes	List Total	Pop Hits	Pop Total	Fold Enrichment	Benjamini
GOTERM_BP_DIRECT	GO:0006396~RNA processing	5	3.78788	0.00429968	HNRNPH3, RBPMS, ADARB1, SNRPD3, DEDD2	115	97	16792	7.52667	0.955829
GOTERM_BP_DIRECT	GO:0000398~mRNA splicing, via spliceosome	6	4.54545	0.0177369	FUS, NONO, HNRNPH3, RBPMS, SNRPD3, SNRNP27	115	222	16792	3.94642	0.998464
GOTERM_BP_DIRECT	GO:0000187~activation of MAPK activity	4	3.0303	0.0363625	ERP29, MAPKAPK2, CHRFAM7A, TAB3	115	107	16792	5.45859	0.999869
GOTERM_BP_DIRECT	GO:0046710~GDP metabolic process	2	1.51515	0.0722152	DLG4, CASK	115	11	16792	26.5486	0.999999
GOTERM_BP_DIRECT	GO:0006886~intracellular protein transport	5	3.78788	0.0770854	TBC1D8, ERP29, USO1, TBC1D22B, CLTCL1	115	236	16792	3.09359	0.999991
GOTERM_BP_DIRECT	GO:0048010~vascular endothelial growth factor receptor signaling pathway	3	2.27273	0.0859686	VEGFB, RAC1, MAPKAPK2	115	72	16792	6.08406	0.999981
GOTERM_BP_DIRECT	GO:0006888~ER to Golgi vesicle-mediated transport	4	3.0303	0.0953257	USO1, VAMP4, YKT6, TEX261	115	160	16792	3.65043	0.999968
GOTERM_BP_DIRECT	GO:0007005~mitochondrion organization	3	2.27273	0.0963271	MTERF1, MSTO1, TMEM11	115	77	16792	5.68899	0.999896
GOTERM_BP_DIRECT	GO:0016254~preassembly of GPI anchor in ER membrane	2	1.51515	0.0971729	PIGG, PIGP	115	15	16792	19.469	0.999732
GOTERM_BP_DIRECT	GO:0046037~GMP metabolic process	2	1.51515	0.0971729	DLG4, CASK	115	15	16792	19.469	0.999732
