# Supplementary material for: Silencing Core Spliceosome Sm Gene Expression Induces a Cytotoxic Splicing Switch in the Proteasome Subunit Beta 3 mRNA in Non-Small Cell Lung Cancer Cells
Source: Int J Mol Sci. 2020 Jun 12;21(12):4192. doi: 10.3390/ijms21124192 (PMC7349683; doi:10.3390/ijms21124192)
Supplement: Supplementary file 1 [file ijms-21-04192-s001.zip › Supplementary Table 4_AS_siSF3B1.xlsx]

## Sheet: Unique AS events
AS_type	GeneID	longExonStart_0base	longExonEnd	shortES	shortEE	flankingES	flankingEE	IncLevel_siNT-1	IncLevel_siNT-2	IncLevel_siSF3B1-1	IncLevel_siSF3B1-2	IncLevelDifference	PValue	FDR	PSI	-log10FDR
A3SS	ZNF226	44669740	44669960	44669909	44669960	44669248	44669295	0.297	0.444	0.932	0.853	-0.522	0	2.2e-16	-52.2	15.6576
A3SS	CLINT1	157216370	157216575	157216370	157216521	157218710	157219003	0.419	0.338	0.803	0.893	-0.47	0	2.2e-16	-47	15.6576
A3SS	CELF1	47487488	47492441	47487488	47490443	47493742	47493909	0.317	0.293	0.695	0.733	-0.409	0	2.2e-16	-40.9	15.6576
A3SS	CELF1	47487488	47493654	47487488	47490443	47493742	47493909	0.34	0.326	0.715	0.758	-0.403	0	2.2e-16	-40.3	15.6576
A3SS	MORF4L2	102933426	102933579	102933426	102933528	102940098	102940188	0.399	0.355	0.772	0.771	-0.395	0	2.2e-16	-39.5	15.6576
A3SS	CDV3	133306005	133309118	133306739	133309118	133305406	133305566	0.507	0.53	0.887	0.875	-0.363	0	2.2e-16	-36.3	15.6576
A3SS	MORF4L2	102933426	102933579	102933426	102933528	102939608	102939657	0.586	0.56	0.949	0.91	-0.357	0	2.2e-16	-35.7	15.6576
A3SS	CERS2	150941393	150941607	150941393	150941567	150947094	150947479	0.08	0.073	0.472	0.393	-0.356	0	2.2e-16	-35.6	15.6576
A3SS	CDV3	133306002	133309118	133306739	133309118	133305406	133305566	0.549	0.573	0.904	0.887	-0.335	0	2.2e-16	-33.5	15.6576
A3SS	CMTM3	66643661	66643906	66643785	66643906	66643337	66643433	0.065	0.029	0.373	0.318	-0.299	0	2.2e-16	-29.9	15.6576
A3SS	DYNLL1	120934204	120934356	120934218	120934356	120933858	120934019	0.054	0.059	0.247	0.191	-0.163	0	2.2e-16	-16.3	15.6576
A3SS	RPL32	12881640	12881840	12881640	12881741	12882992	12883081	0.007	0.011	0.071	0.046	-0.049	0	2.2e-16	-4.9	15.6576
A3SS	ZFAND6	80414053	80414162	80414089	80414162	80412669	80412840	0.934	0.923	0.736	0.759	0.181	0	2.2e-16	18.1	15.6576
A3SS	PFN2	149682690	149684373	149682690	149684051	149686144	149686337	0.28	0.203	0.059	0.051	0.187	0	2.2e-16	18.7	15.6576
A5SS	PHPT1	139744464	139745012	139744464	139744589	139745206	139745495	0.023	0.009	0.084	0.069	-0.061	0	2.2e-16	-6.1	15.6576
A5SS	TNFRSF10B	22885843	22886115	22886041	22886115	22885234	22885266	0.996	0.986	0.818	0.877	0.144	0	2.2e-16	14.4	15.6576
A5SS	JKAMP	59951160	59951834	59951160	59951311	59954391	59954546	0.521	0.459	0.027	0.041	0.456	0	2.2e-16	45.6	15.6576
A5SS	DKC1	153994490	153995336	153994490	153994675	153995530	153995657	0.963	0.921	0.447	0.495	0.471	0	2.2e-16	47.1	15.6576
A5SS	DKC1	153993173	153993805	153993173	153993241	153994181	153994273	0.986	1	0.464	0.428	0.547	0	2.2e-16	54.7	15.6576
ES	RPLP1	69745985	69746060	69745158	69745359	69747508	69747626	0.995	0.997	0.974	0.965	0.026	0	2.2e-16	2.6	15.6576
ES	RPL30	99057170	99057316	99054872	99055003	99057574	99057627	0.999	0.999	0.978	0.961	0.029	0	2.2e-16	2.9	15.6576
ES	HSP90AB1	44216353	44216513	44214694	44214932	44217113	44217320	0.998	0.998	0.972	0.965	0.03	0	2.2e-16	3	15.6576
ES	VIM	17278292	17278378	17277844	17277888	17279228	17279592	0.999	1	0.967	0.964	0.034	0	2.2e-16	3.4	15.6576
ES	TXN	113013099	113013159	113007057	113007123	113013637	113013742	0.999	0.999	0.963	0.961	0.037	0	2.2e-16	3.7	15.6576
ES	PDCD5	33077763	33077835	33076721	33076813	33078158	33078358	0.998	0.997	0.961	0.958	0.038	0	2.2e-16	3.8	15.6576
ES	RPL38	72200056	72200097	72199794	72199884	72200268	72200329	1	1	0.946	0.973	0.04	0	2.2e-16	4	15.6576
ES	RPS9	54705354	54705477	54705027	54705149	54710143	54710330	0.998	0.992	0.962	0.941	0.043	0	2.2e-16	4.3	15.6576
ES	HSP90B1	104326603	104326720	104326054	104326196	104327733	104328065	1	1	0.953	0.957	0.045	0	2.2e-16	4.5	15.6576
ES	EIF3M	32623307	32623368	32622234	32622378	32623824	32624037	0.998	1	0.96	0.946	0.046	0	2.2e-16	4.6	15.6576
ES	ANXA5	122617735	122617779	122607442	122607527	122618017	122618147	1	1	0.975	0.928	0.048	0	2.2e-16	4.8	15.6576
ES	C1QBP	5336988	5337087	5336612	5336735	5338192	5338286	0.995	0.997	0.949	0.947	0.048	0	2.2e-16	4.8	15.6576
ES	RPS3	75113347	75113490	75112683	75112777	75115063	75115251	0.991	0.993	0.944	0.945	0.048	0	2.2e-16	4.8	15.6576
ES	C11orf58	16769643	16769704	16766147	16766231	16774331	16774441	0.992	0.993	0.938	0.948	0.049	0	2.2e-16	4.9	15.6576
ES	ATP5B	57038954	57039137	57038564	57038739	57039620	57039852	0.995	0.997	0.945	0.948	0.05	0	2.2e-16	5	15.6576
ES	RPLP2	810233	810357	809935	810039	811596	811645	0.986	0.987	0.957	0.913	0.051	0	2.2e-16	5.1	15.6576
ES	MORF4L1	79187161	79187246	79186399	79186572	79189324	79190081	1	1	0.956	0.941	0.052	0	2.2e-16	5.2	15.6576
ES	SNRPD1	19202685	19202762	19192229	19192404	19203708	19203900	0.997	0.987	0.939	0.936	0.054	0	2.2e-16	5.4	15.6576
ES	SNX5	17929707	17929747	17929533	17929620	17930775	17930851	0.998	0.998	0.95	0.933	0.056	0	2.2e-16	5.6	15.6576
ES	PTPLAD1	65849076	65849241	65847224	65847298	65851017	65851069	0.994	0.996	0.946	0.93	0.057	0	2.2e-16	5.7	15.6576
ES	RPL3	39709638	39709734	39709195	39709315	39710111	39710213	0.994	0.995	0.931	0.943	0.057	0	2.2e-16	5.7	15.6576
ES	PDIA6	10937825	10937883	10937206	10937333	10942624	10942766	0.997	0.999	0.929	0.951	0.058	0	2.2e-16	5.8	15.6576
ES	C14orf2	104380297	104380321	104378624	104379031	104381402	104381526	1	0.999	0.94	0.942	0.059	0	2.2e-16	5.9	15.6576
ES	PLOD2	145791073	145791139	145790347	145790452	145794568	145794682	1	0.999	0.942	0.939	0.059	0	2.2e-16	5.9	15.6576
ES	BCCIP	127519130	127519220	127516126	127516207	127519988	127520176	1	0.998	0.963	0.915	0.06	0	2.2e-16	6	15.6576
ES	CERS2	150939867	150939960	150939549	150939678	150940139	150940190	0.999	0.997	0.933	0.941	0.061	0	2.2e-16	6.1	15.6576
ES	EIF1AX	20152074	20152125	20150299	20150381	20153855	20153959	1	0.996	0.935	0.937	0.062	0	2.2e-16	6.2	15.6576
ES	PSMD7	74334949	74335042	74334012	74334104	74335452	74335550	1	0.998	0.97	0.904	0.062	0	2.2e-16	6.2	15.6576
ES	RPS3A	152025328	152025438	152024022	152024231	152025623	152025804	0.998	0.998	0.94	0.932	0.062	0	2.2e-16	6.2	15.6576
ES	PSAP	73578787	73578868	73578373	73578481	73579221	73579379	0.998	0.996	0.928	0.941	0.063	0	2.2e-16	6.3	15.6576
ES	RPL21P28	27829378	27829491	27827901	27827980	27830320	27830471	0.999	0.998	0.941	0.931	0.063	0	2.2e-16	6.3	15.6576
ES	DNAJA1	33037012	33037113	33036571	33036687	33038682	33039062	1	1	0.937	0.935	0.064	0	2.2e-16	6.4	15.6576
ES	GPI	34887485	34887562	34887205	34887335	34890111	34890240	0.999	0.999	0.952	0.919	0.064	0	2.2e-16	6.4	15.6576
ES	MGST3	165623515	165623588	165621214	165621272	165624604	165625372	0.984	0.995	0.93	0.922	0.064	0	2.2e-16	6.4	15.6576
ES	TCP1	160206931	160207029	160206417	160206528	160208774	160208903	1	1	0.935	0.938	0.064	0	2.2e-16	6.4	15.6576
ES	C14orf166	52465211	52465298	52460440	52460540	52466425	52466514	0.999	1	0.913	0.957	0.065	0	2.2e-16	6.5	15.6576
ES	MRPL51	6602027	6602138	6601315	6601633	6602223	6602471	1	1	0.946	0.925	0.065	0	2.2e-16	6.5	15.6576
ES	SRSF2	74731853	74731957	74730196	74731240	74732235	74732546	0.057	0.082	0.003	0.007	0.065	0	2.2e-16	6.5	15.6576
ES	HSPA9	137895552	137895780	137894241	137894346	137897268	137897478	0.998	1	0.966	0.9	0.066	0	2.2e-16	6.6	15.6576
ES	RPL21P28	27828356	27828418	27827901	27827980	27830320	27830471	0.999	0.998	0.928	0.936	0.066	0	2.2e-16	6.6	15.6576
ES	SEPT2	242285580	242285664	242283166	242283312	242287548	242287606	0.997	0.996	0.934	0.923	0.068	0	2.2e-16	6.8	15.6576
ES	PTGR1	114332370	114332489	114325246	114325511	114337013	114337122	0.991	0.983	0.911	0.927	0.068	0	2.2e-16	6.8	15.6576
ES	APP	27277335	27277389	27269884	27269985	27284052	27284274	0.989	0.984	0.906	0.928	0.069	0	2.2e-16	6.9	15.6576
ES	RPS20	56986253	56986327	56985675	56985831	56986618	56986718	0.999	1	0.936	0.925	0.069	0	2.2e-16	6.9	15.6576
ES	TPT1	45914846	45914920	45914128	45914319	45915176	45915419	0.996	0.992	0.924	0.926	0.069	0	2.2e-16	6.9	15.6576
ES	NDUFA4	10978434	10978523	10977716	10977774	10979642	10979813	1	1	0.921	0.937	0.071	0	2.2e-16	7.1	15.6576
ES	DCBLD2	98541071	98541205	98539091	98539132	98541512	98541585	0.996	0.995	0.912	0.935	0.072	0	2.2e-16	7.2	15.6576
ES	EIF5	103802372	103802454	103801989	103802269	103803013	103803186	0.989	0.997	0.915	0.927	0.072	0	2.2e-16	7.2	15.6576
ES	GPI	34884152	34884213	34872370	34872424	34884632	34884676	0.999	1	0.931	0.925	0.072	0	2.2e-16	7.2	15.6576
ES	AKR1C3	5140993	5141071	5139625	5139742	5141518	5141641	0.999	0.999	0.931	0.919	0.074	0	2.2e-16	7.4	15.6576
ES	RPL5	93298945	93299015	93297593	93297674	93299101	93299217	0.998	0.997	0.939	0.909	0.074	0	2.2e-16	7.4	15.6576
ES	U2AF1	44515547	44515646	44514764	44514898	44515803	44515853	0.999	1	0.946	0.905	0.074	0	2.2e-16	7.4	15.6576
ES	CDK4	58144705	58144873	58144438	58144548	58144989	58145125	0.994	0.991	0.917	0.917	0.075	0	2.2e-16	7.5	15.6576
ES	EIF4A3	78115117	78115180	78113806	78113939	78115580	78115647	1	1	0.959	0.892	0.075	0	2.2e-16	7.5	15.6576
ES	MATR3	138652741	138652794	138651764	138651877	138653284	138653410	1	1	0.934	0.916	0.075	0	2.2e-16	7.5	15.6576
ES	ZFAND5	74974333	74974437	74971846	74971972	74975543	74975703	1	0.998	0.942	0.906	0.075	0	2.2e-16	7.5	15.6576
ES	ESD	47354069	47354168	47351590	47351758	47355630	47355750	1	0.999	0.927	0.921	0.076	0	2.2e-16	7.6	15.6576
ES	EBNA1BP2	43632496	43632590	43630313	43630476	43632830	43632906	0.997	1	0.912	0.931	0.077	0	2.2e-16	7.7	15.6576
ES	PRPF8	1564904	1565084	1564564	1564700	1565199	1565447	0.999	0.982	0.946	0.881	0.077	0	2.2e-16	7.7	15.6576
ES	VDAC3	42262384	42262442	42260828	42260979	42262888	42263455	0.999	0.998	0.943	0.897	0.079	0	2.2e-16	7.9	15.6576
ES	OCIAD1	48850415	48850463	48844652	48844706	48851963	48852099	1	1	0.899	0.942	0.08	0	2.2e-16	8	15.6576
ES	TPM1	63354774	63354844	63354413	63354476	63363288	63364113	1	1	0.914	0.926	0.08	0	2.2e-16	8	15.6576
ES	BZW1	201680389	201680484	201680063	201680240	201681047	201681113	1	1	0.926	0.913	0.081	0	2.2e-16	8.1	15.6576
ES	PGD	10463127	10463193	10460449	10460629	10464217	10464336	0.99	0.986	0.914	0.9	0.081	0	2.2e-16	8.1	15.6576
ES	EIF3B	2411411	2411484	2409106	2409317	2412307	2412430	1	1	0.956	0.881	0.082	0	2.2e-16	8.2	15.6576
ES	DEK	18258534	18258636	18258183	18258293	18264073	18264227	1	1	0.967	0.865	0.084	0	2.2e-16	8.4	15.6576
ES	EIF4A3	78113468	78113549	78112819	78112961	78113806	78113939	1	1	0.928	0.904	0.084	0	2.2e-16	8.4	15.6576
ES	MAT2A	85768951	85769095	85768755	85768868	85769277	85769496	1	1	0.871	0.962	0.084	0	2.2e-16	8.4	15.6576
ES	PPIF	81112072	81112148	81111242	81111339	81113462	81115089	0.984	0.998	0.905	0.907	0.085	0	2.2e-16	8.5	15.6576
ES	TRAM1	71499129	71499234	71495884	71496028	71499340	71499411	0.999	0.999	0.911	0.915	0.086	0	2.2e-16	8.6	15.6576
ES	UBE2N	93804509	93804650	93802087	93803855	93804828	93805075	0.998	0.999	0.937	0.888	0.086	0	2.2e-16	8.6	15.6576
ES	IPO7	9438605	9438695	9435801	9435958	9441957	9442052	0.998	0.994	0.936	0.883	0.087	0	2.2e-16	8.7	15.6576
ES	NOL11	65733186	65733261	65732781	65732870	65733623	65733808	0.998	0.998	0.922	0.9	0.087	0	2.2e-16	8.7	15.6576
ES	UGDH	39512280	39512481	39511972	39512170	39515702	39515804	0.992	0.991	0.901	0.908	0.087	0	2.2e-16	8.7	15.6576
ES	NAMPT	105915391	105915495	105912975	105913104	105925273	105925638	1	1	0.921	0.902	0.089	0	2.2e-16	8.9	15.6576
ES	AKR1C1	5008105	5008273	5005453	5005720	5009118	5009235	0.992	0.991	0.922	0.881	0.09	0	2.2e-16	9	15.6576
ES	SF1	64537435	64537525	64536897	64537081	64537727	64537880	1	1	0.925	0.894	0.091	0	2.2e-16	9.1	15.6576
ES	DNAJB6	157159195	157159255	157155854	157155964	157160066	157160177	1	1	0.904	0.912	0.092	0	2.2e-16	9.2	15.6576
ES	PAIP1	43533839	43533894	43529887	43529981	43534954	43535072	0.994	0.994	0.909	0.895	0.092	0	2.2e-16	9.2	15.6576
ES	PSME3	40991128	40991183	40990961	40991029	40991310	40991397	1	0.999	0.904	0.911	0.092	0	2.2e-16	9.2	15.6576
ES	ATP6V1E1	18102226	18102292	18095976	18096086	18111368	18111588	0.981	0.993	0.888	0.9	0.093	0	2.2e-16	9.3	15.6576
ES	RBMX	135957244	135957327	135954426	135954504	135957416	135957542	1	1	0.912	0.902	0.093	0	2.2e-16	9.3	15.6576
ES	EIF3M	32617511	32617593	32615411	32615495	32622234	32622378	0.998	0.997	0.928	0.879	0.094	0	2.2e-16	9.4	15.6576
ES	ASAH1	17916849	17916973	17916343	17916400	17917080	17917212	0.998	1	0.869	0.939	0.095	0	2.2e-16	9.5	15.6576
ES	PRPF8	1577039	1577186	1576650	1576861	1577735	1577974	1	1	0.89	0.919	0.095	0	2.2e-16	9.5	15.6576
ES	ASAH1	17921965	17922040	17920693	17920739	17924728	17924807	1	0.998	0.91	0.896	0.096	0	2.2e-16	9.6	15.6576
ES	CNN3	95367676	95367814	95367224	95367341	95368677	95368744	0.987	1	0.909	0.886	0.096	0	2.2e-16	9.6	15.6576
ES	SPP1	88901197	88901278	88898210	88898249	88901544	88901586	0.963	0.989	0.869	0.891	0.096	0	2.2e-16	9.6	15.6576
ES	TM9SF3	98286969	98287046	98277866	98282087	98287169	98287253	1	1	0.907	0.899	0.097	0	2.2e-16	9.7	15.6576
ES	AKR1B1	134133748	134133871	134133138	134133245	134134471	134134549	0.998	0.998	0.893	0.907	0.098	0	2.2e-16	9.8	15.6576
ES	ATP1B3	141634811	141634862	141632493	141632678	141640818	141640905	0.997	1	0.902	0.898	0.098	0	2.2e-16	9.8	15.6576
ES	CNOT7	17092224	17092369	17089021	17090046	17094720	17094882	0.994	0.993	0.893	0.899	0.098	0	2.2e-16	9.8	15.6576
ES	EIF3M	32616459	32616559	32615411	32615495	32622234	32622378	0.998	0.997	0.929	0.871	0.098	0	2.2e-16	9.8	15.6576
ES	HN1	73142760	73142779	73131337	73132345	73143650	73143748	1	0.999	0.891	0.912	0.098	0	2.2e-16	9.8	15.6576
ES	HYPK	44093329	44093385	44092618	44092982	44093715	44093767	0.993	0.996	0.877	0.915	0.098	0	2.2e-16	9.8	15.6576
ES	MAT2A	85768377	85768500	85768205	85768283	85768755	85768868	0.995	0.999	0.908	0.89	0.098	0	2.2e-16	9.8	15.6576
ES	XPO1	61712902	61713097	61711071	61711240	61715299	61715406	0.998	1	0.872	0.928	0.099	0	2.2e-16	9.9	15.6576
ES	HNRNPA1	54675169	54675286	54674487	54674606	54675578	54675725	1	0.999	0.903	0.897	0.1	0	2.2e-16	10	15.6576
ES	KTN1	56139347	56139419	56138502	56138595	56139646	56139730	1	0.999	0.901	0.898	0.1	0	2.2e-16	10	15.6576
ES	SRRM2	2808985	2809048	2808470	2808548	2809140	2809173	1	0.998	0.926	0.872	0.1	0	2.2e-16	10	15.6576
ES	HMGCS1	43298110	43298236	43297103	43297268	43298619	43299077	0.962	0.987	0.902	0.844	0.101	0	2.2e-16	10.1	15.6576
ES	PRDX5	64088132	64088264	64087205	64087340	64088336	64088375	0.968	0.967	0.874	0.859	0.101	0	2.2e-16	10.1	15.6576
ES	XPO1	61724013	61724142	61722589	61722748	61725807	61725927	1	0.999	0.913	0.883	0.102	0	2.2e-16	10.2	15.6576
ES	DDX17	38894089	38894155	38891800	38891942	38894444	38894578	1	1	0.92	0.875	0.103	0	2.2e-16	10.3	15.6576
ES	UFC1	161127043	161127107	161126739	161126807	161127406	161127483	0.984	0.993	0.887	0.884	0.103	0	2.2e-16	10.3	15.6576
ES	GTF3A	28009269	28009329	28008941	28009171	28009569	28009846	1	1	0.902	0.89	0.104	0	2.2e-16	10.4	15.6576
ES	MET	116399444	116399544	116398512	116398674	116403103	116403322	0.986	0.997	0.862	0.912	0.105	0	2.2e-16	10.5	15.6576
ES	THOC7	63823651	63823738	63821976	63822034	63824047	63824175	1	1	0.893	0.898	0.105	0	2.2e-16	10.5	15.6576
ES	CNTN1	41303874	41303907	41302158	41302295	41312440	41312573	0.994	0.996	0.933	0.843	0.107	0	2.2e-16	10.7	15.6576
ES	EIF4A2	186503671	186503840	186502352	186502485	186503952	186504062	0.996	0.996	0.881	0.895	0.108	0	2.2e-16	10.8	15.6576
ES	PSMA4	78834518	78834561	78834246	78834272	78836531	78836609	1	0.996	0.874	0.906	0.108	0	2.2e-16	10.8	15.6576
ES	ATP6AP2	40456500	40456596	40450485	40450617	40456778	40456916	0.996	1	0.885	0.893	0.109	0	2.2e-16	10.9	15.6576
ES	GSPT1	11991696	11991738	11990414	11990642	11991850	11991892	1	1	0.904	0.877	0.109	0	2.2e-16	10.9	15.6576
ES	HNRNPU	245018274	245018346	245013601	245017805	245018725	245018910	0.999	1	0.893	0.888	0.109	0	2.2e-16	10.9	15.6576
ES	ATP5H	73036186	73036258	73035303	73035366	73038275	73038372	0.992	0.997	0.885	0.883	0.11	0	2.2e-16	11	15.6576
ES	EMP3	48830777	48830880	48830086	48830179	48832608	48832749	0.992	0.987	0.863	0.897	0.11	0	2.2e-16	11	15.6576
ES	KPNA4	160243587	160243632	160239566	160239698	160243725	160243895	1	1	0.91	0.87	0.11	0	2.2e-16	11	15.6576
ES	LARP1	154170204	154170270	154169884	154169946	154172181	154172356	1	0.996	0.911	0.863	0.111	0	2.2e-16	11.1	15.6576
ES	CTSB	11705187	11705331	11704560	11704677	11705575	11705661	0.995	0.996	0.87	0.898	0.112	0	2.2e-16	11.2	15.6576
ES	NPTN	73854236	73854311	73852343	73853389	73855576	73855598	0.996	0.999	0.894	0.878	0.112	0	2.2e-16	11.2	15.6576
ES	PPP1R14B	64012401	64012434	64011950	64012294	64012675	64012759	1	1	0.867	0.908	0.113	0	2.2e-16	11.3	15.6576
ES	SNRPC	34725688	34725731	34724870	34725328	34730371	34730480	0.997	1	0.893	0.878	0.113	0	2.2e-16	11.3	15.6576
ES	MID1	10463623	10463731	10450519	10450668	10491131	10491227	0.979	0.996	0.907	0.841	0.114	0	2.2e-16	11.4	15.6576
ES	NSFL1C	1434857	1434950	1433675	1433785	1435611	1435777	0.99	0.999	0.884	0.876	0.114	0	2.2e-16	11.4	15.6576
ES	DNAJA1	33029882	33029987	33026810	33026988	33030437	33030665	1	1	0.898	0.872	0.115	0	2.2e-16	11.5	15.6576
ES	GNPDA1	141387363	141387465	141385708	141385891	141391476	141391606	0.989	0.995	0.863	0.89	0.115	0	2.2e-16	11.5	15.6576
ES	PPP2CA	133536675	133536765	133536025	133536187	133537538	133537712	1	0.999	0.892	0.878	0.115	0	2.2e-16	11.5	15.6576
ES	KTN1	56117286	56117355	56117045	56117136	56118607	56118645	1	0.997	0.876	0.889	0.116	0	2.2e-16	11.6	15.6576
ES	RPS25	118888667	118888763	118888071	118888255	118888991	118889057	0.984	0.993	0.875	0.87	0.116	0	2.2e-16	11.6	15.6576
ES	TRAPPC1	7834823	7834894	7834328	7834467	7835048	7835267	0.97	0.968	0.857	0.85	0.116	0	2.2e-16	11.6	15.6576
ES	CAPRIN1	34104501	34104588	34104371	34104424	34107610	34107766	1	1	0.87	0.896	0.117	0	2.2e-16	11.7	15.6576
ES	EMP3	48830777	48830880	48828628	48828867	48832608	48832749	0.971	0.985	0.875	0.847	0.117	0	2.2e-16	11.7	15.6576
ES	RTN3	63523583	63523642	63521133	63521180	63525627	63527363	0.961	0.972	0.832	0.865	0.118	0	2.2e-16	11.8	15.6576
ES	ETS2	40186196	40186316	40184926	40185038	40186704	40186905	1	1	0.907	0.856	0.119	0	2.2e-16	11.9	15.6576
ES	PSMA4	78836531	78836609	78834824	78834987	78837210	78837299	0.998	0.997	0.862	0.895	0.119	0	2.2e-16	11.9	15.6576
ES	XRN2	21337223	21337303	21336717	21336815	21338373	21338430	1	1	0.846	0.914	0.12	0	2.2e-16	12	15.6576
ES	AATF	35388910	35388982	35378232	35378313	35413900	35414171	0.992	0.987	0.915	0.822	0.121	0	2.2e-16	12.1	15.6576
ES	DKC1	153995271	153995336	153994490	153994675	153995530	153995657	0.994	0.988	0.866	0.873	0.122	0	2.2e-16	12.2	15.6576
ES	PSMD1	232029913	232030000	232028348	232028441	232030584	232030731	0.997	0.996	0.939	0.809	0.122	0	2.2e-16	12.2	15.6576
ES	RABGGTB	76257865	76257991	76257145	76257256	76259768	76259918	0.98	1	0.872	0.862	0.123	0	2.2e-16	12.3	15.6576
ES	RNF145	158608967	158609059	158603639	158603875	158621723	158621832	1	0.997	0.864	0.886	0.123	0	2.2e-16	12.3	15.6576
ES	TGFBI	135398351	135398376	135397188	135397268	135398874	135399507	0.998	0.997	0.877	0.873	0.123	0	2.2e-16	12.3	15.6576
ES	VDAC3	42252601	42252651	42251727	42251796	42256229	42256382	1	0.995	0.851	0.896	0.124	0	2.2e-16	12.4	15.6576
ES	MTCH2	47647225	47647293	47644252	47644328	47648631	47648679	0.967	0.97	0.826	0.86	0.125	0	2.2e-16	12.5	15.6576
ES	CHMP2B	87289848	87289940	87276412	87276706	87294863	87295058	0.977	0.982	0.868	0.839	0.126	0	2.2e-16	12.6	15.6576
ES	UQCRH	46774772	46774799	46769284	46769492	46775826	46775988	0.979	0.98	0.853	0.854	0.126	0	2.2e-16	12.6	15.6576
ES	DCBLD2	98539091	98539132	98538045	98538261	98568304	98568442	0.998	0.997	0.846	0.895	0.127	0	2.2e-16	12.7	15.6576
ES	DENR	123246733	123246753	123238239	123238354	123247391	123247476	1	1	0.873	0.874	0.127	0	2.2e-16	12.7	15.6576
ES	ANXA11	81917396	81917519	81914879	81915668	81917722	81917781	1	0.998	0.844	0.899	0.128	0	2.2e-16	12.8	15.6576
ES	ATXN10	46114292	46114373	46098568	46098727	46125304	46125470	0.991	0.993	0.861	0.866	0.129	0	2.2e-16	12.9	15.6576
ES	MRPS23	55918543	55918621	55918286	55918413	55926600	55926771	0.999	1	0.875	0.866	0.129	0	2.2e-16	12.9	15.6576
ES	DHRS7	60619656	60619896	60616782	60616905	60620676	60620783	1	0.997	0.859	0.877	0.13	0	2.2e-16	13	15.6576
ES	PSME3	40990747	40990816	40990109	40990222	40990961	40991029	1	0.999	0.901	0.839	0.13	0	2.2e-16	13	15.6576
ES	KPNB1	45750855	45750927	45750383	45750531	45752003	45752148	0.998	0.998	0.881	0.852	0.131	0	2.2e-16	13.1	15.6576
ES	PTBP1	799412	799443	797391	797505	803560	803636	0.987	0.999	0.846	0.878	0.131	0	2.2e-16	13.1	15.6576
ES	ISCU	108960965	108961044	108959096	108959207	108962606	108963160	0.992	0.989	0.854	0.863	0.132	0	2.2e-16	13.2	15.6576
ES	ACAT2	160199201	160199312	160198333	160198488	160199690	160200087	1	1	0.849	0.884	0.133	0	2.2e-16	13.3	15.6576
ES	CDC25B	3780934	3780976	3779058	3779110	3781108	3781145	1	0.995	0.869	0.86	0.133	0	2.2e-16	13.3	15.6576
ES	ECT2	172476769	172476859	172474772	172474955	172477945	172478053	1	1	0.872	0.863	0.133	0	2.2e-16	13.3	15.6576
ES	NPM1	170827842	170827929	170827156	170827214	170832305	170832407	0.967	0.972	0.833	0.84	0.133	0	2.2e-16	13.3	15.6576
ES	RPL41	56510972	56510995	56510373	56510583	56511265	56511616	0.998	0.999	0.861	0.869	0.133	0	2.2e-16	13.3	15.6576
ES	CTSL	90345295	90345413	90344487	90344650	90345922	90346384	0.992	0.988	0.848	0.861	0.135	0	2.2e-16	13.5	15.6576
ES	LTA4H	96411334	96411358	96410821	96410892	96412540	96412681	1	0.999	0.826	0.903	0.135	0	2.2e-16	13.5	15.6576
ES	PSME3	40986360	40986393	40985158	40985690	40986531	40986594	1	1	0.864	0.866	0.135	0	2.2e-16	13.5	15.6576
ES	PLOD2	145794568	145794682	145791073	145791139	145796902	145797044	0.982	0.995	0.869	0.836	0.136	0	2.2e-16	13.6	15.6576
ES	VASP	46027098	46027135	46026901	46026953	46027354	46027400	1	1	0.864	0.859	0.139	0	2.2e-16	13.9	15.6576
ES	DDX24	94545370	94546093	94528442	94528967	94547464	94547558	1	0.998	0.869	0.848	0.14	0	2.2e-16	14	15.6576
ES	ELOVL5	53140976	53141054	53139887	53140059	53156573	53156761	0.99	0.989	0.837	0.862	0.14	0	2.2e-16	14	15.6576
ES	MTHFD1	64877807	64877867	64867510	64867595	64879189	64879243	0.997	0.998	0.916	0.799	0.14	0	2.2e-16	14	15.6576
ES	BLOC1S2	102045853	102045970	102040690	102040810	102046361	102046469	1	1	0.889	0.829	0.141	0	2.2e-16	14.1	15.6576
ES	TRIM16	15535822	15535988	15534932	15535028	15539349	15539583	0.959	0.97	0.821	0.826	0.141	0	2.2e-16	14.1	15.6576
ES	HNRNPR	23660010	23660124	23650048	23650225	23664246	23664354	0.933	0.953	0.84	0.761	0.143	0	2.2e-16	14.3	15.6576
ES	PAFAH1B1	2568665	2568750	2541392	2541614	2570285	2570492	0.984	0.996	0.871	0.824	0.143	0	2.2e-16	14.3	15.6576
ES	WBSCR22	73107658	73107744	73106925	73106976	73107953	73107999	1	0.996	0.843	0.864	0.145	0	2.2e-16	14.5	15.6576
ES	MATR3	138642927	138644016	138629332	138629494	138650363	138650425	0.955	0.98	0.835	0.808	0.146	0	2.2e-16	14.6	15.6576
ES	PTPN12	77266334	77266365	77265098	77265166	77267940	77268048	0.995	0.997	0.858	0.842	0.146	0	2.2e-16	14.6	15.6576
ES	TCP1	160209089	160209175	160208774	160208903	160210436	160210735	0.994	0.996	0.844	0.855	0.146	0	2.2e-16	14.6	15.6576
ES	DDX18	118586524	118586581	118583844	118583958	118586864	118587042	1	1	0.865	0.841	0.147	0	2.2e-16	14.7	15.6576
ES	MRPL15	55055222	55055346	55049827	55049993	55059941	55061074	0.969	0.991	0.834	0.832	0.147	0	2.2e-16	14.7	15.6576
ES	PSMD14	162175332	162175384	162172947	162173080	162223988	162224060	0.995	0.997	0.821	0.876	0.147	0	2.2e-16	14.7	15.6576
ES	TSPAN3	77348130	77348205	77346519	77346621	77348405	77348597	1	0.999	0.855	0.851	0.147	0	2.2e-16	14.7	15.6576
ES	KIAA0100	26955282	26955577	26951250	26951408	26958496	26958699	0.986	0.995	0.851	0.834	0.148	0	2.2e-16	14.8	15.6576
ES	MPHOSPH6	82182913	82183008	82181766	82182468	82185028	82185119	0.991	0.998	0.896	0.795	0.149	0	2.2e-16	14.9	15.6576
ES	YME1L1	27410314	27410377	27409363	27409476	27411769	27411902	1	1	0.874	0.827	0.149	0	2.2e-16	14.9	15.6576
ES	PALLD	169819643	169819865	169815729	169815828	169824907	169825057	0.991	0.992	0.84	0.843	0.15	0	2.2e-16	15	15.6576
ES	PSMA5	109964481	109964548	109957858	109957985	109968923	109969070	0.98	0.986	0.792	0.874	0.15	0	2.2e-16	15	15.6576
ES	EFTUD2	42959054	42959090	42957921	42958012	42960460	42960526	1	1	0.774	0.924	0.151	0	2.2e-16	15.1	15.6576
ES	NPM3	103542014	103542108	103541483	103541611	103542234	103542354	1	0.995	0.846	0.848	0.151	0	2.2e-16	15.1	15.6576
ES	SAT1	23802410	23802520	23801916	23802000	23803444	23803546	0.263	0.131	0.046	0.047	0.151	0	2.2e-16	15.1	15.6576
ES	FAM96B	66966682	66966728	66965957	66966203	66967516	66967642	0.998	1	0.803	0.89	0.152	0	2.2e-16	15.2	15.6576
ES	C1D	68273475	68273542	68273119	68273175	68274304	68274451	0.994	0.987	0.837	0.838	0.153	0	2.2e-16	15.3	15.6576
ES	KTN1	56133958	56134048	56128239	56128330	56137446	56137527	0.989	0.987	0.854	0.817	0.153	0	2.2e-16	15.3	15.6576
ES	CCDC47	61842099	61842207	61841375	61841550	61843271	61843554	1	1	0.888	0.804	0.154	0	2.2e-16	15.4	15.6576
ES	ERLEC1	54041679	54041757	54040085	54040210	54041996	54042072	0.998	1	0.906	0.784	0.154	0	2.2e-16	15.4	15.6576
ES	TIPARP	156395445	156396403	156392204	156392585	156411808	156411977	1	1	0.844	0.848	0.154	0	2.2e-16	15.4	15.6576
ES	ANXA1	75781012	75781108	75780031	75780125	75782412	75782471	0.996	0.998	0.851	0.833	0.155	0	2.2e-16	15.5	15.6576
ES	DUT	48633711	48633782	48633485	48633560	48634218	48635570	1	1	0.859	0.829	0.156	0	2.2e-16	15.6	15.6576
ES	NAMPT	105917468	105917625	105912975	105913104	105925273	105925638	1	1	0.835	0.85	0.157	0	2.2e-16	15.7	15.6576
ES	SNHG1	62620282	62620311	62619459	62620153	62620546	62620587	0.997	0.996	0.865	0.814	0.157	0	2.2e-16	15.7	15.6576
ES	DCTN3	34616026	34616110	34614706	34614765	34617881	34617968	0.982	0.997	0.856	0.804	0.159	0	2.2e-16	15.9	15.6576
ES	JKAMP	59967908	59967985	59965444	59965626	59970571	59972124	0.972	0.981	0.829	0.805	0.159	0	2.2e-16	15.9	15.6576
ES	MCMBP	121618395	121618437	121616858	121616951	121618552	121618693	1	1	0.857	0.826	0.159	0	2.2e-16	15.9	15.6576
ES	SLC25A46	110092401	110092459	110091164	110091221	110096903	110098484	1	0.995	0.825	0.853	0.159	0	2.2e-16	15.9	15.6576
ES	REXO2	114315262	114315374	114314577	114314655	114316700	114316809	0.994	0.99	0.805	0.858	0.16	0	2.2e-16	16	15.6576
ES	API5	43352057	43352114	43351514	43351608	43356827	43356904	1	0.998	0.878	0.798	0.161	0	2.2e-16	16.1	15.6576
ES	NCOA4	51580879	51580968	51580555	51580696	51581269	51581378	0.997	1	0.882	0.792	0.161	0	2.2e-16	16.1	15.6576
ES	STAT1	191840537	191840613	191839555	191839658	191841565	191841751	1	1	0.81	0.866	0.162	0	2.2e-16	16.2	15.6576
ES	ATP5O	35281385	35281515	35276238	35276325	35284592	35284703	0.972	0.982	0.811	0.816	0.163	0	2.2e-16	16.3	15.6576
ES	NDUFB6	32558907	32558952	32553523	32553942	32570957	32571050	0.967	0.971	0.806	0.806	0.163	0	2.2e-16	16.3	15.6576
ES	STARD3NL	38256625	38256679	38254628	38254706	38256788	38256906	0.961	0.981	0.798	0.811	0.166	0	2.2e-16	16.6	15.6576
ES	STOML2	35101422	35101557	35101131	35101276	35101706	35101808	0.992	0.999	0.829	0.83	0.166	0	2.2e-16	16.6	15.6576
ES	ZFAND5	74975025	74975137	74971846	74971972	74975543	74975700	1	0.996	0.864	0.799	0.166	0	2.2e-16	16.6	15.6576
ES	CDC27	45201251	45201326	45199809	45199966	45206758	45206887	0.997	1	0.822	0.841	0.167	0	2.2e-16	16.7	15.6576
ES	CUL4B	119673122	119673227	119672514	119672625	119674224	119674417	1	1	0.815	0.852	0.167	0	2.2e-16	16.7	15.6576
ES	HIF1A	62207222	62207345	62204804	62205091	62207472	62207906	0.986	0.983	0.812	0.822	0.167	0	2.2e-16	16.7	15.6576
ES	NUSAP1	41634583	41634652	41624891	41625248	41641295	41641439	0.992	1	0.846	0.813	0.167	0	2.2e-16	16.7	15.6576
ES	SDHAF2	61205475	61205585	61205096	61205320	61213412	61214239	1	0.997	0.869	0.794	0.167	0	2.2e-16	16.7	15.6576
ES	PAFAH1B1	2568665	2568750	2541392	2541614	2569309	2569384	0.981	0.966	0.832	0.779	0.168	0	2.2e-16	16.8	15.6576
ES	ENAH	225686048	225686106	225674533	225685514	225688693	225688772	1	1	0.866	0.796	0.169	0	2.2e-16	16.9	15.6576
ES	NUP98	3794861	3794969	3792977	3793158	3797111	3797251	1	1	0.823	0.839	0.169	0	2.2e-16	16.9	15.6576
ES	TMEM106B	12270687	12270741	12270014	12270064	12271462	12276890	0.988	1	0.788	0.862	0.169	0	2.2e-16	16.9	15.6576
ES	MTDH	98731276	98731417	98725889	98725997	98735106	98735263	0.958	0.97	0.793	0.794	0.17	0	2.2e-16	17	15.6576
ES	DDX3X	41198288	41198336	41196660	41196718	41200736	41200869	0.997	0.995	0.885	0.765	0.171	0	2.2e-16	17.1	15.6576
ES	FLNB	58133932	58134091	58132546	58132720	58134375	58134579	0.997	0.996	0.814	0.837	0.171	0	2.2e-16	17.1	15.6576
ES	MET	116422041	116422151	116418829	116419011	116435708	116435845	0.991	0.991	0.864	0.776	0.171	0	2.2e-16	17.1	15.6576
ES	NOP16	175813840	175813910	175812221	175812328	175815235	175815344	0.997	1	0.852	0.803	0.171	0	2.2e-16	17.1	15.6576
ES	ZFAND5	74975025	74975137	74974333	74974437	74975543	74975700	0.985	0.998	0.8	0.842	0.171	0	2.2e-16	17.1	15.6576
ES	RAB1A	65318116	65318212	65316072	65316204	65325104	65325200	0.99	0.986	0.788	0.844	0.172	0	2.2e-16	17.2	15.6576
ES	EMP3	48830086	48830179	48828628	48828867	48830777	48830880	0.965	0.958	0.779	0.798	0.173	0	2.2e-16	17.3	15.6576
ES	GAS5	173833621	173833644	173833394	173833442	173833812	173833842	0.951	0.982	0.8	0.787	0.173	0	2.2e-16	17.3	15.6576
ES	ATP5O	35279644	35279757	35276238	35276325	35284592	35284703	0.981	0.988	0.78	0.841	0.174	0	2.2e-16	17.4	15.6576
ES	CDC123	12252288	12252321	12251965	12252023	12257738	12257834	0.998	0.999	0.812	0.836	0.174	0	2.2e-16	17.4	15.6576
ES	SNF8	47009004	47009079	47007458	47007974	47010566	47010708	0.993	0.994	0.814	0.826	0.174	0	2.2e-16	17.4	15.6576
ES	TMEM2	74344760	74344830	74340496	74340625	74344963	74345169	0.996	0.997	0.791	0.852	0.175	0	2.2e-16	17.5	15.6576
ES	MTCH2	47657096	47657123	47656223	47656286	47660250	47660357	0.932	0.95	0.743	0.787	0.176	0	2.2e-16	17.6	15.6576
ES	OSGIN2	90926304	90926441	90921794	90921949	90926782	90926974	0.976	0.986	0.815	0.792	0.177	0	2.2e-16	17.7	15.6576
ES	SON	34921781	34927697	34918518	34918685	34929461	34929622	1	0.996	0.767	0.874	0.177	0	2.2e-16	17.7	15.6576
ES	RAD1	34909362	34909461	34905365	34909053	34911658	34911917	1	1	0.835	0.806	0.179	0	2.2e-16	17.9	15.6576
ES	AKIRIN1	39469018	39469090	39466643	39466778	39469716	39471737	1	1	0.76	0.879	0.18	0	2.2e-16	18	15.6576
ES	CPSF2	92622822	92622975	92621466	92621667	92624002	92624228	0.985	0.985	0.85	0.757	0.181	0	2.2e-16	18.1	15.6576
ES	HSPA9	137902314	137902407	137897268	137897478	137902689	137902852	0.997	0.988	0.801	0.821	0.181	0	2.2e-16	18.1	15.6576
ES	CS	56677575	56677641	56676643	56676775	56679699	56679807	0.985	0.985	0.78	0.826	0.182	0	2.2e-16	18.2	15.6576
ES	NPEPPS	45660107	45660215	45656755	45656877	45662865	45663066	0.986	0.988	0.755	0.855	0.182	0	2.2e-16	18.2	15.6576
ES	CDS2	5166403	5166472	5165503	5165591	5167332	5167485	1	1	0.774	0.859	0.183	0	2.2e-16	18.3	15.6576
ES	GAS5	173834994	173835032	173834608	173834685	173835314	173835344	0.999	1	0.801	0.831	0.183	0	2.2e-16	18.3	15.6576
ES	LRPPRC	44123772	44123847	44121683	44121768	44126357	44126473	0.989	0.997	0.861	0.757	0.184	0	2.2e-16	18.4	15.6576
ES	SURF4	136231715	136231902	136228324	136230635	136232860	136232904	0.991	0.995	0.818	0.798	0.185	0	2.2e-16	18.5	15.6576
ES	EIF3B	2406633	2406680	2405951	2406083	2409106	2409317	1	1	0.767	0.859	0.187	0	2.2e-16	18.7	15.6576
ES	SPP1	88901197	88901278	88898210	88898249	88902626	88902950	0.997	1	0.814	0.809	0.187	0	2.2e-16	18.7	15.6576
ES	CSE1L	47704545	47704643	47700562	47700699	47705783	47705934	0.986	0.989	0.782	0.818	0.188	0	2.2e-16	18.8	15.6576
ES	ELOVL1	43830598	43830679	43830285	43830318	43830856	43831047	1	1	0.851	0.774	0.188	0	2.2e-16	18.8	15.6576
ES	CALCOCO2	46930287	46930374	46929867	46929990	46933453	46933549	1	1	0.769	0.854	0.189	0	2.2e-16	18.9	15.6576
ES	MINOS1	19948593	19948641	19923470	19923603	19949967	19950077	0.898	0.965	0.786	0.7	0.189	0	2.2e-16	18.9	15.6576
ES	ENAH	225700358	225700416	225695652	225695719	225700572	225700718	1	1	0.872	0.749	0.19	0	2.2e-16	19	15.6576
ES	MAPKAP1	128246721	128246862	128230250	128230388	128305337	128305447	0.989	0.978	0.746	0.842	0.19	0	2.2e-16	19	15.6576
ES	NCOR1	15983721	15983823	15983277	15983378	15983920	15984041	1	1	0.783	0.838	0.19	0	2.2e-16	19	15.6576
ES	RAB1A	65316072	65316204	65313987	65315824	65325104	65325200	0.998	0.996	0.778	0.835	0.191	0	2.2e-16	19.1	15.6576
ES	PSMD7	74338200	74338292	74336109	74336190	74339186	74340186	0.999	1	0.827	0.789	0.192	0	2.2e-16	19.2	15.6576
ES	SNX6	35036891	35036977	35030617	35032381	35037059	35037219	0.991	1	0.819	0.786	0.193	0	2.2e-16	19.3	15.6576
ES	AP3B1	77471449	77471521	77461433	77461496	77471607	77471662	1	1	0.845	0.768	0.194	0	2.2e-16	19.4	15.6576
ES	CCNK	99967692	99967750	99967102	99967208	99968543	99968713	0.982	0.997	0.798	0.793	0.194	0	2.2e-16	19.4	15.6576
ES	BLOC1S2	102045853	102046089	102040690	102040810	102046361	102046469	1	1	0.846	0.765	0.195	0	2.2e-16	19.5	15.6576
ES	ELOVL5	53135390	53135525	53132195	53134068	53138017	53138142	0.998	0.994	0.852	0.751	0.195	0	2.2e-16	19.5	15.6576
ES	HSPB11	54394044	54394113	54389576	54389620	54395711	54395818	0.982	0.995	0.789	0.798	0.195	0	2.2e-16	19.5	15.6576
ES	ITGAV	187541539	187541662	187540546	187540654	187541923	187545629	1	0.996	0.774	0.833	0.195	0	2.2e-16	19.5	15.6576
ES	ANXA1	75778391	75778448	75777697	75777777	75780031	75780125	1	0.999	0.791	0.816	0.196	0	2.2e-16	19.6	15.6576
ES	PFDN2	161071837	161071961	161070345	161070649	161072076	161072165	1	1	0.784	0.824	0.196	0	2.2e-16	19.6	15.6576
ES	ELOVL1	43830598	43830679	43830408	43830465	43830856	43831047	0.997	0.994	0.83	0.768	0.197	0	2.2e-16	19.7	15.6576
ES	ERGIC3	34130261	34130349	34130071	34130142	34130570	34130690	0.997	0.988	0.798	0.792	0.197	0	2.2e-16	19.7	15.6576
ES	TOP1	39708724	39708820	39706221	39706277	39709804	39709880	1	0.998	0.817	0.788	0.197	0	2.2e-16	19.7	15.6576
ES	YME1L1	27431315	27431414	27425204	27425314	27434356	27434519	0.928	0.936	0.743	0.727	0.197	0	2.2e-16	19.7	15.6576
ES	AIDA	222867130	222867185	222860936	222861000	222867551	222867605	1	1	0.792	0.813	0.198	0	2.2e-16	19.8	15.6576
ES	CNOT1	58565861	58565979	58564149	58564251	58566135	58566299	1	1	0.819	0.785	0.198	0	2.2e-16	19.8	15.6576
ES	TNFRSF10B	22885843	22885954	22885234	22885266	22886041	22886115	0.995	0.985	0.769	0.816	0.198	0	2.2e-16	19.8	15.6576
ES	CTDNEP1	7149344	7149456	7147869	7147954	7149572	7149689	0.994	0.976	0.742	0.831	0.199	0	2.2e-16	19.9	15.6576
ES	EIF4B	53421565	53421703	53416276	53416411	53421798	53421972	0.998	0.991	0.776	0.815	0.199	0	2.2e-16	19.9	15.6576
ES	PMM2	8905494	8905570	8895655	8895767	8906847	8906963	1	0.996	0.883	0.716	0.199	0	2.2e-16	19.9	15.6576
ES	TIMM9	58878624	58878689	58877560	58877656	58890725	58890813	0.98	0.97	0.795	0.756	0.199	0	2.2e-16	19.9	15.6576
ES	NUP107	69114897	69114957	69113357	69113434	69115620	69115766	0.991	0.993	0.785	0.792	0.204	0	2.2e-16	20.4	15.6576
ES	NIFK	122486052	122486112	122485863	122485932	122488468	122488680	1	0.998	0.783	0.805	0.205	0	2.2e-16	20.5	15.6576
ES	YIPF5	143549409	143549529	143544995	143545168	143550098	143550278	0.993	0.998	0.728	0.854	0.205	0	2.2e-16	20.5	15.6576
ES	RBM34	235299348	235299388	235298966	235299085	235301191	235301255	1	1	0.753	0.835	0.206	0	2.2e-16	20.6	15.6576
ES	SMC2	106861924	106861963	106860726	106860849	106862373	106862484	1	1	0.829	0.759	0.206	0	2.2e-16	20.6	15.6576
ES	IMMT	86397871	86397967	86393630	86393767	86398330	86398468	1	1	0.702	0.885	0.207	0	2.2e-16	20.7	15.6576
ES	PSMC5	61907492	61907549	61907211	61907309	61907630	61907861	0.987	0.984	0.79	0.767	0.207	0	2.2e-16	20.7	15.6576
ES	ALDH18A1	97396849	97396954	97393247	97393406	97397043	97397193	1	1	0.846	0.739	0.208	0	2.2e-16	20.8	15.6576
ES	MET	116399390	116399544	116398512	116398674	116403103	116403322	0.965	0.991	0.728	0.813	0.208	0	2.2e-16	20.8	15.6576
ES	SGCE	94229008	94229035	94228086	94228275	94229957	94230169	0.996	0.976	0.811	0.745	0.208	0	2.2e-16	20.8	15.6576
ES	TOP2A	38548319	38548363	38547757	38547892	38548469	38548593	0.983	0.99	0.851	0.706	0.208	0	2.2e-16	20.8	15.6576
ES	ADRM1	60879516	60879633	60878623	60878837	60881252	60881376	0.967	0.964	0.762	0.752	0.209	0	2.2e-16	20.9	15.6576
ES	LOXL2	23156348	23156460	23154409	23155635	23159539	23159676	0.956	0.947	0.72	0.765	0.209	0	2.2e-16	20.9	15.6576
ES	RSRC2	122991380	122991470	122989189	122990253	122992764	122992994	0.993	0.993	0.875	0.694	0.209	0	2.2e-16	20.9	15.6576
ES	AGFG1	228401616	228401709	228401340	228401420	228416674	228416833	1	0.996	0.769	0.808	0.21	0	2.2e-16	21	15.6576
ES	HSD17B10	53458745	53458854	53458205	53458542	53458935	53459064	0.975	0.987	0.736	0.804	0.211	0	2.2e-16	21.1	15.6576
ES	SLC35B1	47783565	47783696	47783227	47783258	47784326	47784430	0.98	0.992	0.727	0.823	0.211	0	2.2e-16	21.1	15.6576
ES	ERO1L	53128010	53128022	53124841	53124868	53130518	53130565	0.98	0.989	0.789	0.756	0.212	0	2.2e-16	21.2	15.6576
ES	PDCD10	167422629	167422683	167414796	167414914	167437849	167438061	1	1	0.829	0.746	0.213	0	2.2e-16	21.3	15.6576
ES	MET	116423357	116423523	116418829	116419011	116435708	116435845	0.99	0.99	0.823	0.73	0.214	0	2.2e-16	21.4	15.6576
ES	DCTD	183836075	183836211	183815641	183815758	183836613	183836728	0.991	0.994	0.75	0.805	0.215	0	2.2e-16	21.5	15.6576
ES	HSPD1	198359380	198359476	198358880	198358974	198360017	198360100	0.996	0.999	0.784	0.781	0.215	0	2.2e-16	21.5	15.6576
ES	PSMD13	251819	251936	250802	250865	252504	252984	0.979	0.939	0.77	0.713	0.217	0	2.2e-16	21.7	15.6576
ES	UFC1	161127910	161128001	161127406	161127483	161128201	161128646	0.976	0.971	0.733	0.781	0.217	0	2.2e-16	21.7	15.6576
ES	USB1	58048176	58048230	58043832	58044016	58051237	58051343	0.992	0.976	0.711	0.821	0.218	0	2.2e-16	21.8	15.6576
ES	CUL1	148456395	148456446	148454074	148454242	148456639	148456730	0.996	0.99	0.727	0.821	0.219	0	2.2e-16	21.9	15.6576
ES	NABP1	192547217	192547321	192546671	192546743	192548454	192548530	0.294	0.15	0	0.005	0.219	0	2.2e-16	21.9	15.6576
ES	CHD4	6688011	6688083	6687574	6687712	6690209	6690339	1	1	0.737	0.823	0.22	0	2.2e-16	22	15.6576
ES	EIF2S2	32681480	32681537	32678322	32678408	32684462	32684611	0.939	0.944	0.733	0.71	0.22	0	2.2e-16	22	15.6576
ES	TBK1	64891747	64891819	64891427	64891534	64895109	64895899	1	1	0.742	0.818	0.22	0	2.2e-16	22	15.6576
ES	SLCO1B3	21013950	21014072	21011372	21011505	21015345	21015492	0.984	0.996	0.798	0.74	0.221	0	2.2e-16	22.1	15.6576
ES	M6PR	9096396	9096506	9096000	9096131	9098013	9098180	0.995	0.996	0.719	0.828	0.222	0	2.2e-16	22.2	15.6576
ES	TTC37	94839517	94839642	94838583	94838707	94842637	94842715	1	1	0.763	0.794	0.222	0	2.2e-16	22.2	15.6576
ES	VAPB	57014000	57014081	57009657	57009761	57015962	57016139	1	1	0.775	0.78	0.222	0	2.2e-16	22.2	15.6576
ES	COPS6	99688524	99688572	99688214	99688277	99688660	99688775	0.975	0.985	0.782	0.732	0.223	0	2.2e-16	22.3	15.6576
ES	SEPW1	48283981	48284006	48281841	48282071	48284120	48284174	1	0.986	0.802	0.736	0.224	0	2.2e-16	22.4	15.6576
ES	RND3	151343207	151343295	151331388	151331498	151343781	151344209	0.979	0.967	0.787	0.708	0.225	0	2.2e-16	22.5	15.6576
ES	SLC4A2	150771485	150771575	150771125	150771380	150771761	150771928	1	0.991	0.754	0.788	0.225	0	2.2e-16	22.5	15.6576
ES	NBN	90949253	90949303	90945563	90947840	90955480	90955594	0.987	1	0.794	0.742	0.226	0	2.2e-16	22.6	15.6576
ES	PSMD14	162224294	162224414	162223988	162224060	162226617	162226688	1	1	0.801	0.748	0.226	0	2.2e-16	22.6	15.6576
ES	CHORDC1	89938627	89938733	89936475	89936595	89939369	89939440	0.991	0.998	0.755	0.778	0.228	0	2.2e-16	22.8	15.6576
ES	ATP6V0B	44442261	44442331	44441973	44442051	44442444	44442496	0.996	0.997	0.696	0.836	0.23	0	2.2e-16	23	15.6576
ES	CPNE3	87544736	87544808	87543382	87543457	87549790	87549874	1	1	0.782	0.756	0.231	0	2.2e-16	23.1	15.6576
ES	WDR75	190334069	190334165	190333200	190333295	190334801	190334971	1	1	0.841	0.698	0.231	0	2.2e-16	23.1	15.6576
ES	ATP2B1	90021454	90021493	90020230	90020392	90024281	90024422	1	1	0.777	0.759	0.232	0	2.2e-16	23.2	15.6576
ES	HM13	30154012	30154098	30149436	30149539	30156922	30157370	0.891	0.915	0.658	0.683	0.232	0	2.2e-16	23.2	15.6576
ES	HMGN3	79918263	79918293	79913296	79913347	79924688	79924739	0.974	0.997	0.712	0.795	0.232	0	2.2e-16	23.2	15.6576
ES	ATP5C1	7848936	7848973	7844720	7844817	7849621	7849762	0.935	0.861	0.637	0.694	0.233	0	2.2e-16	23.3	15.6576
ES	FLNB	58129199	58129340	58128376	58128479	58131647	58131776	0.998	0.995	0.765	0.762	0.233	0	2.2e-16	23.3	15.6576
ES	PUM2	20454623	20454745	20453582	20453775	20454976	20455102	1	1	0.723	0.81	0.234	0	2.2e-16	23.4	15.6576
ES	PHF5A	41864127	41864151	41863451	41863618	41864605	41864708	1	0.989	0.762	0.756	0.235	0	2.2e-16	23.5	15.6576
ES	WBSCR22	73105245	73105342	73101328	73101425	73106925	73106976	0.99	0.992	0.739	0.772	0.235	0	2.2e-16	23.5	15.6576
ES	ERAL1	27185593	27185842	27183522	27183600	27185981	27186131	1	0.995	0.774	0.745	0.238	0	2.2e-16	23.8	15.6576
ES	CD55	207512741	207512762	207510673	207510754	207532890	207534311	0.992	0.991	0.706	0.799	0.239	0	2.2e-16	23.9	15.6576
ES	ANXA5	122592701	122592797	122591108	122591167	122593687	122593781	0.999	0.998	0.768	0.748	0.24	0	2.2e-16	24	15.6576
ES	PSMD1	232028348	232028441	232026053	232026223	232030584	232030731	0.995	1	0.735	0.78	0.24	0	2.2e-16	24	15.6576
ES	RCC2	17736469	17736547	17733250	17735690	17738617	17738690	1	0.994	0.792	0.722	0.24	0	2.2e-16	24	15.6576
ES	NOL11	65716021	65716078	65715789	65715903	65717493	65717642	1	1	0.734	0.782	0.242	0	2.2e-16	24.2	15.6576
ES	PSMD4	151237641	151237710	151237307	151237394	151237869	151238085	0.989	0.983	0.741	0.747	0.242	0	2.2e-16	24.2	15.6576
ES	MRPL17	6703977	6704046	6701615	6703633	6704353	6704632	0.986	0.991	0.733	0.758	0.243	0	2.2e-16	24.3	15.6576
ES	LRPPRC	44174869	44174914	44174395	44174509	44175260	44175338	0.997	0.996	0.73	0.773	0.245	0	2.2e-16	24.5	15.6576
ES	PLEC	145011332	145011410	145011146	145011239	145012318	145012408	0.977	0.986	0.759	0.712	0.246	0	2.2e-16	24.6	15.6576
ES	PPP3R1	68414386	68414446	68413599	68413784	68415645	68415822	1	1	0.752	0.755	0.246	0	2.2e-16	24.6	15.6576
ES	CD2AP	47580208	47580272	47576858	47577040	47591921	47594996	0.995	0.987	0.767	0.722	0.247	0	2.2e-16	24.7	15.6576
ES	ILK	6630301	6630387	6630114	6630198	6630529	6630639	0.99	0.988	0.695	0.789	0.247	0	2.2e-16	24.7	15.6576
ES	CDKN3	54882616	54882648	54878201	54878424	54884565	54884669	0.988	0.976	0.693	0.776	0.248	0	2.2e-16	24.8	15.6576
ES	CLPTM1	45494495	45494631	45494107	45494203	45495490	45495658	0.995	0.986	0.634	0.848	0.249	0	2.2e-16	24.9	15.6576
ES	CLPX	65449181	65449270	65448029	65448194	65450083	65450248	1	0.994	0.69	0.805	0.249	0	2.2e-16	24.9	15.6576
ES	PSMD13	238997	239076	236807	237144	244040	244075	0.997	1	0.679	0.819	0.249	0	2.2e-16	24.9	15.6576
ES	RFK	79003469	79003572	79000432	79002445	79007333	79007485	1	1	0.705	0.795	0.25	0	2.2e-16	25	15.6576
ES	ITGB1BP1	9554306	9554385	9552397	9552534	9558754	9558861	0.912	0.947	0.649	0.708	0.251	0	2.2e-16	25.1	15.6576
ES	EIF1AD	65766820	65766868	65764015	65766214	65767037	65767146	1	1	0.794	0.702	0.252	0	2.2e-16	25.2	15.6576
ES	TNPO3	128597277	128597369	128594233	128595439	128607333	128607446	1	0.986	0.715	0.767	0.252	0	2.2e-16	25.2	15.6576
ES	CNOT1	58576331	58576472	58575404	58575524	58577510	58577807	0.994	1	0.738	0.751	0.253	0	2.2e-16	25.3	15.6576
ES	LAMTOR2	156027768	156027858	156025053	156025216	156028105	156028301	0.973	0.961	0.715	0.713	0.253	0	2.2e-16	25.3	15.6576
ES	NUFIP2	27613009	27614734	27594515	27594548	27620800	27621166	0.979	0.994	0.742	0.724	0.253	0	2.2e-16	25.3	15.6576
ES	EMP3	48830086	48830179	48828628	48828867	48832608	48832749	0.938	0.956	0.711	0.672	0.255	0	2.2e-16	25.5	15.6576
ES	P2RX5-TAX1BP3	3567488	3567566	3566186	3567179	3567972	3568092	0.99	0.969	0.666	0.781	0.256	0	2.2e-16	25.6	15.6576
ES	TBC1D15	72266708	72266783	72265849	72265948	72274248	72274387	1	1	0.76	0.729	0.256	0	2.2e-16	25.6	15.6576
ES	RTFDC1	55091990	55092045	55088370	55088484	55092161	55092257	0.984	0.98	0.744	0.705	0.258	0	2.2e-16	25.8	15.6576
ES	SNRPG	70516481	70516504	70515199	70515324	70520749	70520869	0.869	0.89	0.615	0.628	0.258	0	2.2e-16	25.8	15.6576
ES	RABGGTB	76255636	76255742	76254843	76255041	76257145	76257256	1	1	0.69	0.789	0.26	0	2.2e-16	26	15.6576
ES	SNX17	27599179	27599254	27598972	27599050	27599345	27599387	0.995	0.998	0.714	0.758	0.26	0	2.2e-16	26	15.6576
ES	DDA1	17426742	17426804	17425146	17425198	17430354	17434106	0.993	1	0.672	0.799	0.261	0	2.2e-16	26.1	15.6576
ES	STRN4	47240079	47240158	47236295	47236493	47241420	47241494	0.989	1	0.745	0.721	0.261	0	2.2e-16	26.1	15.6576
ES	CCND3	41904296	41904433	41902670	41903845	41904972	41905132	0.986	0.943	0.726	0.679	0.262	0	2.2e-16	26.2	15.6576
ES	DUS1L	80021343	80021394	80020736	80020849	80022001	80022110	0.971	0.961	0.755	0.653	0.262	0	2.2e-16	26.2	15.6576
ES	XPO1	61729130	61729175	61726847	61727029	61729383	61729445	0.989	0.982	0.764	0.684	0.262	0	2.2e-16	26.2	15.6576
ES	ARHGEF12	120328429	120328465	120327826	120327959	120328788	120328943	1	1	0.715	0.756	0.264	0	2.2e-16	26.4	15.6576
ES	TIMM50	39976183	39976242	39973774	39973796	39976327	39976447	0.982	0.957	0.732	0.679	0.264	0	2.2e-16	26.4	15.6576
ES	PDRG1	30538114	30538190	30536610	30536685	30539677	30539883	0.966	0.993	0.683	0.743	0.266	0	2.2e-16	26.6	15.6576
ES	PSMA4	78834518	78834561	78834246	78834272	78834824	78834987	0.996	0.998	0.749	0.713	0.266	0	2.2e-16	26.6	15.6576
ES	FLNA	153594391	153594592	153593716	153593854	153594675	153594838	0.984	0.949	0.719	0.68	0.267	0	2.2e-16	26.7	15.6576
ES	GLOD4	673660	673747	673283	673397	674564	674701	0.989	0.994	0.712	0.735	0.268	0	2.2e-16	26.8	15.6576
ES	SUGT1	53236783	53236837	53233313	53233384	53237230	53237247	1	1	0.708	0.755	0.268	0	2.2e-16	26.8	15.6576
ES	ACBD6	180283826	180283857	180257351	180257652	180366650	180366740	0.987	1	0.674	0.774	0.27	0	2.2e-16	27	15.6576
ES	CCDC59	82748273	82748373	82746082	82747091	82750738	82751048	0.996	1	0.691	0.765	0.27	0	2.2e-16	27	15.6576
ES	CDC5L	44393839	44393920	44392155	44392320	44394218	44394461	1	1	0.752	0.707	0.27	0	2.2e-16	27	15.6576
ES	CPSF7	61187941	61188045	61187393	61187566	61188861	61189080	0.962	0.976	0.656	0.741	0.27	0	2.2e-16	27	15.6576
ES	MTPAP	30604891	30604965	30598729	30602900	30605046	30605139	1	1	0.701	0.758	0.27	0	2.2e-16	27	15.6576
ES	DIAPH1	140915620	140915629	140913901	140914000	140951492	140951607	0.98	0.992	0.756	0.674	0.271	0	2.2e-16	27.1	15.6576
ES	DKC1	153993718	153993805	153993173	153993241	153994181	153994273	0.997	1	0.725	0.728	0.272	0	2.2e-16	27.2	15.6576
ES	NOP16	175813840	175813944	175812221	175812328	175815235	175815344	0.991	1	0.772	0.675	0.272	0	2.2e-16	27.2	15.6576
ES	SLC35B1	47783565	47783671	47783227	47783258	47784326	47784430	0.975	0.989	0.65	0.77	0.272	0	2.2e-16	27.2	15.6576
ES	CCT6A	56128499	56128633	56127961	56128109	56130375	56130448	1	1	0.724	0.728	0.274	0	2.2e-16	27.4	15.6576
ES	EPB41L4A-AS1	111497399	111497472	111496222	111496992	111497847	111498198	0.985	1	0.762	0.672	0.275	0	2.2e-16	27.5	15.6576
ES	LUC7L	270647	270746	258076	258187	277240	277335	0.994	0.988	0.756	0.675	0.275	0	2.2e-16	27.5	15.6576
ES	RNF167	4846720	4846814	4845871	4845959	4847852	4847933	0.995	0.954	0.691	0.708	0.275	0	2.2e-16	27.5	15.6576
ES	XPC	14209756	14209880	14208668	14208753	14211937	14212050	0.994	1	0.666	0.776	0.276	0	2.2e-16	27.6	15.6576
ES	FMNL2	153486169	153486238	153484812	153485047	153486338	153486419	0.94	0.96	0.704	0.642	0.277	0	2.2e-16	27.7	15.6576
ES	SPP1	88901544	88901586	88901197	88901278	88902626	88902950	0.665	0.653	0.403	0.354	0.281	0	2.2e-16	28.1	15.6576
ES	HIF1A	62212408	62212535	62211422	62211531	62213651	62214977	0.934	0.962	0.698	0.634	0.282	0	2.2e-16	28.2	15.6576
ES	IMMT	86397871	86397964	86393630	86393767	86398330	86398468	1	1	0.617	0.82	0.282	0	2.2e-16	28.2	15.6576
ES	IST1	71957190	71957283	71956376	71956583	71958671	71958720	0.9	0.941	0.677	0.6	0.282	0	2.2e-16	28.2	15.6576
ES	PSMD1	232028348	232028441	232026053	232026223	232029913	232030000	1	0.997	0.734	0.696	0.283	0	2.2e-16	28.3	15.6576
ES	ACLY	40025726	40025840	40025295	40025378	40027941	40028085	0.997	0.998	0.716	0.712	0.284	0	2.2e-16	28.4	15.6576
ES	COPB2	139092507	139092650	139092054	139092254	139093330	139093430	0.992	0.99	0.657	0.756	0.284	0	2.2e-16	28.4	15.6576
ES	VDAC3	42252601	42252654	42251727	42251796	42256229	42256382	1	0.984	0.65	0.766	0.284	0	2.2e-16	28.4	15.6576
ES	TMEM14B	10751365	10751467	10749854	10749931	10755374	10755465	0.913	0.884	0.588	0.639	0.285	0	2.2e-16	28.5	15.6576
ES	UBQLN1	86281264	86281348	86279944	86280060	86284099	86284242	0.926	0.982	0.685	0.651	0.286	0	2.2e-16	28.6	15.6576
ES	ATP2A2	110720408	110720426	110719031	110719712	110720517	110720600	0.992	0.993	0.699	0.712	0.287	0	2.2e-16	28.7	15.6576
ES	DLST	75355797	75355850	75348593	75348719	75355977	75356052	1	1	0.746	0.679	0.287	0	2.2e-16	28.7	15.6576
ES	PTS	112100930	112100953	112099316	112099396	112101348	112101405	0.977	0.99	0.701	0.692	0.287	0	2.2e-16	28.7	15.6576
ES	SIN3A	75673953	75674046	75672969	75673064	75676604	75676778	0.988	1	0.663	0.75	0.287	0	2.2e-16	28.7	15.6576
ES	ORC6	46729928	46729997	46729473	46729586	46731369	46732306	1	1	0.678	0.745	0.288	0	2.2e-16	28.8	15.6576
ES	GRAMD1A	35500326	35500347	35500022	35500233	35500791	35500876	0.995	1	0.65	0.766	0.29	0	2.2e-16	29	15.6576
ES	MAPKAP1	128268588	128268696	128246721	128246862	128305337	128305447	0.482	0.467	0.2	0.17	0.29	0	2.2e-16	29	15.6576
ES	PPP2R5E	63861943	63862003	63860537	63860646	63863303	63863434	1	1	0.712	0.705	0.292	0	2.2e-16	29.2	15.6576
ES	API5	43348056	43348161	43344979	43345186	43349338	43349428	0.994	0.998	0.685	0.72	0.293	0	2.2e-16	29.3	15.6576
ES	SMURF1	98658221	98658330	98655040	98655174	98659421	98659460	1	1	0.658	0.755	0.293	0	2.2e-16	29.3	15.6576
ES	STX18	4458917	4458984	4440120	4440236	4459149	4459227	1	1	0.713	0.701	0.293	0	2.2e-16	29.3	15.6576
ES	HNRNPD	83292680	83292737	83280623	83280792	83294598	83295149	0.86	0.881	0.613	0.54	0.294	0	2.2e-16	29.4	15.6576
ES	LTBR	6497965	6497991	6497563	6497671	6499277	6499506	0.99	0.998	0.611	0.785	0.296	0	2.2e-16	29.6	15.6576
ES	MORF4L2	102939608	102939657	102933426	102933579	102940098	102940188	0.362	0.367	0.071	0.065	0.296	0	2.2e-16	29.6	15.6576
ES	PDZD8	119100490	119100613	119078382	119078485	119133866	119134937	0.961	0.953	0.69	0.631	0.296	0	2.2e-16	29.6	15.6576
ES	SRP68	74056388	74056471	74053483	74053624	74060056	74060252	1	0.987	0.631	0.76	0.298	0	2.2e-16	29.8	15.6576
ES	SNHG1	62622604	62622688	62622359	62622410	62622895	62622938	1	0.996	0.65	0.748	0.299	0	2.2e-16	29.9	15.6576
ES	SAT1	23801916	23802000	23801774	23801826	23803444	23803546	0.998	0.994	0.703	0.688	0.3	0	2.2e-16	30	15.6576
ES	PIP4K2A	22856779	22856818	22839587	22839701	22862239	22862386	1	1	0.713	0.684	0.301	0	2.2e-16	30.1	15.6576
ES	GAS5	173834366	173834420	173833812	173833842	173834608	173834685	0.994	0.991	0.647	0.733	0.302	0	2.2e-16	30.2	15.6576
ES	TAB2	149719104	149719198	149718739	149718900	149720239	149720320	0.99	0.991	0.675	0.701	0.302	0	2.2e-16	30.2	15.6576
ES	IST1	71958675	71958720	71956376	71956583	71961516	71964540	0.99	0.976	0.668	0.692	0.303	0	2.2e-16	30.3	15.6576
ES	IL18	112024314	112024326	112020794	112020929	112025697	112025784	0.973	0.927	0.639	0.653	0.304	0	2.2e-16	30.4	15.6576
ES	CNOT1	58576134	58576239	58575404	58575524	58577510	58577807	0.992	1	0.689	0.693	0.305	0	2.2e-16	30.5	15.6576
ES	NPEPPS	45697102	45697150	45696374	45696530	45699133	45700642	0.997	1	0.656	0.728	0.306	0	2.2e-16	30.6	15.6576
ES	KNSTRN	40683693	40683755	40682036	40682130	40684149	40684224	1	1	0.71	0.676	0.307	0	2.2e-16	30.7	15.6576
ES	ACBD6	180461403	180461500	180399314	180399397	180471179	180472022	0.974	1	0.627	0.731	0.308	0	2.2e-16	30.8	15.6576
ES	MED6	71052472	71052500	71051533	71051660	71057982	71058098	0.99	0.996	0.723	0.647	0.308	0	2.2e-16	30.8	15.6576
ES	KIAA0100	26965541	26965660	26964853	26965112	26966332	26966478	1	0.996	0.775	0.602	0.309	0	2.2e-16	30.9	15.6576
ES	LBR	225597992	225598118	225594365	225594534	225599038	225599142	0.974	1	0.624	0.731	0.309	0	2.2e-16	30.9	15.6576
ES	RAB1A	65318116	65318212	65313987	65315824	65325104	65325200	0.998	0.994	0.643	0.73	0.309	0	2.2e-16	30.9	15.6576
ES	CDK17	96691047	96691110	96688776	96688900	96691404	96691499	0.971	1	0.69	0.66	0.31	0	2.2e-16	31	15.6576
ES	PFKP	3147306	3147351	3145970	3146136	3147584	3147693	0.995	0.995	0.635	0.734	0.31	0	2.2e-16	31	15.6576
ES	YES1	732833	732965	721591	724632	736807	736961	0.989	0.959	0.684	0.644	0.31	0	2.2e-16	31	15.6576
ES	TMEM2	74300658	74300762	74298281	74300309	74305007	74305162	0.987	0.995	0.733	0.627	0.311	0	2.2e-16	31.1	15.6576
ES	HGSNAT	43052982	43053095	43052814	43052885	43054530	43057970	1	0.989	0.64	0.725	0.312	0	2.2e-16	31.2	15.6576
ES	ALCAM	105270987	105271026	105268970	105269103	105271311	105271429	0.937	0.914	0.63	0.596	0.313	0	2.2e-16	31.3	15.6576
ES	GCLM	94370078	94370144	94367140	94367225	94374593	94375012	0.935	0.97	0.605	0.671	0.315	0	2.2e-16	31.5	15.6576
ES	PLOD2	145795648	145795711	145791073	145791139	145796902	145797044	0.946	0.989	0.691	0.612	0.316	0	2.2e-16	31.6	15.6576
ES	TCERG1	145883386	145883569	145882937	145883102	145886590	145886770	0.981	0.987	0.641	0.696	0.316	0	2.2e-16	31.6	15.6576
ES	C12orf10	53699691	53699844	53696817	53696977	53699981	53700104	0.983	0.986	0.7	0.636	0.317	0	2.2e-16	31.7	15.6576
ES	RAF1	12647699	12647798	12645634	12645788	12650264	12650422	0.908	0.932	0.557	0.649	0.317	0	2.2e-16	31.7	15.6576
ES	PSMD1	232003449	232003564	231949732	231949828	232010953	232011070	1	1	0.689	0.675	0.318	0	2.2e-16	31.8	15.6576
ES	AIFM2	71880847	71880967	71880262	71880355	71883160	71883276	0.987	0.976	0.679	0.645	0.32	0	2.2e-16	32	15.6576
ES	STX16	57246209	57246353	57245567	57245659	57248686	57248767	0.951	0.974	0.65	0.634	0.32	0	2.2e-16	32	15.6576
ES	ERAL1	27185593	27185842	27183281	27183409	27185981	27186131	1	1	0.739	0.619	0.321	0	2.2e-16	32.1	15.6576
ES	PQBP1	48759509	48759794	48759206	48759319	48760008	48760072	0.901	0.869	0.538	0.591	0.321	0	2.2e-16	32.1	15.6576
ES	SEC24C	75526107	75526299	75525843	75525968	75526517	75526611	0.978	0.972	0.629	0.679	0.321	0	2.2e-16	32.1	15.6576
ES	PSMD11	30806868	30806904	30806268	30806394	30807163	30807215	0.991	0.994	0.713	0.626	0.323	0	2.2e-16	32.3	15.6576
ES	RCC2	17736469	17736547	17733250	17735690	17739568	17739674	1	1	0.707	0.647	0.323	0	2.2e-16	32.3	15.6576
ES	HTATSF1	135582316	135582364	135581756	135581937	135582822	135582977	0.996	1	0.655	0.694	0.324	0	2.2e-16	32.4	15.6576
ES	NOP16	175813840	175813910	175812221	175812328	175815433	175815763	0.985	0.991	0.665	0.662	0.325	0	2.2e-16	32.5	15.6576
ES	RPL7L1	42853711	42853821	42852350	42852488	42853993	42854731	0.98	0.99	0.653	0.662	0.328	0	2.2e-16	32.8	15.6576
ES	PIGK	77626979	77627090	77620133	77620306	77627278	77627396	0.975	0.989	0.618	0.688	0.329	0	2.2e-16	32.9	15.6576
ES	HDAC1	32794668	32794761	32793136	32793278	32796178	32796287	0.987	0.983	0.661	0.65	0.33	0	2.2e-16	33	15.6576
ES	RBM34	235323825	235323962	235318195	235318427	235324207	235324382	0.894	0.929	0.546	0.614	0.331	0	2.2e-16	33.1	15.6576
ES	BBS4	73015134	73015188	73009118	73009191	73016868	73016996	0.989	1	0.632	0.692	0.333	0	2.2e-16	33.3	15.6576
ES	PARD3	34625126	34625171	34620044	34620272	34626202	34626354	0.994	0.99	0.623	0.695	0.333	0	2.2e-16	33.3	15.6576
ES	STEAP1	89790118	89790631	89789071	89789186	89791227	89791392	0.997	0.993	0.626	0.698	0.333	0	2.2e-16	33.3	15.6576
ES	KIAA0100	26963982	26964188	26961534	26962627	26964853	26965112	1	0.991	0.708	0.615	0.334	0	2.2e-16	33.4	15.6576
ES	TFAM	60150524	60150620	60148429	60148579	60154117	60154174	0.889	0.822	0.541	0.501	0.334	0	2.2e-16	33.4	15.6576
ES	GLRX3	131973260	131973353	131973130	131973170	131977605	131977932	0.997	0.999	0.628	0.698	0.335	0	2.2e-16	33.5	15.6576
ES	ILK	6629923	6630020	6629623	6629719	6630114	6630198	0.981	0.988	0.546	0.752	0.335	0	2.2e-16	33.5	15.6576
ES	NOTCH2	120491036	120491189	120484148	120484377	120491629	120491749	1	0.993	0.642	0.676	0.337	0	2.2e-16	33.7	15.6576
ES	MORF4L2	102939608	102939657	102930425	102931979	102940098	102940188	0.494	0.556	0.205	0.17	0.338	0	2.2e-16	33.8	15.6576
ES	TPR	186304199	186304261	186303456	186303665	186304469	186304675	0.996	0.992	0.582	0.729	0.339	0	2.2e-16	33.9	15.6576
ES	GPCPD1	5573972	5574057	5564926	5564968	5579370	5579467	0.991	0.964	0.662	0.611	0.341	0	2.2e-16	34.1	15.6576
ES	SCAMP3	155226464	155226582	155225769	155226210	155228616	155228745	0.99	1	0.584	0.724	0.341	0	2.2e-16	34.1	15.6576
ES	AIDA	222843474	222843592	222841354	222843331	222846654	222846777	1	0.996	0.623	0.69	0.342	0	2.2e-16	34.2	15.6576
ES	CCT6A	56129439	56129542	56128499	56128633	56130375	56130448	0.996	0.99	0.648	0.653	0.342	0	2.2e-16	34.2	15.6576
ES	POLR1C	43488362	43488512	43488012	43488165	43488669	43488786	0.989	0.988	0.56	0.733	0.342	0	2.2e-16	34.2	15.6576
ES	ZDHHC9	128977234	128977302	128975754	128976056	128977671	128977910	1	1	0.718	0.599	0.342	0	2.2e-16	34.2	15.6576
ES	BECN1	40970561	40970698	40970238	40970433	40971565	40971627	1	0.978	0.593	0.699	0.343	0	2.2e-16	34.3	15.6576
ES	TM9SF3	98319415	98319493	98312684	98312816	98321734	98321895	0.976	0.984	0.622	0.652	0.343	0	2.2e-16	34.3	15.6576
ES	PPP4R1	9549194	9549336	9546788	9547950	9550049	9550184	0.99	1	0.695	0.606	0.345	0	2.2e-16	34.5	15.6576
ES	PPP4R1	9584512	9584578	9583114	9583273	9584718	9584826	1	1	0.688	0.621	0.346	0	2.2e-16	34.6	15.6576
ES	WBSCR22	73101328	73101425	73101147	73101230	73106925	73106976	0.978	0.968	0.688	0.564	0.347	0	2.2e-16	34.7	15.6576
ES	ERLEC1	54023069	54023150	54021481	54021586	54024651	54024729	0.988	0.998	0.676	0.615	0.348	0	2.2e-16	34.8	15.6576
ES	DPH3	16305661	16305736	16298567	16302336	16306275	16306496	0.56	0.617	0.245	0.235	0.349	0	2.2e-16	34.9	15.6576
ES	CCDC90B	82989768	82989872	82985681	82985783	82991183	82991303	0.751	0.747	0.386	0.412	0.35	0	2.2e-16	35	15.6576
ES	ERLEC1	54026183	54026218	54024651	54024729	54028533	54028757	1	1	0.607	0.694	0.35	0	2.2e-16	35	15.6576
ES	PSME3	40990708	40990816	40990109	40990222	40990961	40991029	1	0.994	0.724	0.571	0.35	0	2.2e-16	35	15.6576
ES	HNRNPUL2	62483335	62483409	62482971	62483079	62484460	62484661	0.954	0.949	0.598	0.6	0.353	0	2.2e-16	35.3	15.6576
ES	KHDRBS1	32497124	32497241	32495898	32496023	32498788	32498935	0.966	0.956	0.635	0.579	0.354	0	2.2e-16	35.4	15.6576
ES	MFF	228217229	228217289	228211941	228212100	228220392	228220477	0.917	0.944	0.611	0.542	0.354	0	2.2e-16	35.4	15.6576
ES	SNHG1	62622359	62622410	62621990	62622023	62622895	62622938	1	1	0.656	0.636	0.354	0	2.2e-16	35.4	15.6576
ES	GFM2	74034326	74034467	74034142	74034242	74035813	74035962	0.956	0.937	0.568	0.612	0.357	0	2.2e-16	35.7	15.6576
ES	RAP1B	69045774	69045831	69044179	69044248	69047891	69048032	0.997	0.999	0.63	0.651	0.357	0	2.2e-16	35.7	15.6576
ES	USP47	11976443	11976491	11974287	11974418	11976580	11976711	1	0.994	0.693	0.588	0.357	0	2.2e-16	35.7	15.6576
ES	GTF2H3	124132509	124132673	124130001	124130108	124135540	124135603	1	0.989	0.558	0.714	0.358	0	2.2e-16	35.8	15.6576
ES	MAGOH	53699213	53699324	53694543	53694626	53701248	53701307	0.786	0.838	0.4	0.507	0.359	0	2.2e-16	35.9	15.6576
ES	NEMF	50280705	50280768	50272738	50272851	50281471	50281575	0.975	0.969	0.643	0.582	0.359	0	2.2e-16	35.9	15.6576
ES	ACLY	40052872	40052902	40049285	40049427	40054001	40054092	0.75	0.757	0.402	0.385	0.36	0	2.2e-16	36	15.6576
ES	CRNDE	54954209	54954322	54952776	54953121	54957496	54957562	0.983	0.991	0.626	0.628	0.36	0	2.2e-16	36	15.6576
ES	IMMT	86380682	86380697	86378419	86378643	86385714	86385844	0.992	0.989	0.621	0.639	0.36	0	2.2e-16	36	15.6576
ES	PIAS1	68475967	68476005	68473549	68473692	68479879	68480404	1	1	0.661	0.619	0.36	0	2.2e-16	36	15.6576
ES	SLC35F2	107676084	107676241	107673726	107673881	107677442	107677602	1	0.989	0.625	0.633	0.365	0	2.2e-16	36.5	15.6576
ES	ATP2A2	110729824	110729929	110720517	110720600	110734403	110734542	0.991	0.986	0.61	0.634	0.366	0	2.2e-16	36.6	15.6576
ES	MTIF2	55464423	55464564	55463755	55463956	55467146	55467311	0.991	0.982	0.639	0.6	0.367	0	2.2e-16	36.7	15.6576
ES	MAPK1IP1L	55528397	55528419	55518361	55518521	55529335	55530043	0.949	0.954	0.552	0.615	0.368	0	2.2e-16	36.8	15.6576
ES	RABEP1	5283658	5283757	5281471	5281527	5284683	5284800	0.952	0.942	0.549	0.609	0.368	0	2.2e-16	36.8	15.6576
ES	RAI14	34813678	34813765	34812284	34812313	34814687	34814774	0.842	0.757	0.452	0.41	0.368	0	2.2e-16	36.8	15.6576
ES	ZNHIT3	34842778	34842810	34842470	34842629	34848656	34848743	0.871	0.851	0.539	0.447	0.368	0	2.2e-16	36.8	15.6576
ES	ANLN	36456688	36456799	36455366	36455493	36458852	36459088	0.701	0.75	0.366	0.343	0.371	0	2.2e-16	37.1	15.6576
ES	HSD17B10	53458772	53458854	53458205	53458542	53458935	53459064	0.954	0.975	0.49	0.694	0.372	0	2.2e-16	37.2	15.6576
ES	JKAMP	59953430	59953522	59951160	59951311	59954391	59954546	0.961	0.965	0.605	0.576	0.372	0	2.2e-16	37.2	15.6576
ES	WBSCR22	73107658	73107744	73106925	73106976	73111934	73112024	0.983	0.992	0.504	0.728	0.372	0	2.2e-16	37.2	15.6576
ES	CHMP7	23116578	23116639	23116244	23116343	23117656	23117836	0.961	0.955	0.585	0.585	0.373	0	2.2e-16	37.3	15.6576
ES	HN1	73142756	73142779	73131337	73132345	73143650	73143748	1	0.994	0.56	0.684	0.375	0	2.2e-16	37.5	15.6576
ES	KIF18A	28112163	28112274	28110070	28110268	28112955	28113060	0.966	0.952	0.602	0.564	0.376	0	2.2e-16	37.6	15.6576
ES	IST1	71957190	71957283	71956376	71956583	71961516	71964540	0.993	0.982	0.556	0.664	0.377	0	2.2e-16	37.7	15.6576
ES	TAF1D	93469859	93469917	93469095	93469470	93470229	93470405	0.986	0.96	0.715	0.476	0.378	0	2.2e-16	37.8	15.6576
ES	PTPLA	17645558	17645647	17641288	17641410	17645928	17646046	0.976	1	0.574	0.644	0.379	0	2.2e-16	37.9	15.6576
ES	MAP3K2	128087967	128088081	128087496	128087584	128093445	128093545	1	0.988	0.688	0.536	0.382	0	2.2e-16	38.2	15.6576
ES	OGT	70764416	70764485	70757678	70757922	70767756	70767873	1	0.995	0.559	0.669	0.383	0	2.2e-16	38.3	15.6576
ES	C3orf17	112729489	112729551	112727017	112727277	112729891	112730253	0.994	0.987	0.617	0.596	0.384	0	2.2e-16	38.4	15.6576
ES	PRPSAP2	18775895	18775962	18769114	18769265	18781010	18781183	1	0.969	0.543	0.657	0.384	0	2.2e-16	38.4	15.6576
ES	P4HA2	131534013	131534073	131531104	131531173	131534571	131534625	0.969	0.994	0.649	0.536	0.389	0	2.2e-16	38.9	15.6576
ES	SNHG1	62621489	62621536	62621272	62621305	62621990	62622023	0.921	0.963	0.566	0.537	0.39	0	2.2e-16	39	15.6576
ES	LOC100507002	63097324	63097414	63096929	63097160	63106833	63107212	1	1	0.517	0.7	0.391	0	2.2e-16	39.1	15.6576
ES	MTCL1	8821464	8821496	8818960	8819257	8824696	8826230	0.991	0.952	0.626	0.535	0.391	0	2.2e-16	39.1	15.6576
ES	REXO2	114318547	114318601	114316700	114316809	114320567	114321000	0.997	0.998	0.615	0.596	0.392	0	2.2e-16	39.2	15.6576
ES	SMURF1	98654827	98654893	98652412	98652488	98655040	98655174	1	1	0.635	0.581	0.392	0	2.2e-16	39.2	15.6576
ES	WBSCR22	73108321	73108380	73106925	73106976	73111934	73112024	0.981	0.985	0.539	0.642	0.392	0	2.2e-16	39.2	15.6576
ES	AMD1	111208707	111208794	111195986	111196418	111210059	111210186	0.982	0.979	0.626	0.549	0.393	0	2.2e-16	39.3	15.6576
ES	METTL3	21967907	21967946	21967635	21967744	21968636	21968824	0.99	0.997	0.601	0.601	0.393	0	2.2e-16	39.3	15.6576
ES	NDUFAF5	13797108	13797192	13789487	13789548	13797520	13797603	0.984	1	0.54	0.656	0.394	0	2.2e-16	39.4	15.6576
ES	PIP4K2C	57993182	57993221	57992847	57992994	57994106	57994220	0.807	0.808	0.43	0.397	0.394	0	2.2e-16	39.4	15.6576
ES	ANLN	36450667	36450775	36450122	36450313	36455366	36455493	0.998	0.988	0.655	0.541	0.395	0	2.2e-16	39.5	15.6576
ES	ZMYND11	293337	293406	292705	292913	294275	294548	0.996	0.997	0.541	0.661	0.395	0	2.2e-16	39.5	15.6576
ES	LONP2	48290520	48290652	48286041	48286276	48292528	48292651	0.887	0.884	0.501	0.476	0.397	0	2.2e-16	39.7	15.6576
ES	SMC3	112342319	112342400	112341680	112341856	112343141	112343306	1	1	0.49	0.716	0.397	0	2.2e-16	39.7	15.6576
ES	IGF2BP3	23383336	23383472	23381682	23381808	23385558	23385681	0.981	0.948	0.521	0.611	0.398	0	2.2e-16	39.8	15.6576
ES	SUPT5H	39948933	39948945	39948314	39948380	39949457	39949527	0.939	0.855	0.442	0.555	0.398	0	2.2e-16	39.8	15.6576
ES	DOCK5	25225707	25225766	25224385	25224486	25226086	25226241	0.944	0.986	0.604	0.525	0.4	0	2.2e-16	40	15.6576
ES	TPRA1	127294245	127294348	127294027	127294108	127295459	127295539	1	0.989	0.545	0.643	0.4	0	2.2e-16	40	15.6576
ES	CCNB1	68473065	68473176	68471223	68471364	68473350	68474070	0.994	0.993	0.568	0.615	0.402	0	2.2e-16	40.2	15.6576
ES	SPPL3	121204065	121204175	121200312	121202873	121205196	121205396	0.97	0.991	0.581	0.575	0.402	0	2.2e-16	40.2	15.6576
ES	RAN	131357128	131357174	131356538	131356671	131357380	131357465	0.979	0.958	0.61	0.52	0.403	0	2.2e-16	40.3	15.6576
ES	SPAG5	26913442	26913517	26913107	26913200	26918715	26918890	0.995	0.971	0.632	0.527	0.403	0	2.2e-16	40.3	15.6576
ES	ARNTL	13387046	13387139	13381891	13381971	13388211	13388329	1	0.989	0.553	0.627	0.404	0	2.2e-16	40.4	15.6576
ES	NABP1	192548955	192549022	192548454	192548530	192550324	192553248	1	1	0.679	0.511	0.405	0	2.2e-16	40.5	15.6576
ES	MISP	761624	761663	759908	760039	763500	764318	0.984	0.963	0.577	0.558	0.406	0	2.2e-16	40.6	15.6576
ES	RAB8B	63554890	63554941	63551825	63551891	63555725	63559973	1	1	0.62	0.567	0.407	0	2.2e-16	40.7	15.6576
ES	TBP	170880497	170880592	170878699	170878867	170881273	170881958	1	1	0.632	0.553	0.407	0	2.2e-16	40.7	15.6576
ES	ENTPD4	23299519	23299579	23299081	23299236	23301362	23301466	0.992	0.992	0.535	0.632	0.408	0	2.2e-16	40.8	15.6576
ES	P4HA2	131533898	131533964	131531104	131531173	131534571	131534625	0.967	0.987	0.588	0.547	0.409	0	2.2e-16	40.9	15.6576
ES	THUMPD3	9419502	9419572	9416199	9416330	9424882	9424993	0.878	0.902	0.524	0.438	0.409	0	2.2e-16	40.9	15.6576
ES	FAS	90770509	90770572	90770295	90770357	90773875	90775542	0.97	0.993	0.62	0.521	0.411	0	2.2e-16	41.1	15.6576
ES	INSIG2	118864665	118864765	118864312	118864479	118865856	118867597	0.982	1	0.521	0.637	0.412	0	2.2e-16	41.2	15.6576
ES	BECN1	40963672	40963815	40962149	40962946	40965965	40966026	0.95	0.919	0.56	0.476	0.416	0	2.2e-16	41.6	15.6576
ES	CHORDC1	89935980	89936043	89933596	89935719	89936475	89936595	0.996	1	0.603	0.56	0.416	0	2.2e-16	41.6	15.6576
ES	TCOF1	149771106	149771220	149769449	149769586	149771519	149771739	0.635	0.541	0.171	0.173	0.416	0	2.2e-16	41.6	15.6576
ES	KIAA0100	26965269	26965433	26964853	26965112	26966332	26966478	1	0.996	0.566	0.594	0.418	0	2.2e-16	41.8	15.6576
ES	PPP6C	127923119	127923185	127916184	127916264	127933363	127933459	0.888	0.96	0.53	0.482	0.418	0	2.2e-16	41.8	15.6576
ES	FAM96A	64373300	64373350	64367690	64367736	64380885	64381050	0.719	0.709	0.3	0.287	0.42	0	2.2e-16	42	15.6576
ES	STRADB	202344211	202344254	202343079	202343324	202344754	202345574	0.981	0.99	0.647	0.483	0.421	0	2.2e-16	42.1	15.6576
ES	BECN1	40967925	40968072	40966541	40966691	40970238	40970433	0.988	0.954	0.531	0.562	0.424	0	2.2e-16	42.4	15.6576
ES	CCDC25	27606011	27606115	27605593	27605796	27610028	27610104	0.94	0.962	0.509	0.541	0.426	0	2.2e-16	42.6	15.6576
ES	MARK3	103966492	103966537	103964838	103964865	103969218	103970166	0.53	0.488	0.079	0.087	0.426	0	2.2e-16	42.6	15.6576
ES	TIAL1	121341970	121342120	121341680	121341735	121347663	121347760	0.977	0.995	0.553	0.567	0.426	0	2.2e-16	42.6	15.6576
ES	STX18	4426890	4426949	4425244	4425314	4436496	4436585	1	0.983	0.549	0.58	0.427	0	2.2e-16	42.7	15.6576
ES	NGDN	23944766	23944851	23944379	23944517	23945237	23945361	0.962	0.99	0.648	0.448	0.428	0	2.2e-16	42.8	15.6576
ES	ASUN	27067340	27067511	27066906	27067061	27068934	27069113	0.961	0.923	0.566	0.456	0.431	0	2.2e-16	43.1	15.6576
ES	GEMIN2	39587743	39587803	39587202	39587292	39591633	39591747	1	1	0.447	0.687	0.433	0	2.2e-16	43.3	15.6576
ES	NBR1	41355697	41355803	41353702	41353797	41361919	41363708	0.872	0.978	0.46	0.524	0.433	0	2.2e-16	43.3	15.6576
ES	JKAMP	59953448	59953522	59951160	59951311	59954391	59954546	0.952	0.953	0.528	0.502	0.437	0	2.2e-16	43.7	15.6576
ES	PSPH	56087292	56087427	56084926	56085072	56088765	56088924	0.965	0.941	0.522	0.51	0.437	0	2.2e-16	43.7	15.6576
ES	ERAL1	27183522	27183600	27183281	27183409	27185981	27186131	1	1	0.585	0.539	0.438	0	2.2e-16	43.8	15.6576
ES	LARS	145532736	145532790	145531424	145531565	145533296	145533373	1	0.998	0.546	0.576	0.438	0	2.2e-16	43.8	15.6576
ES	KTN1	56130672	56130759	56128239	56128330	56137446	56137527	0.973	0.961	0.552	0.505	0.439	0	2.2e-16	43.9	15.6576
ES	ANKHD1	139892412	139892508	139889603	139889766	139892947	139893064	1	1	0.613	0.503	0.442	0	2.2e-16	44.2	15.6576
ES	NGDN	23944934	23944987	23944379	23944517	23945237	23945361	0.96	0.992	0.56	0.506	0.443	0	2.2e-16	44.3	15.6576
ES	PARL	183551511	183551613	183551279	183551377	183558357	183558428	0.851	0.804	0.38	0.389	0.443	0	2.2e-16	44.3	15.6576
ES	RQCD1	219449334	219449444	219447693	219447809	219452308	219452418	0.966	1	0.519	0.56	0.443	0	2.2e-16	44.3	15.6576
ES	NT5C	73127139	73127200	73126847	73126962	73127275	73127376	0.962	0.934	0.491	0.517	0.444	0	2.2e-16	44.4	15.6576
ES	METTL5	170671986	170672038	170668966	170669016	170676070	170676153	0.972	0.946	0.533	0.494	0.445	0	2.2e-16	44.5	15.6576
ES	TRAM2	52370829	52370934	52370396	52370540	52372350	52372421	1	0.991	0.47	0.632	0.445	0	2.2e-16	44.5	15.6576
ES	HERPUD1	56969312	56969387	56969146	56969224	56970598	56970729	0.992	1	0.662	0.436	0.447	0	2.2e-16	44.7	15.6576
ES	GART	34903794	34903863	34903064	34903190	34904650	34904762	0.996	1	0.622	0.474	0.45	0	2.2e-16	45	15.6576
ES	WBP5	102612010	102612089	102611379	102611534	102612542	102613397	0.681	0.703	0.213	0.265	0.453	0	2.2e-16	45.3	15.6576
ES	CCT6A	56129439	56129542	56127961	56128109	56130375	56130448	1	1	0.548	0.542	0.455	0	2.2e-16	45.5	15.6576
ES	MLEC	121132897	121132955	121132626	121132803	121134118	121139667	0.981	0.977	0.457	0.589	0.456	0	2.2e-16	45.6	15.6576
ES	UFD1L	19462992	19463125	19459209	19459331	19466605	19466738	0.799	0.885	0.41	0.362	0.456	0	2.2e-16	45.6	15.6576
ES	KIAA1524	108300954	108301049	108300261	108300358	108301823	108301930	1	0.979	0.527	0.538	0.457	0	2.2e-16	45.7	15.6576
ES	ARHGAP12	32098157	32098235	32097921	32098056	32099576	32099675	1	0.995	0.538	0.54	0.459	0	2.2e-16	45.9	15.6576
ES	SLC4A1AP	27911566	27911634	27910800	27910887	27916551	27916621	1	0.995	0.515	0.56	0.46	0	2.2e-16	46	15.6576
ES	MSL3	11779618	11779701	11778955	11779056	11780248	11780371	0.981	0.989	0.521	0.528	0.461	0	2.2e-16	46.1	15.6576
ES	C12orf10	53696817	53696977	53693933	53694046	53699981	53700104	1	0.944	0.569	0.452	0.462	0	2.2e-16	46.2	15.6576
ES	JKAMP	59953398	59953522	59951160	59951311	59954391	59954546	0.932	0.943	0.506	0.444	0.463	0	2.2e-16	46.3	15.6576
ES	PINX1	10677702	10677779	10622470	10623426	10683661	10683754	0.741	0.7	0.298	0.214	0.464	0	2.2e-16	46.4	15.6576
ES	NSMAF	59512528	59512580	59512308	59512429	59513843	59513907	1	1	0.439	0.629	0.466	0	2.2e-16	46.6	15.6576
ES	SP100	231331834	231331930	231331015	231331069	231333757	231333811	1	0.984	0.47	0.583	0.466	0	2.2e-16	46.6	15.6576
ES	ATPAF1	47119488	47119539	47118252	47118300	47123798	47123861	0.892	0.962	0.387	0.531	0.468	0	2.2e-16	46.8	15.6576
ES	SGOL1	20215740	20216547	20212534	20212724	20218092	20218151	0.652	0.57	0.131	0.155	0.468	0	2.2e-16	46.8	15.6576
ES	PHF3	64394029	64395812	64389900	64390062	64401626	64401933	0.968	0.919	0.446	0.499	0.471	0	2.2e-16	47.1	15.6576
ES	CHEK1	125497501	125497725	125496643	125496728	125499126	125499191	0.918	0.829	0.46	0.336	0.475	0	2.2e-16	47.5	15.6576
ES	TBC1D4	75915260	75915371	75911056	75911176	75915631	75915723	1	0.97	0.593	0.427	0.475	0	2.2e-16	47.5	15.6576
ES	MATR3	138651385	138651427	138650363	138650425	138651764	138651877	0.979	0.99	0.579	0.434	0.478	0	2.2e-16	47.8	15.6576
ES	POC5	74988220	74988325	74986207	74986387	74990479	74990656	1	1	0.525	0.515	0.48	0	2.2e-16	48	15.6576
ES	DDX42	61876948	61876985	61875397	61875459	61877827	61877977	0.88	0.955	0.462	0.409	0.482	0	2.2e-16	48.2	15.6576
ES	SPP1	88901544	88901586	88898210	88898249	88902626	88902950	0.992	1	0.528	0.498	0.483	0	2.2e-16	48.3	15.6576
ES	SUPT4H1	56424889	56424945	56424548	56424602	56428762	56428869	0.976	0.958	0.475	0.493	0.483	0	2.2e-16	48.3	15.6576
ES	UBE2H	129498741	129498781	129479046	129479175	129519407	129519482	0.698	0.761	0.243	0.241	0.488	0	2.2e-16	48.8	15.6576
ES	ATP13A3	194177822	194177903	194176621	194176691	194180199	194180270	0.826	0.854	0.363	0.336	0.49	0	2.2e-16	49	15.6576
ES	CNOT10	32805946	32805982	32804224	32804355	32806173	32806301	0.981	0.984	0.501	0.483	0.49	0	2.2e-16	49	15.6576
ES	CSNK1D	80203851	80203915	80200536	80202707	80206750	80206890	0.837	0.943	0.331	0.468	0.49	0	2.2e-16	49	15.6576
ES	FLVCR1	213068327	213068395	213062487	213062599	213068557	213072705	1	1	0.56	0.459	0.49	0	2.2e-16	49	15.6576
ES	TIAL1	121341970	121342069	121341680	121341735	121347663	121347760	0.983	0.996	0.49	0.509	0.49	0	2.2e-16	49	15.6576
ES	USP4	49316246	49316335	49314576	49315884	49318176	49318280	0.982	0.983	0.488	0.497	0.49	0	2.2e-16	49	15.6576
ES	NOP16	175815235	175815344	175812221	175812328	175815433	175815763	0.988	0.985	0.523	0.467	0.491	0	2.2e-16	49.1	15.6576
ES	SLTM	59186631	59186781	59186288	59186392	59189313	59189432	0.896	0.897	0.374	0.437	0.491	0	2.2e-16	49.1	15.6576
ES	SHC1	154940679	154940733	154940455	154940507	154940970	154941090	0.965	0.921	0.392	0.51	0.492	0	2.2e-16	49.2	15.6576
ES	ATG4B	242592926	242593025	242590678	242590750	242593960	242594062	0.956	0.991	0.435	0.526	0.493	0	2.2e-16	49.3	15.6576
ES	ZNF384	6787828	6787876	6787292	6787626	6788111	6788349	0.681	0.482	0.129	0.047	0.494	0	2.2e-16	49.4	15.6576
ES	PQLC3	11315093	11315135	11312050	11312171	11317862	11318998	0.852	0.824	0.359	0.325	0.496	0	2.2e-16	49.6	15.6576
ES	UBE2H	129497350	129497403	129479046	129479175	129519407	129519482	0.78	0.872	0.304	0.357	0.496	0	2.2e-16	49.6	15.6576
ES	AAGAB	67495885	67495935	67493012	67495236	67496381	67496486	1	0.99	0.48	0.51	0.5	0	2.2e-16	50	15.6576
ES	FAM133B	92195327	92195375	92190071	92191682	92199136	92199229	0.985	0.948	0.397	0.533	0.501	0	2.2e-16	50.1	15.6576
ES	ACBD6	180464595	180464660	180399314	180399397	180471179	180472022	0.921	1	0.43	0.485	0.503	0	2.2e-16	50.3	15.6576
ES	KCTD3	215751343	215751424	215751012	215751071	215752342	215752480	0.969	0.962	0.488	0.438	0.503	0	2.2e-16	50.3	15.6576
ES	EXOSC2	133573548	133573638	133572968	133573014	133574715	133574781	0.898	0.9	0.346	0.44	0.506	0	2.2e-16	50.6	15.6576
ES	PSMD1	231951830	231951895	231949732	231949828	232010953	232011070	1	1	0.42	0.564	0.508	0	2.2e-16	50.8	15.6576
ES	KIAA0100	26947526	26947648	26946877	26947033	26948005	26948188	1	0.993	0.408	0.566	0.509	0	2.2e-16	50.9	15.6576
ES	TSPAN5	99428828	99428879	99403155	99403326	99579296	99579812	1	1	0.519	0.462	0.509	0	2.2e-16	50.9	15.6576
ES	POLDIP3	42997975	42998113	42995703	42995799	42998775	42999166	0.574	0.635	0.104	0.086	0.51	0	2.2e-16	51	15.6576
ES	PRPF40A	153535569	153535623	153533964	153533989	153535865	153535986	0.858	0.853	0.319	0.367	0.512	0	2.2e-16	51.2	15.6576
ES	ZNF280D	56999279	56999348	56996318	56996465	56999460	56999504	0.964	0.942	0.449	0.432	0.512	0	2.2e-16	51.2	15.6576
ES	RBM47	40546438	40546523	40468593	40468716	40631412	40631883	0.925	0.985	0.368	0.516	0.513	0	2.2e-16	51.3	15.6576
ES	SUGT1	53227180	53227238	53226830	53227093	53231666	53231757	0.994	0.987	0.489	0.463	0.514	0	2.2e-16	51.4	15.6576
ES	MRPS18C	84379498	84379582	84378061	84378111	84382125	84382185	0.791	0.951	0.396	0.316	0.515	0	2.2e-16	51.5	15.6576
ES	TIA1	70456190	70456223	70454866	70454954	70456395	70456450	0.713	0.714	0.247	0.146	0.517	0	2.2e-16	51.7	15.6576
ES	CCDC25	27614235	27614287	27610028	27610104	27619935	27619975	0.863	0.926	0.324	0.42	0.523	0	2.2e-16	52.3	15.6576
ES	SLC35F2	107675443	107675496	107673726	107673881	107677442	107677602	1	0.984	0.48	0.451	0.526	0	2.2e-16	52.6	15.6576
ES	ZFAND3	38050167	38050233	38029368	38029551	38084347	38084515	0.805	0.914	0.274	0.394	0.526	0	2.2e-16	52.6	15.6576
ES	PIP4K2B	36934586	36934625	36933939	36934053	36935635	36935782	1	0.995	0.386	0.555	0.527	0	2.2e-16	52.7	15.6576
ES	ADD1	2900159	2900258	2899910	2900054	2900985	2901162	0.969	0.987	0.542	0.355	0.529	0	2.2e-16	52.9	15.6576
ES	BECN1	40970804	40970895	40970238	40970433	40971565	40971627	1	0.954	0.418	0.478	0.529	0	2.2e-16	52.9	15.6576
ES	EIF4A1	7481544	7481562	7481144	7481234	7481659	7482324	0.986	0.964	0.519	0.373	0.529	0	2.2e-16	52.9	15.6576
ES	TMEM214	27261013	27261105	27260428	27260570	27261569	27261683	1	0.938	0.435	0.441	0.531	0	2.2e-16	53.1	15.6576
ES	SNHG16	74555026	74555125	74553845	74553939	74557369	74557484	0.768	0.814	0.293	0.224	0.532	0	2.2e-16	53.2	15.6576
ES	GALK2	49574183	49574282	49531417	49531564	49575762	49575915	0.964	0.914	0.39	0.419	0.535	0	2.2e-16	53.5	15.6576
ES	BBS4	73015129	73015188	73009118	73009191	73016868	73016996	0.976	1	0.429	0.468	0.539	0	2.2e-16	53.9	15.6576
ES	NGLY1	25761504	25761682	25760434	25761126	25770623	25770809	0.84	0.711	0.208	0.254	0.544	0	2.2e-16	54.4	15.6576
ES	C12orf10	53699691	53699844	53693933	53694046	53699981	53700104	1	0.96	0.502	0.366	0.546	0	2.2e-16	54.6	15.6576
ES	CDCA3	6958486	6958593	6957971	6958362	6958728	6958947	0.76	0.864	0.313	0.215	0.548	0	2.2e-16	54.8	15.6576
ES	METTL2B	128140956	128141022	128138089	128138196	128141815	128142978	0.972	0.988	0.45	0.413	0.548	0	2.2e-16	54.8	15.6576
ES	MED6	71059596	71059705	71057982	71058098	71060012	71060095	0.978	1	0.449	0.428	0.55	0	2.2e-16	55	15.6576
ES	GALE	24122998	24123076	24122640	24122755	24123186	24123272	0.936	0.882	0.328	0.383	0.553	0	2.2e-16	55.3	15.6576
ES	SAP30BP	73699887	73699939	73698559	73698651	73700835	73700894	1	0.986	0.43	0.45	0.553	0	2.2e-16	55.3	15.6576
ES	FAM173B	10235322	10235373	10225619	10227759	10236589	10236727	0.757	0.771	0.181	0.239	0.554	0	2.2e-16	55.4	15.6576
ES	SETD5	9476507	9476566	9476017	9476169	9477411	9477590	0.981	1	0.401	0.471	0.554	0	2.2e-16	55.4	15.6576
ES	TTC4	55199301	55199383	55197158	55197373	55203254	55203337	0.985	0.972	0.43	0.41	0.558	0	2.2e-16	55.8	15.6576
ES	GALE	24125376	24125502	24125104	24125220	24125855	24126060	0.809	0.664	0.151	0.197	0.563	0	2.2e-16	56.3	15.6576
ES	PRPSAP2	18770594	18770647	18769114	18769265	18781010	18781183	1	0.958	0.471	0.347	0.57	0	2.2e-16	57	15.6576
ES	PARD3	34661425	34661464	34648998	34649187	34666894	34667034	0.724	0.689	0.148	0.123	0.571	0	2.2e-16	57.1	15.6576
ES	EXOSC9	122737523	122737602	122735020	122735202	122737926	122738176	0.951	0.967	0.412	0.353	0.577	0	2.2e-16	57.7	15.6576
ES	LUC7L	240539	240569	238969	240134	242925	243014	0.931	0.973	0.356	0.389	0.579	0	2.2e-16	57.9	15.6576
ES	CBWD5	70472571	70472659	70467483	70467530	70473436	70473474	0.658	0.705	0.088	0.116	0.58	0	2.2e-16	58	15.6576
ES	WSB1	25637086	25637200	25636125	25636298	25638534	25638642	1	0.988	0.44	0.386	0.581	0	2.2e-16	58.1	15.6576
ES	ZZZ3	78107068	78107131	78105133	78105287	78107206	78107340	0.78	0.795	0.184	0.229	0.581	0	2.2e-16	58.1	15.6576
ES	SMAD4	48575664	48575694	48575055	48575230	48581150	48581363	0.976	1	0.423	0.388	0.583	0	2.2e-16	58.3	15.6576
ES	SP100	231328781	231328865	231327149	231327233	231331015	231331069	0.96	0.943	0.359	0.377	0.584	0	2.2e-16	58.4	15.6576
ES	BRCC3	154301651	154301706	154299694	154299925	154305444	154305564	0.922	0.973	0.339	0.386	0.585	0	2.2e-16	58.5	15.6576
ES	MRPL2	43023282	43023356	43021766	43022224	43023634	43023745	0.851	0.783	0.185	0.272	0.588	0	2.2e-16	58.8	15.6576
ES	POLDIP3	42997975	42998062	42995703	42995799	42998775	42999166	0.811	0.828	0.209	0.255	0.588	0	2.2e-16	58.8	15.6576
ES	ADRM1	60883423	60883526	60883076	60883234	60883710	60883918	0.93	0.788	0.293	0.244	0.591	0	2.2e-16	59.1	15.6576
ES	SNHG1	62622359	62622410	62621990	62622023	62622604	62622688	0.854	0.858	0.21	0.317	0.593	0	2.2e-16	59.3	15.6576
ES	RPAP3	48073275	48073377	48063889	48064128	48073486	48073557	0.878	0.947	0.307	0.328	0.595	0	2.2e-16	59.5	15.6576
ES	ZNF512	27822836	27822920	27822449	27822545	27823557	27823682	0.992	0.994	0.255	0.54	0.595	0	2.2e-16	59.5	15.6576
ES	FANCG	35076967	35077098	35076428	35076580	35077260	35077396	0.977	0.983	0.344	0.425	0.596	0	2.2e-16	59.6	15.6576
ES	SPIDR	48614517	48614577	48614282	48614426	48625223	48625434	0.936	0.934	0.363	0.307	0.6	0	2.2e-16	60	15.6576
ES	FAM133DP	92206968	92207031	92206416	92206509	92207632	92207707	1	1	0.294	0.501	0.603	0	2.2e-16	60.3	15.6576
ES	MAPKAP1	128268588	128268696	128230250	128230388	128305337	128305447	0.966	0.923	0.303	0.375	0.606	0	2.2e-16	60.6	15.6576
ES	COASY	40717000	40717065	40716463	40716595	40717244	40717329	0.962	0.932	0.282	0.399	0.607	0	2.2e-16	60.7	15.6576
ES	TSPAN5	99407888	99408035	99403155	99403326	99579296	99579812	1	1	0.491	0.291	0.609	0	2.2e-16	60.9	15.6576
ES	THUMPD3	9422186	9422302	9416199	9416330	9424882	9424993	0.799	0.839	0.174	0.215	0.624	0	2.2e-16	62.4	15.6576
ES	SP100	231331834	231331921	231331015	231331069	231333757	231333811	1	0.959	0.298	0.406	0.628	0	2.2e-16	62.8	15.6576
ES	PPP2R5D	42976430	42976484	42976104	42976213	42976794	42976965	0.963	0.933	0.325	0.313	0.629	0	2.2e-16	62.9	15.6576
ES	ERRFI1	8075367	8075444	8071778	8074456	8075554	8075752	0.96	0.98	0.317	0.363	0.63	0	2.2e-16	63	15.6576
ES	RP9P	32957922	32957984	32956426	32957154	32960950	32961042	1	0.953	0.34	0.346	0.633	0	2.2e-16	63.3	15.6576
ES	HERPUD1	56969315	56969387	56969146	56969224	56970598	56970729	0.985	1	0.428	0.288	0.634	0	2.2e-16	63.4	15.6576
ES	FAM133DP	92206968	92207031	92206416	92206509	92207463	92207496	1	0.992	0.501	0.217	0.637	0	2.2e-16	63.7	15.6576
ES	ERAL1	27184956	27185003	27183522	27183600	27185981	27186131	1	0.98	0.392	0.305	0.641	0	2.2e-16	64.1	15.6576
ES	PPIL3	201747064	201747158	201746143	201746211	201750420	201750495	0.959	0.864	0.299	0.222	0.651	0	2.2e-16	65.1	15.6576
ES	SLMO2	57612245	57612335	57611744	57611815	57613520	57613689	0.967	0.971	0.313	0.302	0.661	0	2.2e-16	66.1	15.6576
ES	HSPA14	14893217	14893322	14891719	14891810	14894368	14894530	0.991	0.984	0.273	0.371	0.665	0	2.2e-16	66.5	15.6576
ES	ZCCHC10	132335823	132335865	132332676	132334542	132342450	132342612	0.823	0.878	0.123	0.245	0.667	0	2.2e-16	66.7	15.6576
ES	DLST	75356599	75356655	75355977	75356052	75357758	75358594	0.979	0.983	0.321	0.302	0.669	0	2.2e-16	66.9	15.6576
ES	MED6	71059596	71059726	71057982	71058098	71060012	71060095	0.966	1	0.326	0.3	0.67	0	2.2e-16	67	15.6576
ES	PSMG1	40551849	40551912	40550374	40550573	40552210	40552362	0.955	0.95	0.263	0.301	0.67	0	2.2e-16	67	15.6576
ES	ZNF317	9268655	9268751	9267943	9268070	9269501	9269584	0.813	0.678	0.041	0.11	0.67	0	2.2e-16	67	15.6576
ES	FAM134C	40738782	40738909	40738070	40738155	40744073	40744180	1	1	0.251	0.39	0.679	0	2.2e-16	67.9	15.6576
ES	SPICE1	113222026	113222074	113218285	113218429	113225353	113225452	1	1	0.192	0.402	0.703	0	2.2e-16	70.3	15.6576
ES	TMEM214	27261351	27261400	27260428	27260570	27261569	27261683	1	0.932	0.162	0.321	0.724	0	2.2e-16	72.4	15.6576
ES	SAP30BP	73699390	73699451	73698559	73698651	73700835	73700894	1	0.985	0.248	0.276	0.73	0	2.2e-16	73	15.6576
ES	RBM5	50147811	50147896	50147035	50147121	50148111	50148203	0.907	0.973	0.163	0.252	0.732	0	2.2e-16	73.2	15.6576
ES	SUGT1	53235609	53235705	53233313	53233384	53237230	53237247	1	1	0.314	0.211	0.738	0	2.2e-16	73.8	15.6576
ES	FANCG	35076720	35076867	35076428	35076580	35077260	35077396	0.976	0.984	0.238	0.238	0.742	0	2.2e-16	74.2	15.6576
ES	HARS2	140075687	140075786	140075322	140075430	140076105	140076199	0.78	0.877	0.057	0.11	0.745	0	2.2e-16	74.5	15.6576
ES	BECN1	40963672	40963815	40962149	40962946	40966541	40966691	0.945	0.865	0.102	0.167	0.77	0	2.2e-16	77	15.6576
ES	TNRC6A	24807227	24807260	24805864	24806040	24808810	24808891	0.955	0.902	0.104	0.207	0.773	0	2.2e-16	77.3	15.6576
ES	PSMG1	40551849	40551897	40550374	40550573	40552210	40552362	0.894	0.862	0.092	0.107	0.778	0	2.2e-16	77.8	15.6576
ES	RFFL	33341758	33341782	33336130	33339168	33343388	33343599	0.983	0.922	0.128	0.157	0.81	0	2.2e-16	81	15.6576
ES	IMPA1	82583173	82583282	82572750	82572902	82591360	82591465	1	1	0.177	0.163	0.83	0	2.2e-16	83	15.6576
ES	PNISR	99851704	99851758	99850415	99850586	99852478	99852578	0.907	0.955	0.04	0.082	0.87	0	2.2e-16	87	15.6576
ES	SAT1	23802410	23802520	23801774	23801826	23803444	23803546	0.992	0.957	0.092	0.084	0.886	0	2.2e-16	88.6	15.6576
RI	RPL41	56510373	56510583	56510373	56510443	56510558	56510583	0.286	0.343	0.769	0.646	-0.393	0	2.2e-16	-39.3	15.6576
RI	SRSF1	56078279	56083334	56078279	56081362	56082283	56083334	0.634	0.724	0.947	0.937	-0.263	0	2.2e-16	-26.3	15.6576
RI	ARHGDIA	79827205	79827501	79827205	79827282	79827417	79827501	0.028	0.013	0.279	0.224	-0.231	0	2.2e-16	-23.1	15.6576
RI	TRMT112	64083963	64084619	64083963	64084440	64084529	64084619	0.071	0.046	0.261	0.169	-0.157	0	2.2e-16	-15.7	15.6576
RI	NGDN	23946711	23947402	23946711	23946769	23947215	23947402	0.048	0.025	0.147	0.191	-0.132	0	2.2e-16	-13.2	15.6576
RI	URM1	131150094	131154295	131150094	131150176	131151539	131154295	0.019	0.012	0.166	0.068	-0.102	0	2.2e-16	-10.2	15.6576
RI	OTUB1	63764001	63764413	63764001	63764120	63764328	63764413	0.037	0.023	0.125	0.133	-0.099	0	2.2e-16	-9.9	15.6576
RI	RPL28	55899297	55903451	55899297	55899416	55899610	55903451	0.019	0.032	0.09	0.152	-0.096	0	2.2e-16	-9.6	15.6576
RI	DKC1	153993173	153993805	153993173	153993241	153993718	153993805	0.028	0.02	0.115	0.095	-0.081	0	2.2e-16	-8.1	15.6576
RI	RPL31	101622420	101622885	101622420	101622533	101622811	101622885	0.024	0.024	0.074	0.076	-0.051	0	2.2e-16	-5.1	15.6576
RI	LUC7L3	48827861	48830072	48827861	48828055	48829560	48830072	0.526	0.454	0.223	0.205	0.276	0	2.2e-16	27.6	15.6576
ES	SSR4	153062912	153062987	153061888	153062007	153063179	153063269	0.99	0.988	0.957	0.929	0.046	1.11022e-16	6.8701e-15	4.6	14.163
ES	CNIH1	54898825	54898938	54896978	54897122	54903086	54903155	0.983	0.997	0.95	0.917	0.056	1.11022e-16	6.8701e-15	5.6	14.163
ES	ARPC4	9843344	9843440	9841868	9841980	9845526	9845697	0.987	0.978	0.907	0.912	0.073	1.11022e-16	6.8701e-15	7.3	14.163
ES	FLNA	153580920	153581043	153580548	153580815	153581139	153581292	0.976	0.986	0.907	0.907	0.074	1.11022e-16	6.8701e-15	7.4	14.163
ES	UBE2T	202302137	202302221	202300784	202301088	202302364	202302463	1	1	0.9	0.907	0.097	1.11022e-16	6.8701e-15	9.7	14.163
ES	B4GALT4	118953991	118954074	118948693	118949091	118955699	118955917	0.11	0.151	0.033	0.02	0.104	1.11022e-16	6.8701e-15	10.4	14.163
ES	MTA2	62363929	62364004	62363750	62363809	62364108	62364297	1	1	0.919	0.846	0.117	1.11022e-16	6.8701e-15	11.7	14.163
ES	SMU1	33071737	33071890	33068821	33068932	33073593	33073804	0.986	0.987	0.92	0.812	0.12	1.11022e-16	6.8701e-15	12	14.163
ES	HCCS	11139026	11139113	11136620	11136740	11139731	11141204	0.995	1	0.847	0.895	0.127	1.11022e-16	6.8701e-15	12.7	14.163
ES	KRR1	75900095	75900179	75898977	75899034	75900263	75900389	1	1	0.89	0.854	0.128	1.11022e-16	6.8701e-15	12.8	14.163
ES	UBA2	34921480	34921564	34919267	34919475	34922765	34922836	1	0.997	0.952	0.788	0.128	1.11022e-16	6.8701e-15	12.8	14.163
ES	ALDH3A1	19642308	19642408	19641635	19641766	19642820	19642987	0.919	0.889	0.753	0.791	0.132	1.11022e-16	6.8701e-15	13.2	14.163
ES	ADK	75984295	75984349	75960521	75960596	76074424	76074503	0.988	1	0.827	0.844	0.159	1.11022e-16	6.8701e-15	15.9	14.163
ES	LSM1	38027319	38027435	38020838	38021358	38029482	38029551	0.831	0.91	0.635	0.632	0.237	1.11022e-16	6.8701e-15	23.7	14.163
ES	CSNK2A2	58202513	58202597	58201588	58201699	58230636	58230748	1	0.991	0.719	0.718	0.277	1.11022e-16	6.8701e-15	27.7	14.163
ES	CWC25	36962549	36962648	36958952	36959114	36963017	36963229	0.99	0.967	0.695	0.699	0.281	1.11022e-16	6.8701e-15	28.1	14.163
ES	TYW3	75204373	75204472	75202225	75202306	75214434	75214506	1	0.962	0.732	0.654	0.288	1.11022e-16	6.8701e-15	28.8	14.163
ES	KIF20A	137520200	137520365	137519927	137520093	137520495	137520635	1	1	0.746	0.662	0.296	1.11022e-16	6.8701e-15	29.6	14.163
ES	SRPR	126137897	126137981	126137443	126137607	126138582	126138877	0.979	0.974	0.654	0.63	0.334	1.11022e-16	6.8701e-15	33.4	14.163
ES	DLST	75352288	75352337	75348593	75348719	75355797	75355850	0.987	0.986	0.63	0.621	0.361	1.11022e-16	6.8701e-15	36.1	14.163
ES	VPS36	53001123	53001201	53000066	53000201	53001321	53001354	0.931	0.979	0.593	0.595	0.361	1.11022e-16	6.8701e-15	36.1	14.163
ES	GFPT2	179729422	179729584	179727699	179728608	179731771	179731939	0.826	0.756	0.41	0.434	0.369	1.11022e-16	6.8701e-15	36.9	14.163
ES	RPP30	92655210	92655240	92654531	92654648	92655636	92655674	0.947	0.972	0.476	0.655	0.394	1.11022e-16	6.8701e-15	39.4	14.163
ES	C1orf27	186355119	186355215	186352153	186352288	186357573	186357680	0.941	0.98	0.505	0.584	0.416	1.11022e-16	6.8701e-15	41.6	14.163
ES	HIAT1	100534028	100534142	100533532	100533751	100542720	100542833	1	1	0.505	0.63	0.432	1.11022e-16	6.8701e-15	43.2	14.163
ES	PAPD7	6743824	6743953	6742602	6742710	6746326	6746540	0.979	1	0.615	0.5	0.432	1.11022e-16	6.8701e-15	43.2	14.163
ES	RIT1	155880446	155880595	155880240	155880297	155881033	155881193	0.957	0.929	0.571	0.408	0.454	1.11022e-16	6.8701e-15	45.4	14.163
ES	CASD1	94162516	94162561	94157499	94157562	94162990	94163114	1	0.989	0.592	0.444	0.476	1.11022e-16	6.8701e-15	47.6	14.163
ES	SEC61A2	12191850	12191960	12191593	12191725	12198905	12199066	1	1	0.539	0.503	0.479	1.11022e-16	6.8701e-15	47.9	14.163
ES	PDE7A	66639109	66639201	66637011	66637156	66639404	66639536	1	0.985	0.568	0.445	0.486	1.11022e-16	6.8701e-15	48.6	14.163
ES	EPB41L4B	112018415	112018504	112018053	112018123	112018672	112018760	1	1	0.478	0.472	0.525	1.11022e-16	6.8701e-15	52.5	14.163
ES	CHFR	133419596	133419669	133416937	133418182	133420612	133420720	0.956	0.991	0.383	0.495	0.534	1.11022e-16	6.8701e-15	53.4	14.163
ES	DLST	75349293	75349327	75348593	75348719	75352288	75352337	0.966	0.969	0.438	0.423	0.537	1.11022e-16	6.8701e-15	53.7	14.163
ES	AFMID	76202026	76202131	76187050	76187141	76202991	76203782	0.964	0.919	0.347	0.368	0.584	1.11022e-16	6.8701e-15	58.4	14.163
ES	MORF4L1	79177308	79177425	79172853	79172921	79178482	79178569	0.026	0.036	0.006	0.007	0.025	2.22045e-16	1.34876e-14	2.5	13.8701
ES	CLPTM1L	1321749	1321794	1320730	1320846	1321878	1321934	1	1	0.88	0.921	0.099	2.22045e-16	1.34876e-14	9.9	13.8701
ES	ABCE1	146044629	146044752	146044366	146044509	146046141	146046253	1	0.998	0.791	0.899	0.154	2.22045e-16	1.34876e-14	15.4	13.8701
ES	SNF8	47009004	47009079	47007458	47007974	47013531	47013604	0.99	1	0.798	0.8	0.196	2.22045e-16	1.34876e-14	19.6	13.8701
ES	HNRNPD	83277689	83277836	83276456	83276554	83277948	83278048	0.423	0.435	0.235	0.206	0.209	2.22045e-16	1.34876e-14	20.9	13.8701
ES	PSMD13	251545	251626	250802	250865	252504	252984	0.98	0.945	0.793	0.678	0.227	2.22045e-16	1.34876e-14	22.7	13.8701
ES	SAP30BP	73699390	73699451	73698559	73698651	73699887	73699939	0.987	0.986	0.677	0.76	0.268	2.22045e-16	1.34876e-14	26.8	13.8701
ES	GNAS	57473995	57474040	57470666	57470739	57478585	57478640	0.573	0.571	0.261	0.312	0.285	2.22045e-16	1.34876e-14	28.5	13.8701
ES	UBE3C	157046937	157047004	157046647	157046836	157049607	157049738	0.953	1	0.762	0.574	0.308	2.22045e-16	1.34876e-14	30.8	13.8701
ES	ARHGAP18	129905132	129905257	129901214	129901276	129920360	129920501	0.906	0.953	0.577	0.58	0.351	2.22045e-16	1.34876e-14	35.1	13.8701
ES	EGLN1	231503314	231503382	231499496	231502221	231506307	231506444	0.877	0.953	0.397	0.579	0.427	2.22045e-16	1.34876e-14	42.7	13.8701
ES	HPS4	26875230	26875321	26872958	26873102	26877687	26878206	1	1	0.486	0.591	0.462	2.22045e-16	1.34876e-14	46.2	13.8701
ES	COG2	230796503	230796569	230795209	230795371	230798886	230798967	0.99	1	0.491	0.522	0.489	2.22045e-16	1.34876e-14	48.9	13.8701
ES	ALKBH2	109527813	109528012	109525992	109526317	109530311	109530742	0.722	0.831	0.189	0.323	0.52	2.22045e-16	1.34876e-14	52	13.8701
ES	ZNF280D	56999279	56999341	56996318	56996465	56999460	56999504	0.957	0.921	0.458	0.321	0.55	2.22045e-16	1.34876e-14	55	13.8701
ES	GCLM	94362173	94362376	94360169	94360284	94363394	94363454	0.995	0.995	0.942	0.935	0.056	3.33067e-16	1.9708e-14	5.6	13.7054
ES	RAB2A	61504416	61504528	61497281	61497374	61531138	61531207	0.992	0.992	0.895	0.911	0.089	3.33067e-16	1.9708e-14	8.9	13.7054
ES	CLPTM1L	1324877	1324928	1323901	1323984	1325865	1325931	1	1	0.874	0.932	0.097	3.33067e-16	1.9708e-14	9.7	13.7054
ES	DDX21	70741292	70741337	70738597	70738732	70742298	70744825	0.994	0.993	0.862	0.922	0.102	3.33067e-16	1.9708e-14	10.2	13.7054
ES	GPCPD1	5542110	5542176	5540585	5540722	5545662	5545724	1	1	0.896	0.798	0.153	3.33067e-16	1.9708e-14	15.3	13.7054
ES	CCDC90B	82976906	82977021	82970134	82973008	82984689	82984743	0.959	0.978	0.784	0.812	0.17	3.33067e-16	1.9708e-14	17	13.7054
ES	NUP50	45566868	45567058	45564048	45564127	45567480	45567564	0.207	0.192	0	0.036	0.182	3.33067e-16	1.9708e-14	18.2	13.7054
ES	TNS4	38640735	38640861	38638575	38638668	38641172	38641259	1	1	0.911	0.724	0.182	3.33067e-16	1.9708e-14	18.2	13.7054
ES	MTAP	21816712	21816771	21815431	21815518	21818033	21818201	1	1	0.762	0.845	0.197	3.33067e-16	1.9708e-14	19.7	13.7054
ES	SAT2	7530070	7530111	7529555	7529932	7530460	7530544	0.991	0.993	0.854	0.62	0.255	3.33067e-16	1.9708e-14	25.5	13.7054
ES	NFE2L1	46134393	46134483	46133747	46133960	46134705	46134864	0.369	0.333	0.057	0.119	0.263	3.33067e-16	1.9708e-14	26.3	13.7054
ES	PPFIA1	70171605	70171680	70170952	70171117	70172367	70172469	1	1	0.807	0.66	0.266	3.33067e-16	1.9708e-14	26.6	13.7054
ES	TIMM50	39976183	39976242	39973524	39973556	39976327	39976447	1	0.994	0.728	0.731	0.267	3.33067e-16	1.9708e-14	26.7	13.7054
ES	AUP1	74755543	74755616	74755066	74755133	74755877	74756062	0.99	1	0.788	0.637	0.282	3.33067e-16	1.9708e-14	28.2	13.7054
ES	TPRA1	127294782	127294893	127294027	127294108	127295459	127295539	1	0.991	0.69	0.724	0.289	3.33067e-16	1.9708e-14	28.9	13.7054
ES	ANAPC4	25419237	25419361	25418046	25418220	25419776	25420120	1	1	0.647	0.738	0.307	3.33067e-16	1.9708e-14	30.7	13.7054
ES	NBR1	41354671	41354729	41353702	41353797	41361919	41363708	0.891	0.986	0.579	0.626	0.336	3.33067e-16	1.9708e-14	33.6	13.7054
ES	CDK2	56361640	56361718	56360552	56360908	56361832	56361953	1	0.957	0.547	0.581	0.414	3.33067e-16	1.9708e-14	41.4	13.7054
ES	DBR1	137882619	137882700	137882190	137882336	137885922	137886147	1	1	0.555	0.587	0.429	3.33067e-16	1.9708e-14	42.9	13.7054
ES	CDK13	40102621	40102699	40102424	40102526	40117603	40117720	1	0.965	0.531	0.56	0.437	3.33067e-16	1.9708e-14	43.7	13.7054
ES	NR2C1	95453681	95453760	95452085	95452265	95456283	95456514	1	0.991	0.616	0.362	0.507	3.33067e-16	1.9708e-14	50.7	13.7054
ES	UBE2D2	138994445	138994551	138994281	138994359	139002952	139003046	1	1	0.949	0.931	0.06	4.44089e-16	2.59417e-14	6	13.586
ES	YEATS4	69764667	69764755	69764485	69764578	69783926	69784650	1	0.993	0.912	0.816	0.132	4.44089e-16	2.59417e-14	13.2	13.586
ES	ENAH	225699512	225699561	225695652	225695719	225700572	225700718	1	1	0.889	0.755	0.178	4.44089e-16	2.59417e-14	17.8	13.586
ES	HNRNPUL2	62491762	62491898	62491058	62491198	62494090	62494857	0.995	1	0.717	0.746	0.266	4.44089e-16	2.59417e-14	26.6	13.586
ES	HECTD1	31583082	31583265	31582482	31582690	31583491	31583546	0.971	0.95	0.667	0.628	0.313	4.44089e-16	2.59417e-14	31.3	13.586
ES	RCC2	17738617	17738690	17733250	17735690	17739568	17739674	1	1	0.707	0.666	0.314	4.44089e-16	2.59417e-14	31.4	13.586
ES	ABHD5	43759162	43759349	43753200	43753355	43759934	43764217	0.955	0.976	0.532	0.607	0.396	4.44089e-16	2.59417e-14	39.6	13.586
ES	WBSCR22	73105245	73105342	73101147	73101230	73106925	73106976	0.959	0.956	0.644	0.431	0.42	4.44089e-16	2.59417e-14	42	13.586
ES	VPS13C	62242556	62242616	62241641	62241804	62243143	62243223	1	1	0.549	0.594	0.428	4.44089e-16	2.59417e-14	42.8	13.586
ES	BECN1	40965965	40966026	40962149	40962946	40966541	40966691	0.841	0.723	0.267	0.279	0.509	4.44089e-16	2.59417e-14	50.9	13.586
A3SS	BRD9	886706	886882	886706	886822	887475	887586	0.061	0.124	0.545	0.488	-0.424	2.22045e-16	2.66845e-14	-42.4	13.5737
ES	TAX1BP1	27839583	27839709	27835734	27835838	27855967	27856139	0.998	0.993	0.908	0.923	0.08	5.55112e-16	3.22057e-14	8	13.4921
ES	CSE1L	47708582	47708664	47707473	47707559	47710676	47710823	0.996	1	0.87	0.906	0.11	5.55112e-16	3.22057e-14	11	13.4921
ES	MDM2	69230451	69230529	69229608	69229764	69233053	69239324	1	1	0.85	0.875	0.137	5.55112e-16	3.22057e-14	13.7	13.4921
ES	SMC3	112362941	112363048	112362582	112362760	112363988	112364392	1	1	0.751	0.883	0.183	5.55112e-16	3.22057e-14	18.3	13.4921
ES	CXorf56	118679425	118679467	118678315	118678454	118694230	118694348	0.982	0.994	0.796	0.742	0.219	5.55112e-16	3.22057e-14	21.9	13.4921
ES	PARP6	72546795	72546861	72545777	72545845	72548805	72548931	1	1	0.692	0.814	0.247	5.55112e-16	3.22057e-14	24.7	13.4921
ES	TBPL1	134305714	134305809	134305513	134305617	134308098	134308638	0.992	1	0.625	0.771	0.298	6.66134e-16	3.84592e-14	29.8	13.415
ES	FNIP1	131054678	131054753	131052257	131052349	131055009	131055110	1	1	0.38	0.625	0.498	6.66134e-16	3.84592e-14	49.8	13.415
ES	ZNF550	58057824	58059361	58053203	58054611	58063994	58064090	1	1	0.408	0.524	0.534	6.66134e-16	3.84592e-14	53.4	13.415
ES	PRPF3	150318883	150318967	150318493	150318612	150321632	150321694	0.983	0.995	0.831	0.849	0.149	7.77156e-16	4.46092e-14	14.9	13.3506
ES	UBE3C	156961741	156961816	156956503	156956557	156962997	156963144	0.904	0.968	0.605	0.672	0.297	7.77156e-16	4.46092e-14	29.7	13.3506
ES	BECN1	40972791	40972859	40962149	40962946	40975765	40975897	1	1	0.728	0.671	0.3	7.77156e-16	4.46092e-14	30	13.3506
ES	CCNB1IP1	20797332	20797532	20794874	20794952	20801412	20801471	0.943	0.991	0.672	0.496	0.383	7.77156e-16	4.46092e-14	38.3	13.3506
ES	CDK10	89757850	89757953	89756960	89757032	89758213	89758295	1	1	0.682	0.434	0.442	7.77156e-16	4.46092e-14	44.2	13.3506
ES	RTN3	63520540	63520610	63519978	63520117	63521133	63521180	0.999	0.999	0.949	0.925	0.062	8.88178e-16	5.07371e-14	6.2	13.2947
ES	SRSF5	70235514	70235613	70235320	70235391	70237711	70237822	1	1	0.89	0.927	0.091	8.88178e-16	5.07371e-14	9.1	13.2947
ES	CSNK2A2	58220658	58220760	58201588	58201699	58230636	58230748	1	0.989	0.778	0.656	0.277	8.88178e-16	5.07371e-14	27.7	13.2947
ES	DDX60L	169340452	169340548	169337832	169337948	169341411	169341531	1	1	0.525	0.553	0.461	8.88178e-16	5.07371e-14	46.1	13.2947
ES	RC3H2	125613601	125613715	125613359	125613508	125616230	125616365	0.926	0.845	0.42	0.404	0.473	8.88178e-16	5.07371e-14	47.3	13.2947
ES	PSMA4	78834518	78834561	78834246	78834272	78837210	78837299	1	1	0.823	0.925	0.126	9.99201e-16	5.67521e-14	12.6	13.246
ES	MCM4	48879924	48880045	48877133	48877272	48882357	48882617	1	0.989	0.825	0.829	0.167	9.99201e-16	5.67521e-14	16.7	13.246
ES	TMF1	69073205	69073331	69068977	69072471	69074710	69074863	1	0.993	0.789	0.768	0.218	9.99201e-16	5.67521e-14	21.8	13.246
ES	TJP1	30053341	30053489	30034845	30034985	30053803	30053972	1	1	0.787	0.751	0.231	9.99201e-16	5.67521e-14	23.1	13.246
ES	GADD45A	68151707	68151809	68150859	68151221	68152032	68152270	1	1	0.636	0.644	0.36	9.99201e-16	5.67521e-14	36	13.246
ES	COX5A	75219106	75219228	75212616	75212783	75221456	75221573	0.988	0.981	0.883	0.903	0.091	1.11022e-15	6.28777e-14	9.1	13.2015
ES	PSMD1	232029913	232030000	232026053	232026223	232030584	232030731	0.992	1	0.574	0.807	0.305	1.11022e-15	6.28777e-14	30.5	13.2015
ES	NUFIP1	45553324	45553401	45539978	45540071	45554024	45554087	0.982	1	0.378	0.421	0.592	1.11022e-15	6.28777e-14	59.2	13.2015
ES	SARNP	56194637	56194684	56194345	56194413	56197412	56197512	1	0.99	0.946	0.886	0.079	1.22125e-15	6.89685e-14	7.9	13.1613
ES	ZNF326	90487808	90487904	90486350	90486481	90492912	90494094	0.905	0.929	0.67	0.652	0.256	1.22125e-15	6.89685e-14	25.6	13.1613
ES	DAPK1	90258290	90258383	90256883	90256973	90260809	90260929	1	1	0.771	0.483	0.373	1.22125e-15	6.89685e-14	37.3	13.1613
ES	PDIA3	44062720	44062778	44062447	44062527	44063302	44064804	1	0.999	0.967	0.958	0.037	1.33227e-15	7.48828e-14	3.7	13.1256
ES	UBXN4	136529989	136530117	136528140	136528305	136536517	136536649	1	0.989	0.584	0.768	0.319	1.33227e-15	7.48828e-14	31.9	13.1256
ES	CAPRIN2	30872012	30872159	30869441	30869610	30876192	30876248	0.686	0.725	0.281	0.28	0.425	1.33227e-15	7.48828e-14	42.5	13.1256
ES	ZNF550	58055018	58055951	58053203	58054611	58063994	58064090	1	1	0.272	0.335	0.697	1.33227e-15	7.48828e-14	69.7	13.1256
ES	KIAA0100	26943906	26944017	26943635	26943771	26944249	26944336	0.997	0.995	0.838	0.868	0.143	1.44329e-15	8.09699e-14	14.3	13.0917
ES	POP5	121017316	121017400	121016847	121017215	121018917	121019060	0.973	0.993	0.656	0.532	0.389	1.44329e-15	8.09699e-14	38.9	13.0917
ES	ZMPSTE24	40756525	40756669	40751596	40751701	40758116	40759856	1	0.996	0.915	0.832	0.125	1.55431e-15	8.70342e-14	12.5	13.0603
ES	HSPA9	137903337	137903411	137903143	137903250	137904613	137904738	0.999	0.999	0.919	0.954	0.063	1.66533e-15	9.2901e-14	6.3	13.032
ES	ARL1	101796642	101796724	101794839	101794951	101799621	101799759	0.992	0.996	0.936	0.879	0.087	1.66533e-15	9.2901e-14	8.7	13.032
ES	MKKS	10393177	10394579	10389275	10389451	10401175	10401406	0.95	0.962	0.759	0.777	0.188	1.66533e-15	9.2901e-14	18.8	13.032
ES	HSPA5	128002450	128002588	128001699	128001812	128002954	128003186	1	1	0.974	0.958	0.034	1.77636e-15	9.87239e-14	3.4	13.0056
ES	RAB35	120536614	120536739	120532898	120535177	120536833	120536958	0.958	0.979	0.675	0.816	0.223	1.77636e-15	9.87239e-14	22.3	13.0056
ES	PRKCSH	11557888	11557975	11557086	11557165	11558253	11558433	0.995	1	0.704	0.828	0.232	1.77636e-15	9.87239e-14	23.2	13.0056
ES	WARS2	119584886	119584972	119576717	119576836	119588204	119588285	1	1	0.404	0.571	0.512	1.88738e-15	1.04796e-13	51.2	12.9797
ES	GNA12	2773084	2773135	2767740	2771384	2834561	2834777	1	1	0.673	0.825	0.251	1.9984e-15	1.10754e-13	25.1	12.9556
ES	CD47	107770785	107770817	107761940	107766139	107776323	107776416	0.723	0.783	0.457	0.517	0.266	1.9984e-15	1.10754e-13	26.6	12.9556
ES	RPS2	2014276	2014366	2013149	2013257	2014449	2014629	0.998	0.998	0.963	0.973	0.03	2.10942e-15	1.16473e-13	3	12.9338
ES	UBE2K	39779301	39779430	39776453	39776553	39779979	39784410	0.983	0.985	0.893	0.857	0.109	2.10942e-15	1.16473e-13	10.9	12.9338
ES	SCAMP1	77684660	77684738	77656326	77656552	77711343	77711442	0.963	0.994	0.794	0.657	0.253	2.10942e-15	1.16473e-13	25.3	12.9338
ES	PI4KB	151274669	151274774	151274319	151274443	151276016	151276126	1	1	0.822	0.73	0.224	2.22045e-15	1.22262e-13	22.4	12.9127
ES	PNPT1	55907846	55907894	55906816	55906930	55907989	55908053	1	1	0.789	0.756	0.228	2.22045e-15	1.22262e-13	22.8	12.9127
ES	EAPP	34998563	34998681	34993902	34994013	35002649	35002745	0.942	0.938	0.738	0.725	0.208	2.33147e-15	1.28257e-13	20.8	12.8919
ES	MIS12	5391515	5391909	5389693	5390004	5392142	5394130	0.639	0.586	0.179	0.219	0.414	2.44249e-15	1.3424e-13	41.4	12.8721
ES	CCT4	62096574	62096688	62095261	62095841	62099216	62099451	0.999	0.998	0.927	0.964	0.053	2.55351e-15	1.40212e-13	5.3	12.8532
ES	SF3B3	70573006	70573110	70572225	70572363	70578340	70578436	0.994	1	0.854	0.769	0.185	2.66454e-15	1.46039e-13	18.5	12.8355
ES	ST3GAL5	86071518	86071677	86066270	86067515	86073499	86073686	0.941	0.935	0.792	0.688	0.198	2.66454e-15	1.46039e-13	19.8	12.8355
ES	CIRH1A	69188295	69188360	69187486	69187583	69194258	69194365	0.98	0.989	0.678	0.407	0.442	2.88658e-15	1.57917e-13	44.2	12.8016
ES	BECN1	40970238	40970433	40962149	40962946	40975765	40975897	1	1	0.695	0.742	0.282	2.9976e-15	1.6369e-13	28.2	12.786
ES	PTGR2	74349101	74349141	74347907	74347995	74350803	74352168	0.992	0.992	0.78	0.717	0.244	3.10862e-15	1.69286e-13	24.4	12.7714
ES	MARCH7	160621136	160621185	160619390	160619504	160623794	160625094	0.936	0.964	0.697	0.674	0.264	3.10862e-15	1.69286e-13	26.4	12.7714
ES	THAP9-AS1	83816844	83816927	83814604	83816000	83821229	83821376	0.774	0.73	0.21	0.193	0.55	3.10862e-15	1.69286e-13	55	12.7714
ES	ESYT1	56527200	56527249	56526502	56526585	56527371	56527458	1	1	0.806	0.876	0.159	3.21965e-15	1.74852e-13	15.9	12.7573
ES	CDCA3	6958486	6958577	6957971	6958362	6958728	6959022	0.644	0.785	0.274	0.145	0.505	3.21965e-15	1.74852e-13	50.5	12.7573
ES	MACF1	39844132	39844195	39838150	39838268	39844874	39845116	0.988	0.905	0.515	0.353	0.512	3.21965e-15	1.74852e-13	51.2	12.7573
ES	NMD3	160968043	160968114	160967241	160967348	160968567	160969795	1	1	0.894	0.862	0.122	3.33067e-15	1.80223e-13	12.2	12.7442
ES	AGPS	178301707	178301782	178301491	178301612	178305692	178305764	1	1	0.883	0.846	0.135	3.33067e-15	1.80223e-13	13.5	12.7442
ES	KTN1	56104496	56104565	56103915	56104082	56105902	56105940	1	0.998	0.944	0.902	0.076	3.44169e-15	1.85555e-13	7.6	12.7315
ES	INPPL1	71946159	71946247	71945570	71945659	71946339	71946495	1	1	0.896	0.849	0.127	3.44169e-15	1.85555e-13	12.7	12.7315
ES	NDUFAF2	60394818	60394859	60368951	60369041	60448530	60448864	0.944	0.92	0.739	0.619	0.253	3.44169e-15	1.85555e-13	25.3	12.7315
ES	PNPO	46023226	46023355	46022924	46022978	46023688	46023759	0.993	0.983	0.59	0.784	0.301	3.66374e-15	1.97169e-13	30.1	12.7052
A5SS	TAX1BP1	27855967	27856139	27855967	27856013	27856508	27856657	0.046	0.083	0.199	0.208	-0.139	7.77156e-16	1.99396e-13	-13.9	12.7003
ES	PDCD10	167405402	167405481	167405021	167405104	167413383	167413510	0.991	0.997	0.864	0.883	0.121	3.77476e-15	2.0296e-13	12.1	12.6926
ES	PNPO	46023226	46023355	46021981	46022081	46023688	46023759	0.987	1	0.729	0.73	0.264	3.88578e-15	2.08552e-13	26.4	12.6808
ES	EXOSC10	11140555	11140606	11139767	11139879	11140820	11140969	0.989	1	0.628	0.745	0.308	3.88578e-15	2.08552e-13	30.8	12.6808
ES	TCEA1	54922989	54923052	54912504	54912610	54934622	54935016	0.963	0.977	0.84	0.849	0.125	3.9968e-15	2.14317e-13	12.5	12.6689
ES	DYNC1H1	102500661	102500789	102500312	102500525	102502825	102502979	1	1	0.914	0.898	0.094	4.21885e-15	2.25006e-13	9.4	12.6478
ES	PUM2	20458003	20458132	20455793	20455931	20460097	20460227	0.984	0.993	0.754	0.763	0.23	4.21885e-15	2.25006e-13	23	12.6478
ES	GGA3	73239143	73239247	73238911	73238992	73239527	73239651	0.979	0.966	0.689	0.66	0.298	4.21885e-15	2.25006e-13	29.8	12.6478
ES	CCDC112	114606909	114607323	114604578	114604697	114610912	114611303	0.92	1	0.472	0.527	0.46	4.21885e-15	2.25006e-13	46	12.6478
ES	C19orf53	13885465	13885521	13885256	13885388	13888865	13889586	0.991	0.989	0.89	0.901	0.095	4.32987e-15	2.30514e-13	9.5	12.6373
ES	AP2S1	47349249	47349399	47342721	47342835	47354020	47354252	0.98	0.985	0.917	0.913	0.067	4.44089e-15	2.35792e-13	6.7	12.6275
ES	MBIP	36777297	36777395	36769990	36770029	36780778	36780931	0.91	0.878	0.458	0.523	0.403	4.88498e-15	2.58908e-13	40.3	12.5869
ES	TMF1	69075146	69075248	69074710	69074863	69077050	69077143	1	1	0.756	0.776	0.234	4.996e-15	2.64557e-13	23.4	12.5775
ES	COPS7A	6837091	6837167	6833448	6833984	6837388	6837477	0.899	0.894	0.504	0.513	0.388	5.10703e-15	2.70195e-13	38.8	12.5683
ES	HSPA9	137909756	137909815	137909451	137909539	137910926	137911318	1	1	0.939	0.884	0.089	5.44009e-15	2.87306e-13	8.9	12.5417
A3SS	DCTN5	23678337	23685068	23678367	23685068	23676946	23677049	0.032	0.058	0.233	0.312	-0.228	2.77556e-15	2.98445e-13	-22.8	12.5251
ES	PPA1	71968960	71969046	71966019	71966089	71969313	71969441	1	1	0.932	0.957	0.055	5.77316e-15	3.04085e-13	5.5	12.517
ES	RPS6KB1	57991995	57992064	57990044	57990165	58003795	58003943	0.984	0.995	0.877	0.718	0.192	5.77316e-15	3.04085e-13	19.2	12.517
ES	FAM21A	51847034	51847082	51845256	51845318	51850535	51850646	0.991	1	0.848	0.705	0.219	5.77316e-15	3.04085e-13	21.9	12.517
ES	FBXO18	5965583	5965659	5963410	5963532	5966273	5966471	0.995	0.982	0.655	0.794	0.264	5.88418e-15	3.09659e-13	26.4	12.5091
ES	GLRX3	131967696	131967754	131965182	131965244	131973130	131973170	1	0.998	0.924	0.888	0.093	5.9952e-15	3.15223e-13	9.3	12.5014
ES	GMFB	54948870	54948920	54948126	54948176	54950388	54950485	1	1	0.92	0.883	0.099	6.10623e-15	3.20211e-13	9.9	12.4946
ES	ECT2	172477945	172478053	172476769	172476859	172479399	172479473	0.986	0.993	0.855	0.863	0.131	6.10623e-15	3.20211e-13	13.1	12.4946
ES	NCSTN	160321011	160321162	160319894	160320040	160321485	160321595	0.989	0.987	0.591	0.783	0.301	6.10623e-15	3.20211e-13	30.1	12.4946
ES	KIAA0100	26970181	26970329	26969886	26970005	26970627	26970677	0.982	0.993	0.807	0.824	0.172	6.32827e-15	3.31271e-13	17.2	12.4798
ES	HAVCR1	156459864	156459898	156456530	156456852	156464257	156464372	0.668	0.547	0.26	0.21	0.373	6.55032e-15	3.42592e-13	37.3	12.4652
ES	GPATCH2	217784230	217784413	217783662	217783742	217787482	217787544	1	0.984	0.492	0.629	0.431	6.66134e-15	3.48093e-13	43.1	12.4583
ES	NCAPD3	134079038	134079100	134078757	134078845	134079206	134079371	0.977	0.991	0.648	0.552	0.384	6.77236e-15	3.53584e-13	38.4	12.4515
ES	CENPV	16251929	16251999	16247910	16248025	16253244	16253343	1	1	0.834	0.932	0.117	6.99441e-15	3.64537e-13	11.7	12.4383
ES	SEMA4B	90760998	90761061	90760670	90760834	90763024	90763123	0.995	0.991	0.846	0.841	0.15	6.99441e-15	3.64537e-13	15	12.4383
ES	GLRX3	131969847	131969900	131965182	131965244	131973130	131973170	1	0.998	0.928	0.894	0.088	7.21645e-15	3.75451e-13	8.8	12.4254
ES	FAM126A	23016311	23016427	23015828	23015924	23016959	23017040	0.95	0.909	0.336	0.475	0.524	7.21645e-15	3.75451e-13	52.4	12.4254
ES	SNHG1	62622604	62622688	62621990	62622023	62622895	62622938	1	1	0.862	0.813	0.163	7.43849e-15	3.86327e-13	16.3	12.413
ES	PRR11	57262800	57262923	57262414	57262565	57270852	57271095	0.983	0.996	0.834	0.782	0.181	7.43849e-15	3.86327e-13	18.1	12.413
ES	SLC20A1	113418718	113418803	113417963	113418149	113420440	113421400	1	1	0.942	0.918	0.07	7.54952e-15	3.91751e-13	7	12.407
ES	PNO1	68389677	68389795	68389396	68389457	68400478	68400549	1	1	0.928	0.903	0.085	7.77156e-15	4.02571e-13	8.5	12.3952
ES	ARHGEF11	156927583	156927607	156926211	156926356	156928533	156928656	0.981	1	0.625	0.489	0.433	7.77156e-15	4.02571e-13	43.3	12.3952
ES	DLD	107542769	107542838	107542182	107542262	107543922	107543992	0.98	0.993	0.942	0.86	0.085	7.88258e-15	4.07967e-13	8.5	12.3894
ES	PARP4	25077782	25077915	25075770	25075972	25086843	25086948	1	0.995	0.822	0.72	0.227	8.32667e-15	4.30202e-13	22.7	12.3663
ES	GRAMD1A	35514330	35514451	35514139	35514247	35516952	35517373	1	1	0.748	0.687	0.282	8.43769e-15	4.35559e-13	28.2	12.361
ES	CHCHD3	132570421	132570505	132523158	132523229	132659928	132660046	0.983	0.996	0.912	0.874	0.097	8.54872e-15	4.40908e-13	9.7	12.3557
ES	C16orf70	67178736	67178780	67178196	67178279	67179278	67179322	1	1	0.785	0.76	0.228	8.65974e-15	4.46247e-13	22.8	12.3504
ES	PABPC4	40030357	40030445	40030094	40030214	40030777	40031050	0.975	0.985	0.821	0.74	0.2	8.88178e-15	4.57293e-13	20	12.3398
ES	OGT	70775039	70775235	70774362	70774442	70775803	70775944	0.953	0.878	0.686	0.599	0.273	9.4369e-15	4.84197e-13	27.3	12.315
ES	NDEL1	8358113	8358205	8354097	8354271	8363326	8363478	0.994	0.996	0.888	0.847	0.128	1.02141e-14	5.22719e-13	12.8	12.2817
ES	ECHDC1	127637594	127637647	127635960	127636041	127648146	127648289	0.814	0.867	0.577	0.567	0.269	1.02141e-14	5.22719e-13	26.9	12.2817
ES	MBIP	36781164	36781230	36780778	36780931	36783717	36783814	0.99	0.959	0.72	0.546	0.341	1.02141e-14	5.22719e-13	34.1	12.2817
ES	CAND1	67703931	67704096	67703680	67703850	67705472	67705580	1	1	0.94	0.904	0.078	1.04361e-14	5.32707e-13	7.8	12.2735
ES	SRCAP	30747861	30747945	30747520	30747715	30748369	30751450	1	1	0.451	0.653	0.448	1.04361e-14	5.32707e-13	44.8	12.2735
ES	SEPHS1	13378242	13378350	13375816	13375971	13380704	13380808	1	1	0.934	0.902	0.082	1.05471e-14	5.37912e-13	8.2	12.2693
ES	NAA35	88574707	88574782	88573386	88573501	88576927	88577095	1	1	0.858	0.821	0.161	1.12133e-14	5.71395e-13	16.1	12.2431
ES	INO80E	30008128	30008181	30007867	30007938	30012078	30012157	0.97	0.978	0.835	0.748	0.182	1.14353e-14	5.82211e-13	18.2	12.2349
ES	PARD3	34663801	34663930	34648998	34649187	34666894	34667034	0.936	0.926	0.74	0.606	0.258	1.15463e-14	5.86859e-13	25.8	12.2315
ES	HIAT1	100535169	100535241	100533532	100533751	100542720	100542833	1	1	0.706	0.654	0.32	1.15463e-14	5.86859e-13	32	12.2315
RI	SRSF2	74730196	74732546	74730196	74731240	74732235	74732546	0.166	0.14	0.076	0.068	0.081	1.74305e-14	6.00263e-13	8.1	12.2217
ES	SEPW1	48284546	48284645	48284364	48284439	48287546	48287943	0.993	0.994	0.884	0.885	0.109	1.19904e-14	6.0839e-13	10.9	12.2158
ES	RBMS1	161133813	161133894	161132140	161132225	161135058	161135169	0.979	1	0.373	0.68	0.463	1.23235e-14	6.24757e-13	46.3	12.2043
ES	ESYT2	158527112	158527162	158523688	158526943	158528193	158528299	1	1	0.839	0.895	0.133	1.26565e-14	6.41096e-13	13.3	12.1931
ES	CEBPZ	37444126	37444180	37443458	37443561	37447527	37447616	1	1	0.932	0.857	0.105	1.27676e-14	6.4562e-13	10.5	12.19
ES	ARF4	57563042	57563114	57561274	57561400	57569624	57569734	1	1	0.972	0.932	0.048	1.31006e-14	6.61337e-13	4.8	12.1796
ES	MARCH6	10397404	10397456	10394864	10394897	10402170	10402251	1	1	0.65	0.621	0.365	1.31006e-14	6.61337e-13	36.5	12.1796
ES	KATNBL1	34439580	34439631	34439400	34439490	34440832	34440951	1	0.988	0.7	0.811	0.238	1.34337e-14	6.77001e-13	23.8	12.1694
ES	ACTN4	39218585	39218666	39217596	39217743	39219635	39219794	0.998	1	0.944	0.94	0.057	1.39888e-14	7.02002e-13	5.7	12.1537
ES	MARS	57906018	57906136	57905790	57905886	57906533	57906747	1	0.996	0.807	0.912	0.138	1.43219e-14	7.18111e-13	13.8	12.1438
ES	PANK3	167990893	167991070	167988397	167988521	167993017	167993271	1	1	0.864	0.893	0.121	1.45439e-14	7.2863e-13	12.1	12.1375
ES	RABEP1	5266206	5266311	5264502	5264970	5268416	5268533	1	1	0.81	0.893	0.148	1.4766e-14	7.39131e-13	14.8	12.1313
ES	CUEDC1	55946482	55946554	55945510	55945604	55948646	55948730	0.98	0.996	0.867	0.836	0.137	1.5099e-14	7.55168e-13	13.7	12.122
ES	CTNNA1	138240037	138240130	138223178	138223331	138253430	138253587	0.997	0.998	0.935	0.959	0.05	1.52101e-14	7.60081e-13	5	12.1191
ES	PWP1	108093149	108093211	108091243	108091374	108102702	108102793	0.988	1	0.767	0.622	0.299	1.56541e-14	7.81616e-13	29.9	12.107
ES	TTC3	38564412	38564514	38563634	38563725	38567975	38568337	0.982	0.973	0.502	0.65	0.401	1.58762e-14	7.92038e-13	40.1	12.1013
ES	TRAPPC11	184618655	184618721	184615756	184615876	184618831	184618988	1	1	0.491	0.5	0.504	1.63203e-14	8.1351e-13	50.4	12.0896
ES	DLGAP5	55649087	55649150	55647930	55648015	55650277	55650471	1	1	0.916	0.79	0.147	1.73195e-14	8.62594e-13	14.7	12.0642
ES	FBXO22	76209570	76209735	76206450	76206546	76222224	76223208	0.997	0.997	0.966	0.91	0.059	1.79856e-14	8.95021e-13	5.9	12.0482
ES	SERBP1	67890570	67890642	67889882	67889960	67890765	67890906	0.997	0.997	0.985	0.929	0.04	1.82077e-14	9.05313e-13	4	12.0432
ES	UBE2J2	1191424	1191505	1189291	1190867	1192371	1192510	0.99	1	0.81	0.76	0.21	1.84297e-14	9.15588e-13	21	12.0383
ES	KIAA1191	175777615	175777740	175775252	175775359	175786813	175786921	0.939	0.904	0.584	0.528	0.365	1.93179e-14	9.57314e-13	36.5	12.0189
ES	MRPS18C	84379498	84379582	84378061	84378111	84380892	84380950	0.673	0.855	0.347	0.329	0.426	1.93179e-14	9.57314e-13	42.6	12.0189
ES	PDCD4	112654169	112654280	112653848	112653956	112655705	112655845	0.975	0.988	0.797	0.781	0.193	1.94289e-14	9.62014e-13	19.3	12.0168
ES	AUP1	74754374	74754490	74754067	74754186	74754862	74754965	1	0.997	0.76	0.896	0.17	2.04281e-14	1.00897e-12	17	11.9961
ES	PARP6	72543185	72543295	72542360	72542433	72543547	72543596	0.597	0.455	0.135	0.113	0.402	2.04281e-14	1.00897e-12	40.2	11.9961
ES	SMC2	106862669	106862714	106862373	106862484	106864240	106864474	1	0.992	0.698	0.833	0.231	2.05391e-14	1.01361e-12	23.1	11.9941
ES	MYO1B	192265474	192265561	192265107	192265194	192272840	192272915	0.423	0.527	0.198	0.111	0.321	2.12053e-14	1.04475e-12	32.1	11.981
ES	MAP2K4	12011106	12011226	11998891	11999011	12013691	12013743	0.98	0.993	0.834	0.785	0.177	2.22045e-14	1.09217e-12	17.7	11.9617
ES	KCTD9	25296794	25296923	25293933	25294001	25297121	25297180	1	0.996	0.88	0.84	0.138	2.27596e-14	1.11762e-12	13.8	11.9517
ES	RCHY1	76416820	76416847	76415790	76415911	76416933	76416992	1	0.988	0.728	0.718	0.271	2.34257e-14	1.14939e-12	27.1	11.9395
ES	UBE2F	238903385	238903451	238881733	238881867	238925207	238925275	0.837	0.869	0.269	0.344	0.546	2.36478e-14	1.15932e-12	54.6	11.9358
ES	INPP5K	1416746	1416855	1412976	1413093	1417165	1417273	0.943	0.964	0.535	0.315	0.528	2.40918e-14	1.18012e-12	52.8	11.9281
ES	STAM	17702462	17702547	17686123	17686378	17730025	17730172	1	0.978	0.626	0.68	0.336	2.498e-14	1.22262e-12	33.6	11.9127
RI	PSMD13	244040	244216	244040	244075	244160	244216	0.073	0.072	0.23	0.235	-0.16	3.79696e-14	1.23066e-12	-16	11.9099
ES	SERBP1	67890570	67890660	67889882	67889960	67890765	67890906	0.997	0.997	0.984	0.927	0.041	2.52021e-14	1.23146e-12	4.1	11.9096
ES	IARS	95048817	95048900	95048003	95048121	95050072	95050192	0.99	1	0.922	0.916	0.076	2.52021e-14	1.23146e-12	7.6	11.9096
RI	FN1	216236631	216237098	216236631	216236738	216236831	216237098	0.185	0.172	0.36	0.42	-0.212	4.16334e-14	1.27444e-12	-21.2	11.8947
ES	HMGA2	66345162	66345195	66232298	66232349	66357024	66360071	1	1	0.936	0.932	0.066	2.63123e-14	1.2836e-12	6.6	11.8916
ES	SMU1	33053120	33053288	33048103	33048256	33056110	33056237	0.998	0.988	0.908	0.911	0.084	2.63123e-14	1.2836e-12	8.4	11.8916
ES	RFC2	73660991	73661093	73657475	73657576	73664068	73664110	0.987	0.989	0.193	0.529	0.627	2.68674e-14	1.30961e-12	62.7	11.8829
ES	VIPAS39	77894712	77894817	77893017	77893979	77895348	77895438	1	0.991	0.477	0.676	0.419	2.83107e-14	1.37883e-12	41.9	11.8605
ES	BRMS1	66105713	66105753	66104803	66105360	66106191	66106256	0.964	1	0.829	0.694	0.221	2.88658e-14	1.40472e-12	22.1	11.8524
ES	PTPN11	112893753	112893867	112892367	112892484	112910747	112910844	1	0.997	0.939	0.916	0.071	2.91989e-14	1.4186e-12	7.1	11.8481
ES	YIPF3	43480806	43480938	43480498	43480612	43481096	43481189	0.967	0.978	0.787	0.677	0.24	2.91989e-14	1.4186e-12	24	11.8481
ES	PSMA5	109953632	109953735	109952549	109952636	109954498	109954557	1	1	0.903	0.955	0.071	2.94209e-14	1.42706e-12	7.1	11.8456
ES	SMEK2	55800754	55800913	55795329	55795499	55804450	55804492	0.885	0.896	0.584	0.615	0.291	3.01981e-14	1.46356e-12	29.1	11.8346
ES	RBM25	73572903	73572993	73572566	73572789	73574533	73574607	1	1	0.887	0.933	0.09	3.07532e-14	1.48925e-12	9	11.827
ES	KCTD9	25301807	25301851	25298092	25298189	25303644	25303766	0.994	0.978	0.709	0.82	0.222	3.08642e-14	1.49341e-12	22.2	11.8258
ES	CSE1L	47701819	47701923	47700562	47700699	47705783	47705934	0.976	0.982	0.616	0.777	0.282	3.10862e-14	1.50293e-12	28.2	11.8231
ES	CHD1L	146740440	146740537	146739084	146739177	146747016	146747131	1	1	0.612	0.661	0.363	3.11973e-14	1.50707e-12	36.3	11.8219
ES	DYNC1LI2	66762103	66762145	66761590	66761708	66762942	66763002	0.983	0.996	0.873	0.846	0.13	3.16414e-14	1.52729e-12	13	11.8161
ES	TMEM184C	148554053	148554153	148552543	148552656	148554915	148555087	1	1	0.813	0.699	0.244	3.19744e-14	1.54211e-12	24.4	11.8119
ES	SMARCE1	38801827	38801871	38798706	38798811	38802047	38802099	1	1	0.847	0.916	0.119	3.20854e-14	1.54621e-12	11.9	11.8107
ES	ATXN7L3	42272464	42272508	42272135	42272207	42272786	42272855	1	1	0.696	0.82	0.242	3.29736e-14	1.58773e-12	24.2	11.7992
ES	SF3B2	65829156	65829246	65828052	65828202	65829361	65829469	1	0.998	0.967	0.927	0.052	3.5083e-14	1.68657e-12	5.2	11.773
ES	EIF4G3	21137230	21137377	21132784	21133993	21139650	21139732	0.938	0.945	0.65	0.616	0.308	3.66374e-14	1.75987e-12	30.8	11.7545
ES	MSL3	11778521	11778617	11777911	11777994	11778955	11779056	1	0.993	0.74	0.785	0.234	3.70814e-14	1.77976e-12	23.4	11.7496
ES	RPS6KB1	58013575	58013638	58012553	58012661	58013824	58013902	1	0.986	0.886	0.781	0.159	3.77476e-14	1.80881e-12	15.9	11.7426
ES	TRMU	46739158	46739265	46733675	46733841	46742318	46742441	0.736	0.861	0.386	0.389	0.411	3.77476e-14	1.80881e-12	41.1	11.7426
ES	GOSR1	28817143	28817235	28811680	28811788	28819696	28819771	1	0.985	0.885	0.822	0.139	3.80806e-14	1.82184e-12	13.9	11.7395
ES	NBR1	41355697	41355803	41354671	41354729	41361919	41363708	1	0.991	0.835	0.842	0.157	3.80806e-14	1.82184e-12	15.7	11.7395
ES	OSTC	109578605	109578803	109576719	109576813	109588402	109588978	0.97	0.985	0.876	0.902	0.089	3.90799e-14	1.86814e-12	8.9	11.7286
ES	GBF1	104128495	104128589	104127974	104128211	104128967	104129144	1	1	0.841	0.721	0.219	3.94129e-14	1.88254e-12	21.9	11.7253
ES	SNW1	78189523	78189620	78187053	78187171	78197330	78197472	0.953	0.96	0.623	0.791	0.249	3.9968e-14	1.906e-12	24.9	11.7199
ES	TTC3	38523119	38523184	38522377	38522470	38524192	38524329	0.994	0.995	0.7	0.761	0.264	3.9968e-14	1.906e-12	26.4	11.7199
ES	LYN	56859006	56859052	56854413	56854550	56860176	56860282	1	1	0.743	0.822	0.218	4.00791e-14	1.90976e-12	21.8	11.719
ES	FAM178A	102710432	102710510	102709832	102709964	102716207	102716294	0.98	0.992	0.635	0.715	0.311	4.07452e-14	1.9384e-12	31.1	11.7126
ES	COPG1	128969524	128969577	128968452	128968589	128971123	128971204	0.978	0.977	0.761	0.737	0.229	4.08562e-14	1.94212e-12	22.9	11.7117
ES	TMEM179B	62557072	62557151	62556763	62556898	62557357	62557872	0.905	0.946	0.66	0.691	0.25	4.10783e-14	1.95112e-12	25	11.7097
A3SS	TBCA	76986993	76989177	76986993	76987323	77004066	77004172	0.901	0.972	0.671	0.658	0.272	2.0095e-14	1.95496e-12	27.2	11.7089
ES	UBXN4	136533818	136533921	136528140	136528305	136536517	136536649	1	0.981	0.655	0.741	0.292	4.20775e-14	1.9938e-12	29.2	11.7003
ES	CHD8	21863456	21863511	21863070	21863278	21863975	21864051	0.991	0.994	0.37	0.656	0.479	4.24105e-14	2.00798e-12	47.9	11.6972
ES	GNB1	1749275	1749314	1747194	1747301	1756835	1756938	0.991	0.994	0.948	0.921	0.058	4.27436e-14	2.02214e-12	5.8	11.6942
ES	CCDC58	122087022	122087169	122081814	122081874	122090521	122090647	1	1	0.904	0.854	0.121	4.39648e-14	2.07661e-12	12.1	11.6826
ES	STX3	59554509	59554609	59540683	59540767	59556345	59556420	0.945	0.982	0.799	0.801	0.163	4.78506e-14	2.25836e-12	16.3	11.6462
ES	MCRS1	49960504	49960624	49959859	49959998	49961830	49961928	0.983	0.952	0.771	0.67	0.247	4.86278e-14	2.29322e-12	24.7	11.6396
ES	AP1G1	71799391	71799487	71798548	71798629	71803525	71803602	0.988	1	0.885	0.856	0.123	5.01821e-14	2.36464e-12	12.3	11.6262
ES	DIS3L	66615830	66615923	66615024	66615272	66618168	66618702	1	1	0.835	0.841	0.162	5.10703e-14	2.40459e-12	16.2	11.619
ES	ELP3	27954735	27954835	27950583	27950750	27957344	27957483	0.91	1	0.666	0.592	0.326	5.14033e-14	2.41836e-12	32.6	11.6165
ES	TMX2	57506445	57506511	57505079	57505140	57506602	57506732	0.995	0.987	0.62	0.832	0.265	5.15143e-14	2.42166e-12	26.5	11.6159
ES	KDM1A	23370919	23370979	23356961	23357127	23376879	23377013	0.348	0.316	0.085	0.066	0.256	5.18474e-14	2.4354e-12	25.6	11.6134
ES	PHPT1	139744954	139745012	139744464	139744589	139745206	139745495	0.015	0.012	0.094	0.07	-0.069	5.4734e-14	2.56896e-12	-6.9	11.5902
ES	HMG20B	3576258	3576305	3575537	3575658	3576550	3576623	1	0.995	0.834	0.75	0.206	5.4845e-14	2.57214e-12	20.6	11.5897
ES	CUTC	101499466	101499526	101496002	101496074	101502909	101503119	1	1	0.826	0.88	0.147	5.78426e-14	2.70845e-12	14.7	11.5673
ES	DHX57	39046018	39046102	39042662	39042797	39046190	39046286	0.962	0.979	0.569	0.315	0.528	5.87308e-14	2.74787e-12	52.8	11.561
ES	RSRC1	158178723	158178792	158072645	158072697	158254880	158254987	0.994	0.994	0.669	0.784	0.267	6.06182e-14	2.83395e-12	26.7	11.5476
ES	NUP93	56873432	56873516	56872863	56872981	56875616	56875745	1	0.993	0.822	0.863	0.154	6.07292e-14	2.83691e-12	15.4	11.5472
ES	RABGGTB	76256969	76257022	76254843	76255041	76257145	76257256	1	1	0.667	0.847	0.243	6.09512e-14	2.84505e-12	24.3	11.5459
ES	ATP2C1	130686173	130686263	130685988	130686084	130688135	130688240	0.994	1	0.924	0.866	0.102	6.12843e-14	2.85835e-12	10.2	11.5439
ES	MACF1	39898719	39898827	39898206	39898326	39900085	39900304	1	1	0.786	0.824	0.195	6.21725e-14	2.8975e-12	19.5	11.538
ES	ELP2	33739920	33739978	33739697	33739793	33740894	33740967	0.99	0.992	0.535	0.653	0.397	6.30607e-14	2.93429e-12	39.7	11.5325
ES	FGD6	95501338	95501407	95500729	95500813	95502123	95502195	1	1	0.8	0.647	0.276	6.9611e-14	3.2315e-12	27.6	11.4906
ES	LARP1	154173359	154173560	154173154	154173283	154173659	154173822	0.989	0.832	0.533	0.387	0.45	7.16094e-14	3.32168e-12	45	11.4786
A3SS	HIGD1A	42835648	42835791	42835648	42835767	42845927	42846027	0.038	0.06	0.268	0.194	-0.182	3.75255e-14	3.33325e-12	-18.2	11.4771
ES	RHEB	151174418	151174501	151168634	151168691	151181822	151181890	1	1	0.978	0.934	0.044	7.21645e-14	3.34482e-12	4.4	11.4756
ES	PHF12	27234607	27234690	27233873	27234012	27235800	27235899	0.99	1	0.673	0.734	0.291	7.29417e-14	3.37821e-12	29.1	11.4713
ES	TIMM9	58890725	58890813	58878624	58878689	58893771	58893960	0.879	0.883	0.609	0.642	0.256	7.30527e-14	3.38072e-12	25.6	11.471
ES	PSMD5	123593608	123593737	123591376	123591486	123594109	123594223	0.994	1	0.846	0.832	0.158	7.4607e-14	3.44996e-12	15.8	11.4622
ES	PIGT	44053135	44053219	44052855	44053021	44054213	44054885	0.997	0.963	0.817	0.816	0.163	7.58282e-14	3.50099e-12	16.3	11.4558
ES	MLLT10	22022432	22022521	22021827	22022016	22022696	22023058	0.983	0.987	0.656	0.673	0.32	7.58282e-14	3.50099e-12	32	11.4558
ES	CTSA	44521858	44521950	44521363	44521519	44522626	44522711	1	0.996	0.906	0.917	0.087	8.01581e-14	3.69803e-12	8.7	11.432
ES	AVL9	32615566	32615684	32612810	32613030	32620413	32620502	1	0.983	0.601	0.682	0.35	8.37108e-14	3.85595e-12	35	11.4139
ES	OXSR1	38292893	38292962	38291456	38291509	38293818	38293883	1	1	0.687	0.827	0.243	9.14824e-14	4.20091e-12	24.3	11.3767
ES	ANLN	36465310	36465349	36464294	36464351	36465623	36465645	1	1	0.948	0.888	0.082	9.20375e-14	4.22314e-12	8.2	11.3744
ES	HSPH1	31717928	31718060	31715258	31715396	31719699	31719905	0.979	0.987	0.943	0.905	0.059	9.33698e-14	4.28097e-12	5.9	11.3685
ES	NOL11	65732781	65732870	65732015	65732139	65733186	65733261	0.983	1	0.872	0.925	0.093	9.59233e-14	4.39128e-12	9.3	11.3574
ES	GNL3	52720784	52720843	52719935	52720121	52721261	52721399	1	0.996	0.882	0.898	0.108	9.9698e-14	4.56057e-12	10.8	11.341
ES	RNF167	4846145	4846236	4845871	4845959	4847852	4847933	0.992	0.951	0.773	0.637	0.266	1.00364e-13	4.58399e-12	26.6	11.3388
ES	VTA1	142510562	142510671	142491482	142491558	142519575	142519752	0.989	1	0.898	0.863	0.114	1.05027e-13	4.79328e-12	11.4	11.3194
ES	GSS	33524565	33524643	33523378	33523445	33524745	33524826	0.997	0.998	0.886	0.894	0.108	1.07803e-13	4.91618e-12	10.8	11.3084
ES	GSTO1	106022736	106022835	106019333	106019556	106027009	106027222	0.998	1	0.946	0.936	0.058	1.08358e-13	4.93771e-12	5.8	11.3065
ES	TNS3	47520700	47520739	47481600	47481653	47546504	47546542	0.981	0.979	0.731	0.814	0.208	1.11244e-13	5.06537e-12	20.8	11.2954
ES	GTPBP10	89984399	89984544	89982129	89982323	90001468	90001542	0.944	0.932	0.441	0.403	0.516	1.12244e-13	5.10305e-12	51.6	11.2922
ES	KIAA0100	26969292	26969353	26968906	26969096	26969886	26970005	0.994	0.985	0.859	0.819	0.151	1.1402e-13	5.17589e-12	15.1	11.286
ES	MLLT3	20353522	20353594	20341662	20346572	20360739	20360839	1	0.961	0.69	0.586	0.343	1.1513e-13	5.21833e-12	34.3	11.2825
ES	INTS8	95886779	95886830	95885601	95885705	95888301	95888375	0.992	0.972	0.526	0.72	0.359	1.21569e-13	5.5018e-12	35.9	11.2595
ES	CUL1	148495028	148495111	148494903	148494951	148495663	148495769	1	1	0.87	0.818	0.156	1.23235e-13	5.57293e-12	15.6	11.2539
ES	HDAC8	71791906	71791959	71788603	71788734	71792500	71792953	0.983	1	0.58	0.665	0.369	1.28786e-13	5.81512e-12	36.9	11.2354
ES	TERF2	69391420	69391464	69389463	69390959	69395306	69395392	1	0.99	0.709	0.657	0.312	1.29674e-13	5.85078e-12	31.2	11.2328
ES	FAS	90773099	90773124	90771755	90771838	90773875	90775542	1	0.996	0.68	0.811	0.252	1.30007e-13	5.86136e-12	25.2	11.232
ES	IFNAR1	34715573	34715728	34713304	34713480	34717551	34717666	0.97	0.939	0.529	0.614	0.383	1.32561e-13	5.97196e-12	38.3	11.2239
ES	PPP2R5D	42975151	42975244	42974933	42975044	42975672	42975803	1	1	0.828	0.816	0.178	1.35447e-13	6.09738e-12	17.8	11.2149
ES	KATNA1	149918198	149918325	149916010	149916370	149918642	149918777	0.961	0.984	0.65	0.488	0.403	1.35669e-13	6.10276e-12	40.3	11.2145
ES	UBA1	47058607	47058776	47058446	47058505	47058878	47059013	1	0.998	0.933	0.925	0.07	1.40221e-13	6.30275e-12	7	11.2005
ES	TBC1D20	425693	425774	422500	422687	428532	428718	1	1	0.908	0.779	0.156	1.44218e-13	6.47261e-12	15.6	11.1889
A5SS	UQCRB	97243453	97243743	97243606	97243743	97238903	97243360	0.179	0.23	0.814	0.778	-0.592	2.89768e-14	6.5053e-12	-59.2	11.1867
ES	MGEA5	103553669	103553755	103552595	103552700	103557736	103557911	0.923	0.967	0.748	0.678	0.232	1.46105e-13	6.55237e-12	23.2	11.1836
ES	ATP6V1D	67810088	67810155	67807156	67807235	67812484	67812588	1	0.996	0.923	0.92	0.077	1.47105e-13	6.59221e-12	7.7	11.181
ES	CHD3	7806254	7806379	7805927	7806045	7806589	7806821	1	1	0.811	0.848	0.17	1.47216e-13	6.59222e-12	17	11.181
ES	MBTPS1	84124479	84124547	84120962	84121065	84125336	84125453	1	1	0.923	0.894	0.091	1.48881e-13	6.66178e-12	9.1	11.1764
ES	UBR5	103309120	103309212	103307863	103308010	103309685	103309834	1	1	0.657	0.735	0.304	1.49214e-13	6.67166e-12	30.4	11.1758
ES	POLR2B	57890170	57890278	57889827	57889917	57891051	57891165	1	1	0.942	0.908	0.075	1.53322e-13	6.85018e-12	7.5	11.1643
ES	TMEM30A	75977356	75977464	75974946	75975054	75994117	75994632	0.983	0.989	0.939	0.886	0.074	1.53655e-13	6.85991e-12	7.4	11.1637
ES	TM4SF1	149093466	149093556	149093229	149093375	149095157	149095568	1	1	0.965	0.964	0.036	1.54876e-13	6.90924e-12	3.6	11.1606
ES	TLE4	82321661	82321814	82319697	82319817	82323032	82323165	1	1	0.368	0.583	0.524	1.5532e-13	6.92386e-12	52.4	11.1597
ES	HNRNPUL2	62491385	62491462	62491058	62491198	62494090	62494857	0.996	1	0.841	0.86	0.147	1.56875e-13	6.98791e-12	14.7	11.1557
ES	PAFAH1B1	2569309	2569384	2541392	2541614	2570285	2570492	0.983	0.996	0.897	0.868	0.107	1.64868e-13	7.33848e-12	10.7	11.1344
ES	UBA2	34941169	34941269	34935904	34936026	34942885	34943052	0.998	0.998	0.947	0.935	0.057	1.77747e-13	7.8999e-12	5.7	11.1024
ES	COQ9	57493962	57494016	57493476	57493632	57494500	57495187	1	1	0.903	0.873	0.112	1.82077e-13	8.07423e-12	11.2	11.0929
ES	PSIP1	15479588	15479685	15478474	15478550	15486003	15486066	0.989	0.995	0.924	0.857	0.101	1.83853e-13	8.14693e-12	10.1	11.089
ES	B4GALT1	33115988	33116111	33113771	33113876	33120416	33120604	0.985	0.991	0.953	0.915	0.054	1.86851e-13	8.2736e-12	5.4	11.0823
A3SS	NGFRAP1	102632390	102633092	102632437	102633092	102631955	102632034	0.252	0.336	0.592	0.556	-0.28	9.9476e-14	8.46789e-12	-28	11.0722
ES	POLR2H	184082753	184082837	184080770	184081353	184082920	184083014	1	1	0.951	0.89	0.08	1.98397e-13	8.76528e-12	8	11.0572
ES	ELOVL1	43830408	43830465	43830212	43830318	43830856	43831047	1	1	0.885	0.821	0.147	2.02505e-13	8.94012e-12	14.7	11.0487
ES	SF3B3	70575571	70575737	70572225	70572363	70578340	70578436	0.996	1	0.913	0.84	0.121	2.02838e-13	8.94818e-12	12.1	11.0483
ES	AUP1	74754597	74754717	74754067	74754186	74754862	74754965	1	0.997	0.764	0.908	0.162	2.09166e-13	9.21369e-12	16.2	11.0356
ES	IGF2BP1	47123621	47123735	47123251	47123383	47126713	47133507	1	1	0.85	0.922	0.114	2.36589e-13	1.04062e-11	11.4	10.9827
ES	MRPS22	139069818	139069902	139069020	139069164	139071488	139071634	1	1	0.909	0.876	0.107	2.36811e-13	1.04083e-11	10.7	10.9826
ES	DLD	107533644	107533723	107531551	107531734	107542182	107542262	1	0.998	0.965	0.885	0.074	2.40141e-13	1.05313e-11	7.4	10.9775
ES	IST1	71958671	71958720	71956376	71956583	71961516	71964540	0.992	0.979	0.774	0.815	0.191	2.44027e-13	1.06939e-11	19.1	10.9709
ES	SMAD2	45377644	45377698	45374845	45375058	45391429	45391504	1	0.997	0.915	0.9	0.091	2.44693e-13	1.07151e-11	9.1	10.97
ES	WNK1	992108	992225	991076	991239	992560	992734	1	1	0.927	0.817	0.128	2.5091e-13	1.09632e-11	12.8	10.9601
ES	RPRD2	150414356	150414434	150413398	150413499	150415706	150415759	0.83	0.82	0.297	0.365	0.494	2.50799e-13	1.09632e-11	49.4	10.9601
ES	POP5	121017576	121017726	121016847	121017215	121018917	121019060	0.968	0.989	0.57	0.621	0.383	2.5302e-13	1.10391e-11	38.3	10.9571
ES	TM7SF3	27132716	27132869	27129192	27129290	27133498	27133579	0.974	0.99	0.908	0.884	0.086	2.66676e-13	1.16264e-11	8.6	10.9346
ES	COX5A	75215988	75216111	75212616	75212783	75221456	75221573	0.991	0.985	0.941	0.926	0.054	2.69562e-13	1.17436e-11	5.4	10.9302
ES	DNAJC8	28536482	28536577	28534852	28534924	28537081	28537148	0.996	0.981	0.905	0.872	0.1	2.71672e-13	1.18269e-11	10	10.9271
ES	TRAM1	71506740	71506825	71499340	71499411	71510129	71510246	0.99	0.999	0.935	0.945	0.054	2.75002e-13	1.19631e-11	5.4	10.9222
ES	MYOF	95092977	95093069	95089420	95089591	95093514	95093670	0.998	1	0.949	0.958	0.045	2.78999e-13	1.21281e-11	4.5	10.9162
ES	MCTS1	119744865	119744933	119739933	119740031	119746037	119755016	0.985	0.989	0.844	0.873	0.128	2.79665e-13	1.21482e-11	12.8	10.9155
ES	SLC29A1	44199734	44199843	44199100	44199198	44200079	44200165	1	0.994	0.734	0.826	0.217	2.83773e-13	1.23176e-11	21.7	10.9095
ES	SPIDR	48639761	48639855	48626050	48626203	48647868	48648563	0.836	0.877	0.295	0.251	0.584	2.86771e-13	1.24386e-11	58.4	10.9052
ES	NUP37	102470574	102470625	102468778	102468872	102471099	102471281	1	1	0.775	0.921	0.152	3.04534e-13	1.31995e-11	15.2	10.8794
ES	PRRC1	126860222	126860612	126859151	126859274	126862309	126862470	1	0.996	0.918	0.784	0.147	3.12861e-13	1.35505e-11	14.7	10.868
ES	GPATCH4	156568212	156568286	156568018	156568111	156568759	156568822	0.964	0.983	0.824	0.768	0.177	3.19411e-13	1.38141e-11	17.7	10.8597
ES	KIFC3	57798054	57798159	57796051	57796182	57799370	57799552	1	0.988	0.842	0.802	0.172	3.21076e-13	1.38761e-11	17.2	10.8577
ES	GRB14	165350940	165351034	165349322	165349692	165353517	165353605	0.88	0.923	0.557	0.505	0.37	3.28182e-13	1.41728e-11	37	10.8485
ES	DCUN1D4	52729835	52729875	52729602	52729673	52740436	52740551	1	1	0.805	0.737	0.229	3.31735e-13	1.43159e-11	22.9	10.8442
ES	GPI	34868407	34868491	34859487	34859607	34868639	34868786	0.997	0.999	0.943	0.958	0.048	3.38618e-13	1.46023e-11	4.8	10.8356
ES	AVL9	32619830	32619884	32615566	32615684	32620413	32620502	0.82	0.852	0.408	0.241	0.511	3.40172e-13	1.46587e-11	51.1	10.8339
ES	DENND6A	57616147	57616250	57614537	57614612	57616441	57616551	0.954	0.944	0.453	0.563	0.441	3.58047e-13	1.53955e-11	44.1	10.8126
ES	GSTO1	106025841	106025948	106019333	106019556	106027009	106027222	0.998	1	0.94	0.945	0.057	3.71592e-13	1.59548e-11	5.7	10.7971
ES	VPS13C	62238505	62238609	62237913	62238081	62239391	62239508	1	1	0.651	0.69	0.33	3.88023e-13	1.66483e-11	33	10.7786
ES	CCNG1	162866262	162866526	162864765	162864810	162868083	162868337	1	0.996	0.942	0.932	0.061	3.97349e-13	1.70362e-11	6.1	10.7686
ES	TRAM1	71499129	71499234	71495398	71495559	71499340	71499411	1	1	0.961	0.947	0.046	3.98681e-13	1.7081e-11	4.6	10.7675
ES	NPLOC4	79567366	79567453	79564270	79564342	79571573	79571753	1	0.995	0.865	0.944	0.093	4.11338e-13	1.76105e-11	9.3	10.7542
RI	TGOLN2	85553630	85554808	85553630	85553927	85554101	85554808	0.833	0.873	0.968	0.96	-0.111	6.53366e-13	1.80002e-11	-11.1	10.7447
ES	UBE2Q2	76171438	76171529	76165768	76165909	76175706	76175765	0.903	0.917	0.555	0.531	0.367	4.29545e-13	1.83768e-11	36.7	10.7357
ES	ZCRB1	42717820	42717906	42716219	42716248	42719725	42719932	0.993	1	0.883	0.928	0.091	4.37539e-13	1.87053e-11	9.1	10.728
ES	SEPT2	242263630	242263656	242255275	242255397	242265407	242265528	0.987	0.996	0.912	0.906	0.083	4.63407e-13	1.97403e-11	8.3	10.7046
ES	ABCF2	150916149	150916245	150915839	150915959	150918663	150918766	1	0.998	0.857	0.931	0.105	4.67404e-13	1.98963e-11	10.5	10.7012
ES	PARP2	20819205	20819281	20818684	20818781	20820403	20820506	0.97	0.984	0.49	0.732	0.366	4.73066e-13	2.01229e-11	36.6	10.6963
ES	ARL2BP	57282448	57282555	57279991	57280053	57283678	57283764	1	1	0.918	0.919	0.081	4.78728e-13	2.03492e-11	8.1	10.6915
ES	AREL1	75134167	75134297	75134021	75134080	75136351	75136477	0.992	0.985	0.793	0.74	0.222	4.84057e-13	2.0561e-11	22.2	10.687
ES	COL18A1	46909399	46909435	46908331	46908358	46910188	46910260	0.988	0.927	0.754	0.593	0.284	4.85167e-13	2.05882e-11	28.4	10.6864
ES	WDR62	36562457	36562618	36558729	36558912	36564243	36564433	0.981	0.955	0.498	0.325	0.556	4.8539e-13	2.05882e-11	55.6	10.6864
ES	UBAP2L	154207066	154207214	154201090	154201201	154207671	154207767	1	0.997	0.82	0.898	0.139	5.05374e-13	2.14206e-11	13.9	10.6692
ES	NAA16	41947772	41947916	41946867	41946966	41948877	41948975	1	1	0.632	0.591	0.389	5.15143e-13	2.18036e-11	38.9	10.6615
ES	BTBD3	11899733	11899824	11898512	11899249	11900365	11900484	1	0.974	0.63	0.691	0.327	5.25135e-13	2.22107e-11	32.7	10.6534
ES	UBAP2L	154207066	154207268	154201090	154201201	154207671	154207767	1	0.997	0.814	0.903	0.14	5.3213e-13	2.24905e-11	14	10.648
ES	BRIX1	34924951	34925080	34923237	34923339	34925330	34925787	1	1	0.902	0.945	0.077	5.57665e-13	2.3553e-11	7.7	10.628
ES	RAI14	34812284	34812313	34811871	34812050	34814687	34814774	1	1	0.789	0.844	0.183	5.67657e-13	2.3958e-11	18.3	10.6205
ES	FAM208A	56672733	56672793	56667071	56667994	56674013	56674158	0.979	0.976	0.444	0.538	0.487	5.80869e-13	2.44982e-11	48.7	10.6109
ES	TMEM126B	85342188	85342360	85339616	85339732	85345129	85345323	0.881	0.958	0.584	0.537	0.359	5.95191e-13	2.50667e-11	35.9	10.6009
ES	ASNSD1	190530766	190532322	190530101	190530177	190532489	190532671	0.981	0.993	0.845	0.787	0.171	6.21725e-13	2.61287e-11	17.1	10.5829
ES	FBXO25	382885	382935	381340	381444	385614	385707	0.724	0.856	0.301	0.275	0.502	6.28608e-13	2.63807e-11	50.2	10.5787
ES	RAB10	26332636	26332775	26321530	26321591	26350012	26350102	0.987	0.994	0.959	0.949	0.036	6.42819e-13	2.69391e-11	3.6	10.5696
A3SS	BAX	49464739	49465055	49464788	49465055	49464066	49464171	0.207	0.204	0.484	0.448	-0.26	3.41727e-13	2.79259e-11	-26	10.554
ES	UBA2	34949673	34949829	34945348	34945461	34951374	34951471	0.97	0.991	0.866	0.904	0.095	6.91669e-13	2.89251e-11	9.5	10.5387
ES	PPP1R12A	80180153	80180258	80175594	80175642	80182427	80182563	0.99	0.975	0.788	0.577	0.3	6.95666e-13	2.90718e-11	30	10.5365
ES	RCC1	28858682	28858862	28858314	28858502	28861561	28861658	0.993	1	0.772	0.815	0.203	7.54286e-13	3.14552e-11	20.3	10.5023
ES	WBSCR22	73107658	73107744	73106925	73106976	73108321	73108380	0.994	1	0.853	0.822	0.16	7.56062e-13	3.15072e-11	16	10.5016
ES	TLK2	60600494	60600538	60599564	60599634	60613530	60613698	0.779	0.883	0.422	0.291	0.474	7.71494e-13	3.21278e-11	47.4	10.4931
ES	UXT	47516970	47517038	47516581	47516689	47517180	47517262	0.996	0.985	0.949	0.892	0.07	7.91922e-13	3.29323e-11	7	10.4824
ES	LUC7L2	139097296	139097326	139094308	139094400	139102283	139102475	0.995	0.991	0.942	0.899	0.073	8.01026e-13	3.32876e-11	7.3	10.4777
ES	SNAP23	42820459	42820618	42807434	42807552	42821872	42822017	0.943	0.913	0.658	0.673	0.262	8.39218e-13	3.48504e-11	26.2	10.4578
ES	CHD1L	146743831	146743942	146739084	146739177	146747016	146747131	1	1	0.608	0.749	0.322	8.41549e-13	3.49228e-11	32.2	10.4569
ES	RPL7L1	42848598	42848704	42847670	42847689	42851188	42851352	0.978	0.979	0.757	0.815	0.192	8.58535e-13	3.56029e-11	19.2	10.4485
ES	FOCAD	20982355	20982445	20981424	20981685	20986286	20986464	1	1	0.894	0.779	0.163	8.73301e-13	3.619e-11	16.3	10.4414
ES	VPS72	151157981	151158096	151156792	151156969	151158273	151158426	0.989	0.991	0.877	0.787	0.158	8.85292e-13	3.66103e-11	15.8	10.4364
ES	EXOSC1	99202993	99203068	99200927	99201016	99205488	99205604	0.966	0.982	0.599	0.782	0.283	8.98059e-13	3.71125e-11	28.3	10.4305
ES	PITRM1	3202039	3202128	3201105	3201234	3202395	3202522	1	1	0.915	0.897	0.094	9.10716e-13	3.75833e-11	9.4	10.425
ES	GPBP1	56509900	56510020	56471274	56472227	56526672	56526796	0.941	0.914	0.596	0.689	0.285	9.16378e-13	3.77907e-11	28.5	10.4226
ES	PPP4C	30092579	30092631	30087635	30087796	30093804	30093855	0.965	0.967	0.554	0.733	0.323	9.24483e-13	3.80986e-11	32.3	10.4191
ES	FLNB	58097517	58097608	58095736	58095897	58097875	58098045	0.997	0.998	0.857	0.944	0.097	9.37361e-13	3.85491e-11	9.7	10.414
ES	EBNA1BP2	43637149	43637322	43634609	43634699	43637556	43637640	0.992	0.997	0.826	0.908	0.127	9.5135e-13	3.90974e-11	12.7	10.4079
ES	DHX40	57657057	57657240	57656832	57656919	57663513	57663594	0.979	0.993	0.902	0.839	0.115	9.53682e-13	3.91661e-11	11.5	10.4071
ES	RIOK2	96513435	96513552	96512819	96512995	96514758	96514897	1	1	0.806	0.821	0.186	1.00131e-12	4.10938e-11	18.6	10.3862
ES	DPF2	65111461	65111540	65111215	65111308	65113136	65113274	1	0.984	0.79	0.81	0.192	1.02884e-12	4.21656e-11	19.2	10.375
ES	ZNF146	36709023	36709097	36705503	36706098	36719649	36719721	0.631	0.758	0.388	0.303	0.349	1.03084e-12	4.22184e-11	34.9	10.3745
ES	MYOF	95107373	95107539	95103612	95103689	95109564	95109726	0.993	0.994	0.928	0.931	0.064	1.08957e-12	4.4593e-11	6.4	10.3507
ES	LGALS8	236703863	236703983	236702178	236702389	236704953	236705010	1	0.988	0.818	0.839	0.165	1.11455e-12	4.5584e-11	16.5	10.3412
ES	GOT2	58753099	58753159	58752430	58752592	58756053	58756182	1	1	0.95	0.94	0.055	1.11955e-12	4.57254e-11	5.5	10.3398
ES	BIRC6	32689576	32689891	32688261	32688449	32690132	32690232	0.967	0.988	0.578	0.567	0.405	1.13298e-12	4.62423e-11	40.5	10.335
ES	VPS54	64174516	64174624	64171733	64171789	64176170	64176297	1	0.987	0.717	0.681	0.294	1.13709e-12	4.63782e-11	29.4	10.3337
ES	IDS	148568455	148568629	148560294	148564749	148571844	148571971	0.965	0.985	0.908	0.917	0.062	1.13864e-12	4.64097e-11	6.2	10.3334
ES	UBAP2L	154207066	154207235	154201090	154201201	154207671	154207767	1	0.998	0.861	0.924	0.106	1.14475e-12	4.66266e-11	10.6	10.3314
ES	PRPF8	1581811	1581946	1580858	1580988	1582055	1582175	1	1	0.95	0.934	0.058	1.1674e-12	4.75166e-11	5.8	10.3232
ES	IPO5	98668982	98669105	98667979	98668035	98670738	98670958	1	0.998	0.9	0.94	0.079	1.17606e-12	4.78363e-11	7.9	10.3202
ES	DCUN1D5	102936997	102937102	102935003	102935106	102937187	102937296	1	1	0.901	0.901	0.099	1.23423e-12	5.01017e-11	9.9	10.3001
ES	AHSA1	77934799	77934851	77931881	77932010	77935419	77935815	0.99	0.99	0.795	0.906	0.139	1.23468e-12	5.01017e-11	13.9	10.3001
ES	AAED1	99408174	99408306	99403532	99404168	99413671	99413777	0.663	0.58	0.158	0.266	0.409	1.23512e-12	5.01017e-11	40.9	10.3001
ES	IFNAR2	34615977	34616019	34614144	34614282	34617255	34617379	1	0.973	0.596	0.768	0.304	1.23723e-12	5.01189e-11	30.4	10.3
ES	DST	56336856	56337020	56335903	56336066	56338670	56338800	0.991	0.991	0.832	0.859	0.146	1.25933e-12	5.09791e-11	14.6	10.2926
RI	CTNNB1	41280624	41281939	41280624	41280845	41281309	41281939	0.616	0.507	0.845	0.797	-0.259	2.09799e-12	5.25451e-11	-25.9	10.2795
ES	VIM	17277844	17277888	17277167	17277388	17279228	17279592	1	1	0.976	0.966	0.029	1.33593e-12	5.397e-11	2.9	10.2678
ES	OTULIN	14690147	14690417	14687629	14687755	14692962	14699842	1	1	0.811	0.758	0.216	1.36757e-12	5.52108e-11	21.6	10.258
ES	RBMS2	56982715	56982802	56982077	56982158	56982923	56989980	0.898	0.807	0.302	0.288	0.558	1.43197e-12	5.7732e-11	55.8	10.2386
ES	EDEM1	5252804	5252901	5249777	5249948	5255003	5255207	1	0.987	0.708	0.671	0.304	1.45783e-12	5.87351e-11	30.4	10.2311
ES	AKAP11	42887182	42887266	42882589	42882745	42888029	42888076	0.491	0.463	0.131	0.131	0.346	1.55409e-12	6.25708e-11	34.6	10.2036
ES	TMX1	51716410	51716483	51716185	51716287	51721058	51724372	1	1	0.895	0.949	0.078	1.58717e-12	6.38164e-11	7.8	10.1951
ES	PPP6C	127920519	127920661	127916184	127916264	127933363	127933459	0.924	0.973	0.634	0.754	0.255	1.61249e-12	6.47467e-11	25.5	10.1888
ES	MRPS15	36927688	36927764	36926864	36926913	36929406	36929451	0.993	0.991	0.862	0.874	0.124	1.63591e-12	6.5643e-11	12.4	10.1828
ES	RBM22	150078803	150078833	150078060	150078193	150080005	150080059	1	1	0.915	0.861	0.112	1.662e-12	6.66449e-11	11.2	10.1762
ES	FAM21C	46246929	46247001	46246198	46246286	46248035	46248154	0.965	0.986	0.824	0.688	0.22	1.67022e-12	6.69292e-11	22	10.1744
ES	ABHD5	43756438	43756550	43753200	43753355	43759934	43764217	0.919	0.973	0.543	0.616	0.366	1.70808e-12	6.84002e-11	36.6	10.1649
ES	IFNAR1	34715840	34715982	34713304	34713480	34717551	34717666	0.971	0.93	0.641	0.588	0.336	1.7143e-12	6.8603e-11	33.6	10.1637
ES	EMC1	19570443	19570509	19570107	19570201	19571399	19571524	1	0.995	0.918	0.783	0.147	1.73361e-12	6.93294e-11	14.7	10.1591
ES	SMEK2	55825551	55826175	55816014	55816092	55831113	55831212	0.93	0.859	0.614	0.607	0.284	1.80411e-12	7.20035e-11	28.4	10.1426
ES	TRAPPC10	45494204	45494351	45483418	45483666	45494919	45495034	1	1	0.592	0.565	0.421	1.92146e-12	7.65329e-11	42.1	10.1162
ES	BIRC6	32715107	32715218	32713654	32713781	32716491	32716625	1	1	0.736	0.696	0.284	2.04248e-12	8.12441e-11	28.4	10.0902
ES	ACADM	76194085	76194173	76190031	76190502	76198328	76198426	0.935	0.921	0.605	0.53	0.361	2.12197e-12	8.42371e-11	36.1	10.0745
ES	FN1	216298046	216298184	216296555	216296687	216299418	216299547	1	0.991	0.937	0.905	0.075	2.12597e-12	8.43394e-11	7.5	10.074
ES	METTL3	21968636	21968824	21967635	21967744	21969054	21969271	1	1	0.404	0.77	0.413	2.1354e-12	8.46573e-11	41.3	10.0723
ES	MKI67	129913191	129914271	129911690	129911866	129914754	129914800	0.912	0.713	0.362	0.403	0.43	2.16915e-12	8.59381e-11	43	10.0658
ES	UEVLD	18596893	18596959	18591760	18591924	18600270	18600355	0.943	0.941	0.664	0.679	0.27	2.26719e-12	8.97622e-11	27	10.0469
ES	ATP5C1	7838083	7838118	7830092	7830226	7839009	7839141	0.991	0.996	0.975	0.929	0.042	2.3056e-12	9.12223e-11	4.2	10.0399
ES	KIAA0196	126069797	126069908	126068918	126069059	126071463	126071539	1	1	0.773	0.861	0.183	2.36755e-12	9.36111e-11	18.3	10.0287
ES	MTIF2	55490775	55491001	55489451	55489563	55494704	55494771	1	1	0.894	0.855	0.125	2.43294e-12	9.60689e-11	12.5	10.0174
ES	KHNYN	24905593	24905695	24905277	24905385	24906241	24910547	1	1	0.755	0.863	0.191	2.43239e-12	9.60689e-11	19.1	10.0174
ES	PCGF5	93008421	93008481	93008261	93008317	93011048	93011197	1	1	0.733	0.865	0.201	2.43527e-12	9.60972e-11	20.1	10.0173
RI	PSMD11	30807506	30810337	30807506	30807649	30807770	30810337	0.029	0.07	0.131	0.136	-0.084	4.01246e-12	9.61245e-11	-8.4	10.0172
ES	SMC1A	53426510	53426652	53423391	53423537	53431943	53432081	0.989	0.983	0.898	0.817	0.129	2.45259e-12	9.67164e-11	12.9	10.0145
ES	POGZ	151379710	151379767	151379386	151379499	151380575	151380716	1	1	0.311	0.632	0.528	2.51088e-12	9.89493e-11	52.8	10.0046
ES	DAPK1	90261375	90261474	90260809	90260929	90262219	90262318	0.987	1	0.732	0.719	0.268	2.51821e-12	9.91724e-11	26.8	10.0036
ES	LGMN	93172827	93172998	93170151	93170706	93176016	93176217	0.934	0.983	0.568	0.528	0.41	2.53542e-12	9.9784e-11	41	10.0009
ES	VPS33B	91560192	91560254	91557613	91557663	91561034	91561115	0.961	0.981	0.397	0.338	0.603	2.56395e-12	1.00774e-10	60.3	9.99665
A3SS	NME4	450108	450754	450218	450754	449626	449739	0.038	0.063	0.163	0.167	-0.115	1.33338e-12	1.00892e-10	-11.5	9.99614
ES	PPP6C	127923119	127923185	127920519	127920661	127933363	127933459	0.931	0.958	0.796	0.657	0.218	2.67342e-12	1.04937e-10	21.8	9.97907
ES	NARS2	78152136	78152163	78147006	78147860	78154706	78154804	0.953	0.944	0.497	0.635	0.382	2.68496e-12	1.05321e-10	38.2	9.97748
ES	DPH5	101458192	101458296	101455179	101456187	101460665	101460705	0.731	0.772	0.41	0.318	0.388	2.69429e-12	1.05617e-10	38.8	9.97627
ES	EIF3H	117668094	117668244	117658709	117658842	117767904	117768062	0.987	0.994	0.835	0.835	0.155	2.73781e-12	1.07182e-10	15.5	9.96988
ES	KIAA0100	26970627	26970677	26969886	26970005	26971075	26971205	1	1	0.701	0.714	0.292	2.78866e-12	1.09029e-10	29.2	9.96246
ES	BOD1L1	13584275	13584360	13583860	13583934	13588019	13588099	0.992	1	0.868	0.694	0.215	2.90201e-12	1.13386e-10	21.5	9.94544
ES	RABL3	120409295	120409334	120405527	120408735	120412999	120413071	0.979	0.988	0.509	0.668	0.395	2.96163e-12	1.15488e-10	39.5	9.93746
ES	C12orf75	105742379	105742404	105724413	105724715	105759584	105759620	0.982	0.997	0.793	0.849	0.169	2.99005e-12	1.1652e-10	16.9	9.9336
ES	ABCD4	74754909	74754962	74754512	74754589	74755418	74755468	0.988	0.93	0.342	0.409	0.584	3.04068e-12	1.18415e-10	58.4	9.92659
ES	ZNF227	44721943	44722005	44717221	44717397	44732598	44732725	0.681	0.702	0.293	0.235	0.427	3.10818e-12	1.20965e-10	42.7	9.91734
ES	BCL2L2-PABPN1	23793173	23793261	23792585	23792692	23793346	23793498	1	0.997	0.965	0.94	0.046	3.12916e-12	1.21702e-10	4.6	9.9147
ES	RALGPS2	178866798	178866891	178863053	178863159	178871240	178871346	1	1	0.844	0.789	0.183	3.20721e-12	1.24656e-10	18.3	9.90429
ES	USP9X	41078354	41078484	41077624	41077850	41082469	41082655	0.99	0.992	0.787	0.845	0.175	3.21465e-12	1.24863e-10	17.5	9.90357
ES	CKAP5	46801977	46802035	46801743	46801869	46804823	46804918	1	1	0.821	0.864	0.157	3.22953e-12	1.25277e-10	15.7	9.90213
ES	POM121	72411355	72411532	72410952	72411055	72412375	72414061	1	0.983	0.668	0.609	0.353	3.22942e-12	1.25277e-10	35.3	9.90213
ES	GRAMD1A	35504159	35504272	35502377	35502458	35504444	35504595	0.986	0.909	0.631	0.467	0.398	3.26161e-12	1.2644e-10	39.8	9.89812
ES	MBD1	47797838	47797910	47795215	47796188	47799046	47799108	0.573	0.725	0.135	0.148	0.508	3.32423e-12	1.28783e-10	50.8	9.89014
ES	CAPRIN2	30884276	30884444	30883172	30883216	30887901	30888140	0.989	1	0.798	0.816	0.188	3.46534e-12	1.34075e-10	18.8	9.87265
ES	UNC119	26875016	26875119	26873724	26874867	26875609	26875723	1	0.967	0.632	0.71	0.313	3.48976e-12	1.34932e-10	31.3	9.86988
ES	ASXL2	25976402	25976508	25972564	25973282	25978886	25978983	0.974	0.943	0.346	0.545	0.513	3.56415e-12	1.37719e-10	51.3	9.86101
ES	RAB23	57059567	57059650	57058639	57058732	57061247	57061404	1	0.992	0.673	0.572	0.373	3.5808e-12	1.38183e-10	37.3	9.85955
ES	ISCU	108961433	108961519	108960965	108961044	108962606	108963160	0.012	0.012	0.081	0.06	-0.059	3.5949e-12	1.38637e-10	-5.9	9.85812
ES	ESYT1	56536618	56536717	56536361	56536516	56536800	56536932	0.981	0.992	0.925	0.768	0.14	3.62943e-12	1.39878e-10	14	9.85425
ES	ADD1	2895739	2895820	2886241	2886393	2896308	2896458	1	0.99	0.847	0.894	0.124	3.69071e-12	1.42147e-10	12.4	9.84726
ES	NPM1	170818308	170818428	170814707	170815010	170832305	170832407	0.982	1	0.726	0.788	0.234	3.71003e-12	1.42799e-10	23.4	9.84527
ES	ANKEF1	10025041	10025191	10023769	10023969	10026221	10026345	1	1	0.57	0.778	0.326	3.7147e-12	1.42886e-10	32.6	9.84501
ES	PREB	27355097	27355271	27354877	27354950	27355470	27355595	0.983	0.86	0.558	0.571	0.357	3.90221e-12	1.50002e-10	35.7	9.8239
ES	KTN1	56139889	56139973	56139646	56139730	56142552	56142636	0.325	0.37	0.169	0.181	0.173	3.92186e-12	1.5066e-10	17.3	9.822
ES	PHF20L1	133806978	133807063	133806655	133806827	133811017	133811106	1	1	0.758	0.853	0.195	3.99181e-12	1.53248e-10	19.5	9.81461
ES	TNPO1	72192284	72192383	72189442	72189530	72192882	72192978	1	1	0.944	0.948	0.054	4.00513e-12	1.5366e-10	5.4	9.81344
ES	ARHGAP12	32128232	32128247	32120666	32120728	32128564	32128639	0.606	0.709	0.288	0.246	0.39	4.03422e-12	1.54676e-10	39	9.81058
ES	TUBA4A	220116729	220116952	220116286	220116435	220118577	220118668	0.988	0.994	0.948	0.927	0.053	4.07097e-12	1.55985e-10	5.3	9.80692
ES	NOP58	203152382	203152447	203149067	203149204	203155045	203155180	0.997	0.998	0.891	0.922	0.091	4.09628e-12	1.56853e-10	9.1	9.80451
ES	BAX	49458943	49459090	49458116	49458219	49459454	49459590	0.993	0.992	0.95	0.91	0.063	4.17566e-12	1.59687e-10	6.3	9.79673
ES	ZNF706	102212217	102212325	102209265	102211467	102213834	102213971	0.995	1	0.937	0.948	0.055	4.3433e-12	1.65885e-10	5.5	9.78019
ES	COQ9	57492157	57492262	57486712	57486848	57493476	57493632	0.989	0.986	0.788	0.692	0.248	4.37195e-12	1.66872e-10	24.8	9.77762
ES	PAFAH1B1	2569309	2569384	2568665	2568750	2570285	2570492	1	1	0.977	0.927	0.048	4.67903e-12	1.78479e-10	4.8	9.74841
ES	ARNTL2	27540160	27540253	27538413	27538493	27542111	27542229	0.922	0.873	0.584	0.637	0.287	4.69758e-12	1.79071e-10	28.7	9.74697
ES	ZMYND11	283524	283617	282777	282855	285377	285465	1	0.992	0.8	0.869	0.161	4.79605e-12	1.82708e-10	16.1	9.73824
ES	JAG1	10633115	10633246	10632778	10632898	10639115	10639370	1	1	0.636	0.756	0.304	4.82669e-12	1.83724e-10	30.4	9.73583
ES	ARNT	150814899	150814944	150811916	150812130	150818738	150818783	0.952	0.925	0.458	0.521	0.449	4.82892e-12	1.83724e-10	44.9	9.73583
ES	FLCN	17119693	17119817	17118498	17118630	17120382	17120496	0.97	0.935	0.495	0.414	0.498	4.85356e-12	1.84544e-10	49.8	9.7339
ES	SUZ12	30320260	30320352	30315338	30315516	30320883	30321027	1	1	0.949	0.844	0.104	4.8832e-12	1.85552e-10	10.4	9.73153
ES	AKAP10	19812493	19812589	19807764	19809545	19823348	19823431	0.956	0.961	0.624	0.636	0.328	4.9033e-12	1.86197e-10	32.8	9.73003
ES	DYNC1LI1	32571952	32572012	32571775	32571820	32574477	32574589	1	1	0.765	0.932	0.151	4.94904e-12	1.87694e-10	15.1	9.72655
ES	ACIN1	23531376	23531484	23530506	23530831	23531624	23531732	1	1	0.888	0.896	0.108	5.13922e-12	1.94659e-10	10.8	9.71073
ES	TMEM248	66415938	66416122	66413530	66413681	66420488	66423538	0.996	0.997	0.875	0.911	0.103	5.16909e-12	1.95665e-10	10.3	9.70849
ES	UBE2Q2	76168527	76168612	76165768	76165909	76175706	76175765	0.922	0.926	0.658	0.576	0.307	5.22615e-12	1.977e-10	30.7	9.70399
ES	UBE2Q2	76183259	76183355	76182775	76182824	76189335	76189402	0.984	0.971	0.82	0.694	0.221	5.25269e-12	1.98577e-10	22.1	9.70207
ES	COPS2	49420898	49420957	49417470	49420291	49421673	49421756	1	1	0.929	0.885	0.093	5.25868e-12	1.98677e-10	9.3	9.70185
ES	ECT2	172477945	172478053	172474772	172474955	172479399	172479473	1	1	0.783	0.871	0.173	5.27289e-12	1.99088e-10	17.3	9.70096
ES	NT5C3A	33059246	33059336	33057050	33057213	33060883	33060969	1	1	0.862	0.909	0.115	5.46352e-12	2.06154e-10	11.5	9.68581
ES	CUL4A	113909006	113909112	113907395	113907509	113909266	113909439	1	0.991	0.799	0.876	0.158	5.46785e-12	2.06187e-10	15.8	9.68574
ES	DALRD3	49054044	49054106	49053861	49053944	49054206	49054280	0.896	0.959	0.345	0.397	0.556	5.57332e-12	2.10031e-10	55.6	9.67772
ES	ZZZ3	78044458	78044554	78041752	78041905	78045211	78045313	0.952	1	0.577	0.76	0.307	5.82945e-12	2.19405e-10	30.7	9.65875
ES	GBF1	104123466	104123555	104123012	104123153	104125153	104125356	1	1	0.784	0.772	0.222	5.87086e-12	2.20607e-10	22.2	9.65638
ES	UBR5	103291053	103291167	103289199	103289420	103291263	103291436	1	0.993	0.776	0.789	0.214	5.93159e-12	2.22685e-10	21.4	9.65231
ES	EPB41L1	34807682	34807766	34806797	34806884	34809785	34809866	0.964	0.984	0.721	0.816	0.206	6.00053e-12	2.25132e-10	20.6	9.64756
ES	RHOQ	46770892	46770951	46769866	46770327	46803225	46803390	0.856	0.922	0.491	0.506	0.391	6.07236e-12	2.27683e-10	39.1	9.64267
ES	GOLGA5	93303730	93303794	93301903	93302009	93305710	93306306	0.974	0.986	0.865	0.734	0.18	6.18983e-12	2.31795e-10	18	9.6349
ES	ZFAND1	82629483	82629523	82627221	82627349	82630416	82630459	0.458	0.655	0.149	0.1	0.432	6.42819e-12	2.40418e-10	43.2	9.61903
ES	MAP2K1	66735617	66735695	66729083	66729230	66736993	66737045	0.982	0.982	0.872	0.878	0.107	6.53644e-12	2.4416e-10	10.7	9.61233
ES	TARS	33445429	33445510	33440881	33441249	33448646	33448837	1	1	0.904	0.953	0.072	6.58296e-12	2.45743e-10	7.2	9.60952
ES	UBE2R2	33886878	33886965	33817181	33817932	33900171	33900269	0.967	0.958	0.833	0.843	0.124	6.64635e-12	2.47954e-10	12.4	9.60563
ES	RNF213	78353419	78353514	78351561	78351596	78354630	78354787	0.982	0.991	0.707	0.668	0.299	6.69775e-12	2.49558e-10	29.9	9.60283
ES	USP34	61462979	61463045	61459586	61459667	61463160	61463208	1	1	0.659	0.823	0.259	6.74349e-12	2.51105e-10	25.9	9.60014
A3SS	POLR2H	184085900	184086383	184085964	184086383	184084504	184084588	0.122	0.125	0.312	0.408	-0.236	3.59812e-12	2.53481e-10	-23.6	9.59605
ES	C12orf49	117158100	117158252	117157567	117157681	117160871	117161028	1	1	0.778	0.783	0.22	6.97187e-12	2.59447e-10	22	9.58595
ES	KIAA0100	26970181	26970329	26969886	26970005	26971075	26971205	1	1	0.781	0.836	0.192	7.1515e-12	2.65965e-10	19.2	9.57518
ES	SETD5	9484991	9485101	9483811	9483929	9486731	9486984	1	1	0.622	0.803	0.287	7.39597e-12	2.74885e-10	28.7	9.56085
ES	HPRT1	133632637	133632714	133632419	133632466	133634059	133634698	0.998	1	0.951	0.941	0.053	7.46858e-12	2.77064e-10	5.3	9.55742
ES	EIF3L	38246021	38246070	38245378	38245489	38247286	38247497	0.994	1	0.94	0.906	0.074	7.46792e-12	2.77064e-10	7.4	9.55742
ES	DDX11	31254766	31254916	31253960	31254064	31255176	31255245	1	0.983	0.549	0.578	0.428	7.48412e-12	2.77468e-10	42.8	9.55679
ES	CSNK2A1	478364	478424	476362	476446	479898	479949	1	1	0.978	0.946	0.038	7.84228e-12	2.90023e-10	3.8	9.53757
ES	NOC2L	881552	881666	880897	881033	881781	881925	1	0.996	0.839	0.909	0.124	8.11273e-12	2.99838e-10	12.4	9.52311
ES	RANGAP1	41652714	41652828	41652194	41652294	41653951	41654110	1	0.988	0.713	0.871	0.202	8.31823e-12	3.07052e-10	20.2	9.51279
RI	ZNF226	44669740	44669960	44669740	44669766	44669909	44669960	0.666	0.782	1	0.987	-0.27	1.38456e-11	3.17872e-10	-27	9.49775
ES	CD109	74476670	74476733	74476481	74476583	74477777	74477954	0.971	0.995	0.893	0.905	0.084	8.69427e-12	3.20733e-10	8.4	9.49386
ES	UBA6	68506868	68506946	68504660	68504842	68510415	68510496	0.95	1	0.644	0.593	0.356	8.7349e-12	3.22032e-10	35.6	9.4921
ES	FAS	90767456	90767594	90762785	90762951	90770295	90770357	0.962	0.969	0.764	0.697	0.235	8.87002e-12	3.26811e-10	23.5	9.4857
ES	BFAR	14743660	14743830	14742244	14742449	14755748	14755922	0.991	0.943	0.684	0.701	0.274	9.0441e-12	3.33019e-10	27.4	9.47753
ES	MIS18BP1	45673601	45673656	45672392	45673415	45675285	45675373	1	1	0.797	0.646	0.278	9.06553e-12	3.33601e-10	27.8	9.47677
ES	DMXL2	51747347	51747425	51745746	51745838	51748262	51748390	1	1	0.697	0.466	0.418	9.20486e-12	3.38519e-10	41.8	9.47042
ES	CCND1	69457798	69458014	69455872	69456279	69458599	69458759	1	0.998	0.941	0.914	0.072	9.31577e-12	3.42386e-10	7.2	9.46548
ES	KIAA1191	175782573	175782752	175775252	175775359	175786483	175786570	0.807	0.872	0.246	0.404	0.514	9.45233e-12	3.47191e-10	51.4	9.45943
ES	G3BP2	76582740	76582914	76582107	76582198	76584026	76584108	0.997	0.998	0.93	0.921	0.072	9.61653e-12	3.52786e-10	7.2	9.45249
ES	SAP30BP	73667895	73667943	73664595	73664705	73689519	73689562	0.982	0.993	0.788	0.9	0.143	9.867e-12	3.61751e-10	14.3	9.44159
A3SS	ALKBH2	109530311	109530742	109530311	109530592	109531051	109531293	0.57	0.638	0.925	0.908	-0.313	5.34706e-12	3.64135e-10	-31.3	9.43874
ES	FLNB	58141686	58141802	58140517	58140655	58145280	58145413	1	0.998	0.848	0.939	0.106	1.00696e-11	3.68952e-10	10.6	9.43303
ES	UNC119B	121154672	121154845	121154430	121154542	121157722	121161443	0.992	1	0.781	0.816	0.198	1.01311e-11	3.70977e-10	19.8	9.43065
ES	CD44	35208378	35208447	35201820	35201954	35211381	35211612	0.998	0.996	0.971	0.971	0.026	1.02055e-11	3.73471e-10	2.6	9.42774
ES	NUCKS1	205698699	205698749	205696827	205696933	205719084	205719372	0.996	0.999	0.949	0.961	0.043	1.02353e-11	3.7433e-10	4.3	9.42675
ES	CTCF	67645853	67646024	67644726	67645516	67650647	67650781	0.981	1	0.892	0.836	0.126	1.04241e-11	3.81002e-10	12.6	9.41907
ES	TJP1	30020140	30020223	30018984	30019195	30024636	30024732	1	1	0.912	0.858	0.115	1.04646e-11	3.82248e-10	11.5	9.41765
ES	COMMD9	36298638	36298673	36297686	36297790	36300026	36300166	0.964	0.99	0.83	0.757	0.183	1.04828e-11	3.82443e-10	18.3	9.41743
ES	BPNT1	220246191	220246299	220242725	220242774	220247308	220247413	0.971	0.894	0.586	0.63	0.325	1.07042e-11	3.90041e-10	32.5	9.40889
ES	RASEF	85622351	85622420	85620330	85620415	85624555	85624671	0.794	0.905	0.196	0.399	0.552	1.0748e-11	3.91395e-10	55.2	9.40738
ES	VPS37A	17133905	17133976	17132241	17132467	17137536	17137664	1	1	0.913	0.895	0.096	1.07591e-11	3.9156e-10	9.6	9.4072
ES	CRTC2	153925741	153925845	153925280	153925310	153926013	153926082	0.88	0.965	0.433	0.439	0.486	1.09747e-11	3.98918e-10	48.6	9.39912
ES	SLCO1B3	21030705	21030870	21028168	21028411	21032369	21032565	1	0.989	0.811	0.846	0.166	1.12155e-11	4.06925e-10	16.6	9.39049
ES	PPIA	44838845	44838876	44836234	44836392	44839300	44839473	1	1	0.974	0.974	0.026	1.13594e-11	4.11894e-10	2.6	9.38521
ES	SNX17	27597555	27597625	27597212	27597300	27597927	27598020	0.998	0.997	0.868	0.921	0.103	1.13682e-11	4.11965e-10	10.3	9.38514
ES	ATF6	161748033	161748110	161736033	161736232	161751701	161751789	1	0.965	0.785	0.8	0.19	1.15489e-11	4.18256e-10	19	9.37856
ES	SCAMP3	155230327	155230450	155230120	155230241	155231876	155232176	1	0.974	0.663	0.865	0.223	1.19526e-11	4.32087e-10	22.3	9.36443
ES	DCBLD2	98530037	98530163	98526924	98527018	98530311	98530398	1	1	0.976	0.968	0.028	1.21788e-11	4.39998e-10	2.8	9.35655
ES	NUP54	77038816	77038927	77035811	77036647	77039227	77039347	1	1	0.876	0.85	0.137	1.22894e-11	4.43724e-10	13.7	9.35289
ES	MED4	48657506	48657564	48655780	48655867	48660417	48660588	1	1	0.725	0.897	0.189	1.30325e-11	4.69698e-10	18.9	9.32818
ES	RCC1	28862773	28862893	28862382	28862538	28863258	28863411	0.975	0.992	0.592	0.82	0.278	1.31375e-11	4.73196e-10	27.8	9.32496
ES	GTF3A	28006867	28006941	28004669	28004758	28008941	28009171	1	1	0.835	0.906	0.129	1.31871e-11	4.74696e-10	12.9	9.32358
ES	MAP4K3	39485488	39485581	39481590	39481661	39485659	39485728	1	1	0.926	0.728	0.173	1.32245e-11	4.75755e-10	17.3	9.32262
ES	FBXO22	76196831	76196970	76196199	76196444	76205543	76205631	0.906	0.824	0.573	0.558	0.299	1.33125e-11	4.7834e-10	29.9	9.32026
ES	MTUS1	17507354	17507471	17504490	17504588	17510694	17510790	0.995	0.996	0.919	0.881	0.096	1.35868e-11	4.87608e-10	9.6	9.31193
ES	SDHD	111958580	111958697	111957547	111957683	111959590	111959735	1	0.997	0.923	0.897	0.088	1.36048e-11	4.87665e-10	8.8	9.31188
ES	KIAA0100	26970627	26970677	26970181	26970329	26971075	26971205	1	1	0.805	0.886	0.154	1.3601e-11	4.87665e-10	15.4	9.31188
ES	MAT2B	162940560	162940675	162939007	162939202	162940847	162941000	0.988	1	0.812	0.924	0.126	1.38259e-11	4.94995e-10	12.6	9.3054
ES	MRPL52	23302626	23302691	23299395	23299463	23303380	23304246	0.929	0.98	0.839	0.813	0.129	1.39726e-11	4.99344e-10	12.9	9.3016
ES	CPSF3	9570880	9571009	9570051	9570149	9572639	9572817	1	1	0.918	0.879	0.101	1.40004e-11	5.00036e-10	10.1	9.301
RI	UXT	47518228	47518579	47518228	47518335	47518513	47518579	0.117	0.327	0.788	0.699	-0.522	2.35196e-11	5.18373e-10	-52.2	9.28536
ES	LZIC	9992860	9992956	9989775	9990515	9994819	9994918	0.984	0.988	0.604	0.689	0.34	1.48098e-11	5.28312e-10	34	9.27711
ES	ATP8B1	55321223	55321307	55319715	55319961	55322425	55322649	1	0.989	0.559	0.684	0.373	1.5103e-11	5.38126e-10	37.3	9.26912
ES	INTS2	59972675	59972744	59971125	59971260	59974829	59974944	1	0.986	0.733	0.717	0.268	1.53674e-11	5.47055e-10	26.8	9.26197
ES	NUB1	151046158	151046326	151042433	151042552	151048509	151048568	0.968	0.961	0.737	0.816	0.188	1.54049e-11	5.47897e-10	18.8	9.2613
ES	NPLOC4	79575753	79575848	79573716	79573840	79580343	79580520	0.991	0.979	0.827	0.807	0.168	1.58326e-11	5.6277e-10	16.8	9.24967
ES	NEMF	50269386	50269445	50267137	50267414	50269954	50270012	1	1	0.694	0.328	0.489	1.65714e-11	5.87628e-10	48.9	9.2309
ES	SREK1IP1	64050141	64050189	64036883	64037027	64064331	64064496	0.931	1	0.633	0.772	0.263	1.66164e-11	5.88871e-10	26.3	9.22998
ES	GIN1	102433017	102433194	102432244	102432530	102433293	102433485	0.972	1	0.596	0.648	0.364	1.6684e-11	5.90915e-10	36.4	9.22847
ES	NPLOC4	79577235	79577284	79573716	79573840	79580343	79580520	0.983	0.971	0.773	0.694	0.243	1.67543e-11	5.93051e-10	24.3	9.22691
ES	AHSA1	77934799	77934851	77934425	77934527	77935419	77935815	0.997	1	0.954	0.961	0.041	1.686e-11	5.96083e-10	4.1	9.22469
ES	ALG1	5130946	5131057	5129748	5129808	5132559	5132674	1	0.958	0.784	0.641	0.266	1.72249e-11	6.08623e-10	26.6	9.21565
ES	VRK2	58313473	58313561	58311223	58311273	58315475	58315581	0.975	0.958	0.573	0.483	0.438	1.74554e-11	6.16035e-10	43.8	9.21039
ES	ATP2B4	203671171	203671207	203669925	203670051	203672779	203672941	1	1	0.729	0.595	0.338	1.76921e-11	6.24018e-10	33.8	9.2048
ES	TTC4	55194018	55194105	55188347	55188472	55197158	55197373	1	1	0.912	0.796	0.146	1.77437e-11	6.25468e-10	14.6	9.20379
ES	PTBP1	803560	803636	799412	799443	804035	804208	1	1	0.937	0.95	0.056	1.77929e-11	6.2683e-10	5.6	9.20285
ES	PFKP	3147306	3147351	3143556	3143746	3147584	3147693	1	1	0.83	0.846	0.162	1.80433e-11	6.35277e-10	16.2	9.19704
ES	IL18	112025697	112025784	112020794	112020929	112034628	112034840	1	0.996	0.88	0.905	0.105	1.83655e-11	6.45856e-10	10.5	9.18986
ES	SMC5	72901115	72901187	72897337	72897499	72912881	72913137	1	0.974	0.757	0.797	0.21	1.8419e-11	6.47355e-10	21	9.18886
ES	STRN4	47225242	47225329	47223792	47224028	47225498	47225597	0.993	0.985	0.822	0.692	0.232	1.88877e-11	6.63434e-10	23.2	9.1782
A3SS	AP1G2	24033254	24033430	24033254	24033368	24033541	24033597	0.227	0.433	0.836	0.866	-0.521	1.04895e-11	6.69689e-10	-52.1	9.17413
ES	KLHDC3	42985256	42985433	42984871	42985084	42985590	42985706	0.99	1	0.508	0.75	0.366	1.92136e-11	6.74485e-10	36.6	9.17103
ES	PBX1	164789308	164789421	164781226	164781386	164790773	164790863	0.346	0.341	0.089	0.092	0.253	1.97914e-11	6.93947e-10	25.3	9.15867
ES	TBC1D14	7006570	7006651	7002871	7002978	7008358	7008453	1	1	0.843	0.841	0.158	1.98876e-11	6.96911e-10	15.8	9.15682
ES	SPAG7	4863528	4863613	4863316	4863406	4863753	4863842	0.995	0.993	0.871	0.91	0.103	1.9973e-11	6.99491e-10	10.3	9.15522
ES	MDN1	90372510	90372686	90371805	90371958	90374205	90374347	1	0.974	0.724	0.465	0.392	2.00641e-11	7.02266e-10	39.2	9.1535
ES	TRAM1	71508497	71508556	71499340	71499411	71510129	71510246	0.993	0.999	0.958	0.954	0.04	2.03213e-11	7.10775e-10	4	9.14827
ES	GANAB	62394519	62394596	62394331	62394406	62394760	62394825	1	1	0.967	0.943	0.045	2.03311e-11	7.10775e-10	4.5	9.14827
ES	FAM208A	56658855	56659034	56658506	56658671	56661064	56661173	1	1	0.838	0.747	0.208	2.0437e-11	7.14058e-10	20.8	9.14627
ES	WBSCR22	73107953	73107999	73106925	73106976	73108321	73108380	0.994	1	0.907	0.769	0.159	2.06957e-11	7.22671e-10	15.9	9.14106
ES	MALT1	56378152	56378185	56377207	56377304	56381314	56381341	0.975	0.943	0.659	0.76	0.249	2.07125e-11	7.22836e-10	24.9	9.14096
A3SS	CTNNAL1	111704848	111705151	111704848	111705114	111705240	111705324	0.03	0.034	0.201	0.128	-0.133	1.17415e-11	7.26905e-10	-13.3	9.13852
ES	NIF3L1	201761798	201761937	201759986	201760113	201764107	201764191	0.994	0.987	0.773	0.849	0.179	2.10054e-11	7.32627e-10	17.9	9.13512
ES	RRP1B	45096152	45096217	45094914	45095044	45096613	45096795	1	1	0.853	0.86	0.143	2.12705e-11	7.41439e-10	14.3	9.12992
ES	MON2	62959793	62959811	62959016	62959160	62960101	62960230	0.488	0.723	0.148	0.019	0.522	2.1377e-11	7.44714e-10	52.2	9.12801
ES	AKR1E2	4875541	4875658	4872866	4873034	4877866	4878001	0.95	0.979	0.359	0.543	0.513	2.15609e-11	7.50679e-10	51.3	9.12455
ES	PRKAR2A	48789608	48789750	48788092	48789151	48793811	48793877	0.985	0.948	0.477	0.649	0.403	2.16048e-11	7.5177e-10	40.3	9.12392
ES	GNB2L1	180666066	180666177	180665098	180665239	180666486	180666582	1	0.998	0.982	0.971	0.023	2.16962e-11	7.54508e-10	2.3	9.12234
ES	NFYB	104529225	104529310	104522201	104522295	104531918	104532040	1	1	0.875	0.822	0.151	2.18009e-11	7.57263e-10	15.1	9.12075
ES	SRC	36030004	36030081	36028517	36028697	36030837	36030991	0.987	1	0.81	0.808	0.184	2.20938e-11	7.6654e-10	18.4	9.11546
ES	RWDD2B	30380560	30380628	30380081	30380444	30380715	30380942	0.775	0.839	0.276	0.313	0.512	2.2333e-11	7.74389e-10	51.2	9.11104
ES	TBC1D20	420891	421033	419751	419939	422231	422333	0.993	1	0.781	0.897	0.157	2.24584e-11	7.78282e-10	15.7	9.10886
ES	PHF14	11021998	11022786	11014461	11014572	11030329	11030474	0.83	0.861	0.515	0.516	0.33	2.2587e-11	7.82285e-10	33	9.10663
ES	PSMA6	35782086	35782265	35779945	35780101	35783566	35783661	0.997	1	0.966	0.959	0.036	2.26557e-11	7.84205e-10	3.6	9.10557
ES	ARIH1	72810407	72810475	72766666	72767355	72837160	72837305	0.957	0.961	0.711	0.703	0.252	2.28568e-11	7.90248e-10	25.2	9.10224
ES	EYA4	133703529	133703579	133595853	133595951	133767767	133767892	0.929	0.922	0.458	0.55	0.421	2.31185e-11	7.98831e-10	42.1	9.09755
ES	GNL3L	54569387	54569471	54567705	54567822	54569639	54569775	1	1	0.62	0.844	0.268	2.39001e-11	8.24401e-10	26.8	9.08386
ES	PLOD2	145794568	145794682	145791073	145791139	145795648	145795711	0.986	0.993	0.919	0.943	0.058	2.45427e-11	8.46076e-10	5.8	9.07259
ES	SNHG1	62621489	62621536	62621023	62621062	62621990	62622023	1	1	0.893	0.704	0.202	2.52444e-11	8.69257e-10	20.2	9.06085
ES	TIMM50	39972522	39972673	39971051	39971601	39973524	39973556	0.978	0.978	0.851	0.706	0.2	2.56219e-11	8.81238e-10	20	9.05491
ES	DCAF8	160194851	160194909	160194231	160194339	160195380	160195453	0.922	0.961	0.642	0.669	0.286	2.60451e-11	8.95272e-10	28.6	9.04804
ES	UQCRC2	21973780	21973837	21969855	21969920	21974081	21974206	1	1	0.886	0.93	0.092	2.67576e-11	9.19234e-10	9.2	9.03657
ES	RCE1	66612970	66613033	66612636	66612708	66613330	66614003	0.831	0.746	0.085	0.233	0.629	2.68878e-11	9.23175e-10	62.9	9.03472
ES	GRIPAP1	48838206	48838284	48838007	48838103	48839390	48839504	0.97	0.949	0.595	0.572	0.376	2.71118e-11	9.29789e-10	37.6	9.03162
ES	AP1G1	71798252	71798351	71795414	71795470	71798548	71798629	1	1	0.825	0.917	0.129	2.7132e-11	9.29946e-10	12.9	9.03154
ES	TNIP2	2746423	2746672	2746113	2746233	2747172	2747262	0.987	0.824	0.531	0.46	0.41	2.74278e-11	9.39005e-10	41	9.02733
ES	RAP1B	69045774	69045831	69042478	69042561	69047891	69048032	0.989	0.985	0.891	0.885	0.099	2.74502e-11	9.39228e-10	9.9	9.02723
ES	MPDZ	13147546	13147657	13139985	13140148	13150509	13150687	0.437	0.468	0.086	0.072	0.374	2.79244e-11	9.5381e-10	37.4	9.02054
ES	TTF2	117622189	117622271	117620537	117620665	117624449	117624569	0.985	1	0.58	0.602	0.401	2.80699e-11	9.5787e-10	40.1	9.01869
ES	UFD1L	19462590	19462623	19459209	19459331	19466605	19466738	0.682	0.86	0.356	0.238	0.474	2.80755e-11	9.5787e-10	47.4	9.01869
A3SS	CCPG1	55647420	55653142	55647420	55648607	55657385	55657507	0.942	0.903	0.662	0.713	0.235	1.60661e-11	9.65387e-10	23.5	9.0153
ES	FNDC3A	49741379	49741439	49719913	49720071	49742748	49742887	1	1	0.823	0.79	0.194	2.8326e-11	9.65862e-10	19.4	9.01509
ES	VPS13C	62173761	62173831	62173041	62173153	62173945	62174027	1	1	0.759	0.817	0.212	2.84452e-11	9.69372e-10	21.2	9.01351
ES	ESD	47358386	47358485	47356801	47356926	47361155	47361244	1	1	0.92	0.96	0.06	2.86047e-11	9.74246e-10	6	9.01133
ES	NARS	55287800	55287883	55283048	55283207	55288939	55289177	0.994	1	0.928	0.938	0.064	2.88739e-11	9.82853e-10	6.4	9.00751
ES	MAP4K3	39552658	39552769	39542450	39542529	39552870	39552952	1	1	0.81	0.867	0.161	2.88957e-11	9.83031e-10	16.1	9.00743
ES	PHPT1	139744957	139745012	139744464	139744589	139745206	139745495	0.03	0.016	0.112	0.079	-0.073	2.90804e-11	9.8875e-10	-7.3	9.00491
ES	DARS	136670055	136670136	136668951	136669063	136672038	136672081	0.989	0.994	0.911	0.888	0.092	2.93894e-11	9.98114e-10	9.2	9.00082
ES	EPS8	15834159	15834236	15823789	15823857	15835826	15835906	1	0.98	0.872	0.892	0.108	2.94775e-11	9.99966e-10	10.8	9.00001
ES	KIAA0196	126079833	126079961	126075763	126075893	126085394	126085566	1	0.984	0.797	0.852	0.167	2.94711e-11	9.99966e-10	16.7	9.00001
ES	USP8	50776471	50776558	50773677	50774262	50781997	50782078	0.393	0.467	0.142	0.153	0.283	2.94959e-11	1.00002e-09	28.3	8.99999
ES	FTSJ3	61898389	61898475	61898198	61898298	61898713	61899003	1	0.995	0.859	0.89	0.123	2.98349e-11	1.01094e-09	12.3	8.99528
RI	SHISA5	48509196	48510972	48509196	48510585	48510759	48510972	0.023	0.071	0.265	0.483	-0.327	5.12713e-11	1.04631e-09	-32.7	8.98034
ES	POM121	72398922	72399003	72397339	72397501	72400477	72400649	1	1	0.862	0.802	0.168	3.13735e-11	1.06246e-09	16.8	8.97369
ES	TOP2B	25646250	25646361	25642590	25642716	25647533	25647613	0.988	0.978	0.823	0.839	0.152	3.1612e-11	1.06993e-09	15.2	8.97064
ES	METTL2A	60522197	60522304	60517977	60518117	60525061	60525127	1	0.995	0.863	0.849	0.142	3.17334e-11	1.07343e-09	14.2	8.96923
ES	NETO2	47120136	47120250	47115430	47117712	47143393	47143622	0.78	0.677	0.415	0.455	0.294	3.17538e-11	1.07351e-09	29.4	8.96919
ES	PATL1	59423428	59423518	59422995	59423213	59423971	59424073	0.866	0.765	0.525	0.443	0.332	3.24136e-11	1.09519e-09	33.2	8.96051
ES	NAA30	57866545	57866601	57863469	57863593	57876096	57879466	1	0.993	0.869	0.811	0.156	3.34243e-11	1.1287e-09	15.6	8.94742
ES	WBP2	73847648	73847757	73845684	73845820	73851319	73851501	1	0.992	0.911	0.955	0.063	3.36934e-11	1.13714e-09	6.3	8.94419
ES	MAP3K14	43351489	43351621	43350869	43350974	43351830	43351960	1	1	0.803	0.753	0.222	3.39823e-11	1.14624e-09	22.2	8.94072
ES	CCPG1	55651736	55653142	55647420	55648607	55657385	55657507	0.972	0.953	0.801	0.849	0.137	3.40675e-11	1.14847e-09	13.7	8.93988
ES	RAB8A	16238246	16238336	16236279	16236357	16238835	16238901	0.992	0.99	0.84	0.898	0.122	3.41079e-11	1.14918e-09	12.2	8.93961
ES	STRN	37094956	37095004	37088274	37088396	37096696	37096872	1	1	0.698	0.787	0.258	3.44251e-11	1.15921e-09	25.8	8.93584
ES	SMG1	18888452	18888554	18887445	18887715	18890816	18891041	1	1	0.819	0.786	0.198	3.46096e-11	1.16476e-09	19.8	8.93376
ES	SNAP23	42805596	42805645	42805152	42805194	42807434	42807552	1	1	0.954	0.845	0.101	3.46594e-11	1.16577e-09	10.1	8.93339
ES	DDB2	47254364	47254510	47238408	47238600	47259387	47259552	0.886	0.934	0.464	0.629	0.364	3.47419e-11	1.16789e-09	36.4	8.9326
ES	ZFAND3	38050167	38050233	38029368	38029551	38120010	38122399	1	1	0.517	0.76	0.361	3.49579e-11	1.17449e-09	36.1	8.93015
ES	TCERG1	145847903	145847966	145843113	145843356	145849106	145849307	0.182	0.213	0.047	0.037	0.156	3.50092e-11	1.17555e-09	15.6	8.92976
ES	LACC1	44464249	44464410	44462892	44463118	44465584	44468068	1	0.927	0.43	0.484	0.507	3.52145e-11	1.18177e-09	50.7	8.92747
ES	PSME3	40986360	40986393	40985158	40985690	40986788	40986893	1	0.956	0.701	0.55	0.353	3.53444e-11	1.18546e-09	35.3	8.92611
ES	GMNN	24784671	24784782	24784314	24784397	24785865	24786325	1	1	0.924	0.885	0.095	3.65354e-11	1.22472e-09	9.5	8.91196
ES	PRRC2C	171492573	171492661	171492359	171492493	171493959	171494104	0.996	1	0.895	0.873	0.114	3.69933e-11	1.23937e-09	11.4	8.9068
ES	FADS1	61570272	61570398	61567096	61569934	61570503	61570583	0.999	0.993	0.867	0.959	0.083	3.70496e-11	1.24056e-09	8.3	8.90638
RI	HMGN3	79910961	79912106	79910961	79911443	79911992	79912106	0.071	0.037	0.034	0.01	0.032	6.46004e-11	1.27124e-09	3.2	8.89577
ES	CCNT1	49089781	49089945	49089541	49089612	49091920	49091966	0.642	0.818	0.278	0.239	0.471	3.8061e-11	1.27299e-09	47.1	8.89518
ES	ZNF131	43139266	43139411	43123310	43123412	43161350	43161708	0.959	0.962	0.623	0.686	0.306	3.82863e-11	1.2798e-09	30.6	8.89286
ES	UBQLN1	86294689	86294952	86293355	86293514	86322414	86323168	0.983	0.992	0.95	0.912	0.056	3.85059e-11	1.28642e-09	5.6	8.89062
ES	KIF4A	69572449	69572506	69563726	69563832	69573471	69573657	0.99	0.981	0.783	0.582	0.303	3.85338e-11	1.28663e-09	30.3	8.89055
ES	FAM57A	643744	643840	641085	641287	644540	646075	0.915	0.966	0.635	0.678	0.284	3.86579e-11	1.29005e-09	28.4	8.88939
ES	POLR3H	41928662	41928749	41928097	41928161	41936702	41936799	1	1	0.809	0.839	0.176	3.88406e-11	1.29542e-09	17.6	8.88759
ES	MAD2L1	120983129	120983250	120982028	120982132	120986826	120986973	0.99	0.991	0.896	0.877	0.104	4.05229e-11	1.34926e-09	10.4	8.8699
ES	ANXA2	60689456	60689537	60678226	60678285	60690141	60690185	0.131	0.182	0.115	0.065	0.067	4.12085e-11	1.37055e-09	6.7	8.8631
ES	COL5A2	189929729	189929783	189929282	189929381	189931115	189931223	1	1	0.899	0.914	0.093	4.12947e-11	1.37265e-09	9.3	8.86244
ES	TOM1L1	52982849	52982928	52978051	52978284	52990026	52990176	0.921	0.976	0.693	0.651	0.277	4.14917e-11	1.37843e-09	27.7	8.86062
ES	PTTG1	159851243	159851337	159849308	159849410	159854721	159854880	1	1	0.949	0.887	0.082	4.16814e-11	1.38396e-09	8.2	8.85888
ES	MNAT1	61346431	61346553	61285439	61285565	61434946	61435398	0.973	0.982	0.824	0.769	0.181	4.26669e-11	1.41589e-09	18.1	8.84897
ES	CHD2	93472259	93472321	93470473	93470560	93480747	93480855	0.951	1	0.086	0.551	0.657	4.2976e-11	1.42535e-09	65.7	8.84608
ES	PTPLB	123247232	123247321	123221406	123221528	123301058	123301176	1	1	0.904	0.788	0.154	4.33311e-11	1.43633e-09	15.4	8.84275
ES	COPA	160279981	160280048	160278890	160278966	160281657	160281808	0.997	0.996	0.762	0.888	0.171	4.34264e-11	1.43868e-09	17.1	8.84203
ES	VTI1B	68120153	68120215	68117866	68118198	68123132	68123306	0.98	0.987	0.945	0.903	0.06	4.3627e-11	1.44452e-09	6	8.84028
ES	MINPP1	89280792	89280926	89268092	89268290	89311838	89313218	1	0.985	0.712	0.857	0.208	4.36984e-11	1.44608e-09	20.8	8.83981
ES	ARL5A	152668870	152668954	152663334	152663486	152670682	152670830	1	0.973	0.872	0.778	0.161	4.40203e-11	1.45431e-09	16.1	8.83734
ES	KIAA1191	175782573	175782752	175775252	175775359	175786813	175786921	0.887	0.777	0.411	0.27	0.492	4.44366e-11	1.46725e-09	49.2	8.8335
ES	RPP30	92645568	92645658	92638819	92638891	92654531	92654648	1	1	0.951	0.91	0.07	4.46168e-11	1.47238e-09	7	8.83198
ES	C8orf33	146278447	146278532	146277971	146278283	146278682	146278829	0.996	0.997	0.84	0.903	0.125	4.47954e-11	1.47745e-09	12.5	8.83049
ES	IFT81	110643399	110643485	110643247	110643319	110646975	110647021	0.996	1	0.861	0.874	0.131	4.48913e-11	1.4798e-09	13.1	8.8298
ES	TMEM248	66418212	66418356	66413530	66413681	66420488	66423538	0.995	0.997	0.9	0.911	0.091	4.51874e-11	1.48736e-09	9.1	8.82758
ES	MMS19	99228722	99228861	99228008	99228163	99229402	99229480	0.991	0.968	0.055	0.552	0.676	4.5196e-11	1.48736e-09	67.6	8.82758
ES	KIAA0100	26942681	26942816	26941457	26942264	26943113	26943215	0.992	0.997	0.904	0.923	0.081	4.54112e-11	1.49362e-09	8.1	8.82576
ES	SSR1	7295624	7295718	7281375	7290164	7298979	7299056	0.985	1	0.838	0.889	0.129	4.55183e-11	1.49632e-09	12.9	8.82498
ES	SF3B3	70602945	70603044	70602185	70602398	70603908	70604052	1	1	0.957	0.896	0.074	4.60225e-11	1.51206e-09	7.4	8.82043
ES	NCAPD3	134074793	134074866	134073940	134074066	134076493	134076627	1	1	0.713	0.74	0.274	4.72012e-11	1.54907e-09	27.4	8.80993
ES	PRKAG1	49397340	49397378	49396926	49397073	49397539	49397705	1	0.981	0.791	0.775	0.207	4.72763e-11	1.55068e-09	20.7	8.80948
ES	CHD2	93444396	93444529	93443550	93444054	93467550	93467782	0.973	0.958	0.467	0.602	0.431	4.7491e-11	1.55686e-09	43.1	8.80775
ES	CHD1L	146742592	146742666	146739084	146739177	146743831	146743942	0.953	0.99	0.712	0.566	0.333	4.76443e-11	1.56103e-09	33.3	8.80659
ES	SNF8	47010566	47010708	47007458	47007974	47013531	47013604	0.995	1	0.946	0.935	0.057	4.84295e-11	1.58588e-09	5.7	8.79973
ES	GSK3A	42736647	42736834	42736208	42736301	42737261	42737357	1	0.991	0.928	0.941	0.061	4.8728e-11	1.59478e-09	6.1	8.7973
ES	ENO3	4859867	4859976	4859236	4859438	4860125	4860184	0.991	0.986	0.758	0.723	0.248	4.90438e-11	1.60423e-09	24.8	8.79473
ES	IRAK1	153277979	153278129	153275956	153277368	153278493	153278794	0.995	0.964	0.847	0.639	0.237	5.03674e-11	1.64391e-09	23.7	8.78412
ES	SLTM	59182479	59182660	59181628	59181753	59185095	59185259	0.918	0.948	0.723	0.746	0.199	5.05033e-11	1.64744e-09	19.9	8.78319
ES	S100A4	153517945	153517994	153517129	153517285	153518228	153518282	0.145	0.223	0.092	0.089	0.093	5.06823e-11	1.65237e-09	9.3	8.78189
ES	SLC35B1	47783565	47783671	47782485	47782643	47784326	47784430	1	1	0.663	0.765	0.286	5.46729e-11	1.77955e-09	28.6	8.74969
ES	SSR1	7298155	7298234	7281375	7290164	7298979	7299056	0.982	1	0.78	0.87	0.166	5.50078e-11	1.78947e-09	16.6	8.74728
ES	SUV420H1	67947598	67947667	67942484	67942650	67953247	67953395	0.96	0.981	0.734	0.747	0.23	5.52574e-11	1.7966e-09	23	8.74555
ES	NPAS2	101565828	101565942	101564696	101564817	101580519	101580638	0.973	0.961	0.825	0.748	0.18	5.59741e-11	1.81891e-09	18	8.74019
ES	VRK2	58312015	58312085	58311223	58311273	58315475	58315581	0.984	0.957	0.627	0.386	0.464	5.66512e-11	1.83991e-09	46.4	8.7352
ES	RIT1	155874521	155874595	155874101	155874293	155880240	155880297	1	1	0.949	0.791	0.13	5.71941e-11	1.85653e-09	13	8.7313
ES	KCTD20	36447367	36447488	36446897	36447000	36449338	36449536	0.988	0.99	0.799	0.705	0.237	5.73644e-11	1.86104e-09	23.7	8.73024
ES	UBE2Q1	154523413	154523480	154521050	154522945	154524246	154524295	1	1	0.749	0.883	0.184	5.8201e-11	1.88715e-09	18.4	8.72419
ES	RAD18	9000603	9000685	8990192	8990254	9005018	9005159	1	1	0.516	0.674	0.405	5.85537e-11	1.89756e-09	40.5	8.72181
A3SS	CEP170	243319522	243319757	243319522	243319649	243327585	243329418	0.743	0.757	0.942	0.966	-0.204	3.49096e-11	1.92758e-09	-20.4	8.71499
ES	IRF2	185350131	185350224	185340622	185340722	185395532	185395726	1	1	0.627	0.668	0.353	5.9951e-11	1.94178e-09	35.3	8.7118
ES	PSMA4	78834824	78834987	78834246	78834272	78836531	78836609	1	0.997	0.943	0.953	0.05	6.08454e-11	1.96968e-09	5	8.70561
ES	HMGXB4	35659974	35660089	35659788	35659867	35660640	35661596	0.639	0.568	0.085	0.217	0.452	6.18574e-11	2.00135e-09	45.2	8.69868
ES	MTX1	155181917	155182010	155180338	155180418	155182175	155182358	0.901	0.841	0.494	0.627	0.31	6.23122e-11	2.01496e-09	31	8.69573
ES	GPX4	1106240	1106265	1105656	1105808	1106398	1106458	0.991	0.994	0.894	0.948	0.071	6.2593e-11	2.02295e-09	7.1	8.69402
ES	DHX30	47888921	47889026	47888762	47888838	47889270	47889446	1	1	0.639	0.738	0.311	6.29704e-11	2.03404e-09	31.1	8.69164
ES	CYP2R1	14901681	14902314	14900659	14900989	14907321	14907463	1	1	0.694	0.752	0.277	6.40542e-11	2.0668e-09	27.7	8.6847
ES	SAT2	7530680	7530732	7530460	7530544	7530887	7531194	1	0.986	0.839	0.821	0.163	6.54286e-11	2.10886e-09	16.3	8.67595
ES	COX20	245005245	245005360	244998638	244999058	245005496	245005560	0.816	0.825	0.619	0.542	0.24	6.61986e-11	2.13137e-09	24	8.67134
ES	USP10	84778238	84779279	84773914	84773975	84792321	84792413	0.994	0.985	0.789	0.889	0.151	6.67746e-11	2.14642e-09	15.1	8.66828
ES	USP34	61431390	61431515	61430274	61430398	61431631	61431736	0.989	1	0.719	0.839	0.216	6.75355e-11	2.16971e-09	21.6	8.6636
ES	MFF	228207460	228207535	228205007	228205096	228211941	228212100	0.351	0.282	0.155	0.087	0.196	6.75917e-11	2.17034e-09	19.6	8.66347
ES	MRPS18C	84380892	84380950	84378061	84378111	84382125	84382185	0.868	0.958	0.671	0.68	0.238	6.80912e-11	2.1852e-09	23.8	8.66051
ES	ANO10	43621844	43621964	43618183	43618753	43640023	43640158	1	0.994	0.797	0.874	0.161	7.05155e-11	2.26178e-09	16.1	8.64555
ES	DOCK10	225661032	225661143	225659595	225659811	225661680	225661863	1	1	0.914	0.861	0.113	7.06093e-11	2.26357e-09	11.3	8.64521
ES	PAK1IP1	10697556	10697719	10695187	10695302	10702601	10702722	0.985	0.983	0.804	0.747	0.208	7.14696e-11	2.28992e-09	20.8	8.64018
ES	SGOL1	20216496	20216547	20212534	20212724	20218092	20218151	0.596	0.519	0.132	0.162	0.41	7.34575e-11	2.35107e-09	41	8.62873
ES	ATP13A3	194174434	194174507	194170873	194171005	194174986	194175121	1	1	0.868	0.841	0.145	7.43716e-11	2.37777e-09	14.5	8.62383
ES	ATP13A3	194140607	194140696	194134487	194134568	194146070	194146258	0.968	0.898	0.626	0.457	0.392	7.45433e-11	2.38198e-09	39.2	8.62306
ES	PGAM5	133294295	133294384	133294024	133294150	133294575	133294706	0.988	0.926	0.507	0.648	0.38	7.51208e-11	2.39786e-09	38	8.62018
ES	NBN	90960051	90960120	90958367	90958523	90965471	90965919	1	0.973	0.857	0.856	0.13	7.53931e-11	2.40526e-09	13	8.61884
ES	MTMR14	9719667	9719742	9719000	9719071	9724861	9724928	0.942	0.965	0.539	0.688	0.34	7.77564e-11	2.47932e-09	34	8.60567
ES	CDK4	58144705	58144873	58143236	58143287	58145282	58145519	1	0.996	0.881	0.852	0.131	7.8359e-11	2.4972e-09	13.1	8.60255
ES	CHD2	93541728	93541851	93540482	93540633	93543741	93543870	1	1	0.74	0.749	0.256	7.89245e-11	2.51388e-09	25.6	8.59966
ES	MAD2L1	120983129	120983250	120982028	120982132	120987816	120988013	0.978	0.995	0.894	0.787	0.146	8.05184e-11	2.5619e-09	14.6	8.59144
ES	YAP1	102056748	102056862	102033186	102033302	102076623	102076817	0.791	0.816	0.548	0.427	0.316	8.06262e-11	2.56259e-09	31.6	8.59132
ES	CNOT2	70723202	70723350	70713077	70713144	70729217	70729343	0.687	0.728	0.377	0.267	0.386	8.06198e-11	2.56259e-09	38.6	8.59132
ES	NDUFAF5	13773825	13773873	13769234	13769298	13775483	13775587	1	1	0.775	0.823	0.201	8.07926e-11	2.5665e-09	20.1	8.59066
ES	GAS8	90102040	90102095	90099125	90099332	90102788	90102994	0.849	0.835	0.215	0.227	0.621	8.09346e-11	2.56964e-09	62.1	8.59013
ES	TOP2B	25660144	25660340	25656921	25657077	25661352	25661553	1	1	0.869	0.832	0.149	8.12312e-11	2.57768e-09	14.9	8.58877
ES	PARP4	25016727	25016823	25015983	25016106	25017787	25017868	1	1	0.901	0.869	0.115	8.17696e-11	2.59338e-09	11.5	8.58613
ES	CELF1	47505004	47505084	47504246	47504408	47505940	47506072	0.986	0.987	0.874	0.837	0.131	8.23097e-11	2.60912e-09	13.1	8.58351
ES	SCO1	10596080	10596278	10595188	10595281	10599057	10599148	1	0.991	0.965	0.922	0.052	8.30602e-11	2.63151e-09	5.2	8.5798
ES	ACSL1	185687044	185687140	185686006	185686079	185687775	185687910	0.98	1	0.47	0.617	0.447	8.39581e-11	2.65785e-09	44.7	8.57547
ES	MTHFD1	64924931	64925025	64921440	64921593	64926476	64926725	0.995	0.986	0.949	0.886	0.073	8.47543e-11	2.6809e-09	7.3	8.57172
ES	GCN1L1	120568988	120569137	120568449	120568557	120569729	120569826	0.987	1	0.683	0.813	0.246	8.50515e-11	2.68887e-09	24.6	8.57043
ES	ANP32E	150195511	150195566	150190716	150193063	150198939	150199127	0.976	0.993	0.95	0.867	0.076	8.53554e-11	2.69561e-09	7.6	8.56934
ES	RBL2	53513065	53513137	53504657	53504834	53513797	53513903	0.992	0.982	0.609	0.76	0.302	8.67283e-11	2.73751e-09	30.2	8.56264
ES	FAM126A	23023562	23023664	23017887	23018067	23030679	23030758	1	1	0.76	0.808	0.216	8.83118e-11	2.78601e-09	21.6	8.55502
ES	TATDN1	125535177	125535243	125534391	125534441	125551265	125551329	0.977	0.959	0.794	0.8	0.171	8.95325e-11	2.82303e-09	17.1	8.54928
ES	ATP5O	35279644	35279757	35276238	35276325	35281385	35281515	1	0.997	0.932	0.966	0.049	8.96538e-11	2.82536e-09	4.9	8.54893
ES	PRRC2C	171496929	171496983	171493959	171494104	171501481	171502100	0.996	0.995	0.881	0.905	0.103	9.05134e-11	2.85093e-09	10.3	8.54501
ES	TIMMDC1	119222378	119222467	119219541	119219707	119222800	119222868	0.988	0.997	0.796	0.883	0.153	9.13317e-11	2.87518e-09	15.3	8.54133
ES	ENTPD6	25193898	25194042	25190484	25190561	25195502	25195578	0.972	0.979	0.859	0.901	0.096	9.14078e-11	2.87606e-09	9.6	8.5412
ES	RBM26	79908478	79908565	79896483	79896597	79911236	79911437	1	1	0.722	0.844	0.217	9.32656e-11	2.93141e-09	21.7	8.53292
ES	EIF4G1	184045617	184045790	184045373	184045492	184046418	184046544	0.997	1	0.853	0.931	0.106	9.37302e-11	2.94446e-09	10.6	8.53099
ES	SMCHD1	2778166	2778237	2777803	2777913	2784447	2784619	1	1	0.834	0.477	0.345	9.589e-11	3.01071e-09	34.5	8.52133
ES	GABARAP	7144919	7144998	7144660	7144779	7145559	7145753	0.991	0.99	0.973	0.95	0.029	9.87294e-11	3.09811e-09	2.9	8.5089
ES	CCDC90B	82989768	82989872	82985681	82985783	82996915	82997450	0.909	0.982	0.748	0.56	0.291	1.00859e-10	3.15673e-09	29.1	8.50076
ES	CTR9	10789620	10789708	10789352	10789538	10789889	10790038	1	1	0.893	0.773	0.167	1.00935e-10	3.15744e-09	16.7	8.50067
ES	BECN1	40966541	40966691	40962149	40962946	40975765	40975897	1	1	0.671	0.761	0.284	1.01099e-10	3.16091e-09	28.4	8.50019
ES	TRIO	14481649	14481727	14481342	14481393	14482690	14482882	1	0.981	0.911	0.815	0.127	1.01353e-10	3.16552e-09	12.7	8.49955
ES	USP9X	41022042	41022130	41012200	41012334	41025124	41025467	1	1	0.676	0.889	0.218	1.01329e-10	3.16552e-09	21.8	8.49955
ES	FRA10AC1	95443812	95443855	95441236	95441355	95445002	95445116	0.977	0.991	0.768	0.621	0.289	1.02015e-10	3.18286e-09	28.9	8.49718
ES	ATF7	53994736	53994805	53946324	53946421	54020062	54020199	0.975	0.984	0.704	0.584	0.336	1.02193e-10	3.18675e-09	33.6	8.49665
ES	MEAF6	37974878	37974924	37967404	37967597	37975055	37975143	1	1	0.807	0.845	0.174	1.03642e-10	3.22853e-09	17.4	8.491
ES	ADSS	244587254	244587362	244586136	244586218	244587622	244587689	1	1	0.954	0.92	0.063	1.04862e-10	3.26483e-09	6.3	8.48614
ES	ACP1	276979	277085	275139	275201	277226	278282	0.998	1	0.954	0.949	0.047	1.05331e-10	3.27772e-09	4.7	8.48443
ES	ATL3	63403005	63403062	63400497	63400569	63403678	63403806	1	0.994	0.775	0.876	0.171	1.06312e-10	3.30653e-09	17.1	8.48063
ES	AKR1C3	5144676	5144842	5144292	5144402	5147786	5147869	1	1	0.967	0.974	0.03	1.06442e-10	3.30883e-09	3	8.48033
ES	CHEK1	125499285	125499355	125499126	125499191	125503057	125503246	1	1	0.834	0.826	0.17	1.06562e-10	3.31082e-09	17	8.48006
A3SS	SLTM	59191667	59192136	59191667	59192082	59193458	59193486	0.746	0.721	1	0.941	-0.237	6.3577e-11	3.4181e-09	-23.7	8.46621
ES	RBM41	106331665	106332069	106312484	106312632	106358581	106358786	0.96	0.99	0.682	0.722	0.273	1.10152e-10	3.42059e-09	27.3	8.4659
ES	PDLIM5	95444874	95445026	95376397	95376535	95494501	95494544	0.955	0.97	0.61	0.731	0.292	1.10441e-10	3.42776e-09	29.2	8.46499
ES	UBE2E3	181925391	181925539	181922419	181922552	181927517	181928154	1	0.988	0.894	0.927	0.083	1.11108e-10	3.44665e-09	8.3	8.4626
ES	DNAJC8	28534852	28534924	28531768	28531860	28541450	28541507	1	0.997	0.908	0.88	0.104	1.12224e-10	3.47946e-09	10.4	8.45849
ES	TUFT1	151535060	151535162	151512780	151512902	151536379	151536466	0.979	0.99	0.782	0.542	0.322	1.14588e-10	3.5509e-09	32.2	8.44966
ES	MYO10	16794754	16794942	16783443	16783578	16818117	16818276	0.99	1	0.641	0.66	0.344	1.17072e-10	3.626e-09	34.4	8.44057
ES	ERAL1	27185391	27185504	27183522	27183600	27185593	27185842	1	1	0.919	0.807	0.137	1.17652e-10	3.64208e-09	13.7	8.43865
ES	AUH	93978340	93978388	93976096	93976707	93979558	93979609	0.972	0.853	0.543	0.405	0.438	1.1795e-10	3.64939e-09	43.8	8.43778
ES	CASP8	202141549	202141827	202137360	202137499	202149538	202150040	0.833	0.947	0.421	0.456	0.451	1.18071e-10	3.65125e-09	45.1	8.43756
ES	SCAMP4	1914977	1915025	1905372	1905438	1917692	1917821	1	0.97	0.517	0.662	0.395	1.19609e-10	3.69496e-09	39.5	8.43239
ES	FAS	90770509	90770572	90770295	90770357	90771755	90771838	0.962	0.981	0.864	0.638	0.221	1.21867e-10	3.76079e-09	22.1	8.42472
ES	RABGGTB	76255636	76255742	76254843	76255041	76256969	76257022	0.984	0.997	0.932	0.9	0.074	1.22011e-10	3.76328e-09	7.4	8.42443
ES	EIF3H	117661044	117661165	117658709	117658842	117767904	117768062	0.996	0.998	0.932	0.939	0.061	1.23084e-10	3.79443e-09	6.1	8.42085
ES	SLMAP	57843814	57843886	57843459	57843555	57846425	57846566	1	1	0.714	0.81	0.238	1.24562e-10	3.83798e-09	23.8	8.4159
ES	MTX2	177195311	177195388	177194028	177194154	177202220	177202753	1	0.98	0.943	0.796	0.121	1.25377e-10	3.85954e-09	12.1	8.41346
ES	ADSL	40749076	40749121	40745835	40746039	40754867	40755039	1	0.983	0.813	0.668	0.251	1.25391e-10	3.85954e-09	25.1	8.41346
ES	GULP1	189434754	189434847	189433965	189434082	189448991	189449130	1	1	0.865	0.918	0.109	1.27424e-10	3.92007e-09	10.9	8.40671
ES	MYO10	16762153	16762222	16761572	16761655	16762653	16762746	0.954	0.964	0.608	0.753	0.278	1.27628e-10	3.92434e-09	27.8	8.40623
ES	TPRA1	127295663	127295736	127295459	127295539	127295832	127295919	1	0.977	0.824	0.811	0.171	1.2796e-10	3.93251e-09	17.1	8.40533
ES	CKAP2	53042412	53042482	53039429	53039600	53047963	53048219	1	0.996	0.78	0.888	0.164	1.29503e-10	3.97376e-09	16.4	8.4008
ES	AFF4	132224770	132224865	132223788	132223852	132227855	132228096	1	0.995	0.921	0.807	0.133	1.32253e-10	4.05395e-09	13.3	8.39212
ES	ETV3	157103903	157104019	157094458	157095771	157105262	157105500	1	1	0.723	0.623	0.327	1.33596e-10	4.09304e-09	32.7	8.38795
ES	HAUS1	43702432	43702556	43685159	43685334	43703264	43703330	0.875	0.955	0.586	0.55	0.347	1.33683e-10	4.09359e-09	34.7	8.3879
ES	HKDC1	71016791	71016887	71010288	71010408	71017082	71017182	1	0.994	0.851	0.923	0.11	1.37756e-10	4.21613e-09	11	8.37509
ES	TPR	186300629	186300713	186296591	186296792	186301326	186301475	1	1	0.949	0.903	0.074	1.39259e-10	4.25774e-09	7.4	8.37082
ES	RPS27A	55460498	55460553	55459943	55460008	55461966	55462098	1	1	0.953	0.973	0.037	1.40598e-10	4.29427e-09	3.7	8.36711
ES	CD44	35232792	35232996	35211381	35211612	35236398	35236461	0.018	0.06	0.079	0.079	-0.04	1.40958e-10	4.30306e-09	-4	8.36622
ES	HARS2	140073175	140073250	140071010	140071341	140073519	140073639	0.986	1	0.727	0.669	0.295	1.41619e-10	4.32101e-09	29.5	8.36441
ES	GSTO1	106022736	106022835	106019333	106019556	106025841	106025948	0.96	0.972	0.908	0.903	0.06	1.41818e-10	4.32486e-09	6	8.36403
ES	PSMD13	251819	251936	248931	249057	252504	252984	0.996	0.997	0.902	0.888	0.101	1.44304e-10	4.39844e-09	10.1	8.3567
ES	FUBP1	78414839	78414985	78413590	78414459	78420939	78421014	1	1	0.883	0.928	0.095	1.44769e-10	4.41033e-09	9.5	8.35553
ES	FAM214B	35105937	35106006	35105678	35105854	35106248	35106407	1	0.923	0.513	0.507	0.452	1.45891e-10	4.44224e-09	45.2	8.3524
ES	MFSD1	158543803	158543851	158541912	158542025	158545068	158545126	1	1	0.953	0.878	0.085	1.46147e-10	4.44777e-09	8.5	8.35186
ES	FAM103A1	83656087	83656136	83654954	83655121	83657761	83657940	0.977	0.993	0.962	0.891	0.058	1.49311e-10	4.54172e-09	5.8	8.34278
ES	EIF3I	32694735	32694809	32694327	32694417	32696527	32696620	0.994	0.994	0.958	0.95	0.04	1.49787e-10	4.55389e-09	4	8.34162
ES	GGA2	23491965	23492091	23491085	23491208	23494243	23494325	0.99	1	0.572	0.747	0.336	1.50231e-10	4.56505e-09	33.6	8.34055
ES	ECT2	172476769	172476859	172474772	172474955	172479399	172479473	1	1	0.861	0.884	0.127	1.50685e-10	4.5765e-09	12.7	8.33947
ES	EIF3H	117738254	117738411	117658709	117658842	117767904	117768062	0.997	0.998	0.928	0.942	0.063	1.511e-10	4.58677e-09	6.3	8.33849
ES	ODC1	10583355	10583439	10582137	10582300	10583615	10583697	1	1	0.981	0.945	0.037	1.51813e-10	4.60607e-09	3.7	8.33667
ES	METTL2B	128120700	128120750	128119211	128119567	128133857	128133997	1	1	0.753	0.715	0.266	1.52124e-10	4.61314e-09	26.6	8.336
ES	ALG1	5133682	5133758	5132559	5132674	5134750	5137380	0.989	0.994	0.709	0.861	0.207	1.537e-10	4.65854e-09	20.7	8.33175
ES	PIP4K2A	22880557	22880710	22862239	22862386	22896855	22896952	0.943	0.993	0.699	0.79	0.224	1.55835e-10	4.72086e-09	22.4	8.32598
ES	SPCS1	52740808	52740895	52740659	52740719	52741702	52742197	0.997	0.996	0.928	0.939	0.063	1.56094e-10	4.72629e-09	6.3	8.32548
ES	GNB2	100274157	100274196	100273799	100273945	100274315	100274422	0.99	0.996	0.865	0.91	0.106	1.56836e-10	4.74634e-09	10.6	8.32364
ES	SLC7A11	139103450	139103547	139101794	139101944	139104355	139104459	0.983	0.99	0.777	0.782	0.207	1.57312e-10	4.75591e-09	20.7	8.32277
ES	LGALS8	236706214	236706340	236706060	236706087	236706859	236706948	0.379	0.438	0.145	0.17	0.251	1.57575e-10	4.76142e-09	25.1	8.32226
ES	UBE2Q1	154523413	154523480	154521050	154522945	154523872	154523968	0.987	0.985	0.845	0.909	0.109	1.5819e-10	4.7776e-09	10.9	8.32079
ES	PON2	95036298	95036380	95035430	95035559	95039212	95039413	0.98	0.986	0.94	0.948	0.039	1.622e-10	4.89375e-09	3.9	8.31036
ES	PDE4D	58287658	58287831	58286630	58286729	58289198	58289292	1	1	0.795	0.819	0.193	1.62456e-10	4.89896e-09	19.3	8.3099
A3SS	CDC27	45229171	45229302	45229171	45229284	45232037	45232152	0.063	0.093	0.292	0.276	-0.206	9.39642e-11	4.92228e-09	-20.6	8.30783
ES	SLC33A1	155551256	155551374	155547476	155547692	155551645	155551830	1	0.982	0.77	0.695	0.259	1.67274e-10	5.03915e-09	25.9	8.29764
ES	LHFPL2	77805606	77806221	77781037	77784976	77860635	77860694	0.962	0.935	0.56	0.591	0.373	1.70319e-10	5.12828e-09	37.3	8.29003
ES	ARFGAP1	61912642	61912699	61910250	61910347	61914170	61914203	1	0.991	0.877	0.82	0.147	1.71264e-10	5.15083e-09	14.7	8.28812
ES	GBF1	104112214	104112275	104111599	104111708	104113356	104113411	1	1	0.789	0.799	0.206	1.71172e-10	5.15083e-09	20.6	8.28812
ES	CUL5	107960218	107960350	107959253	107959386	107965117	107965241	1	1	0.699	0.816	0.243	1.72776e-10	5.19174e-09	24.3	8.28469
ES	KATNA1	149922729	149922888	149919359	149919486	149924403	149924509	0.93	1	0.588	0.625	0.359	1.74582e-10	5.24337e-09	35.9	8.28039
ES	GBA	155209406	155209553	155208307	155208441	155209676	155209868	0.981	1	0.811	0.903	0.133	1.76423e-10	5.2933e-09	13.3	8.27627
ES	TRPC4AP	33632307	33632515	33622925	33623111	33637668	33637797	1	0.998	0.928	0.891	0.09	1.76691e-10	5.29869e-09	9	8.27583
ES	USP22	20931854	20931987	20924425	20924539	20945977	20946352	0.995	0.996	0.89	0.922	0.09	1.76946e-10	5.30098e-09	9	8.27564
ES	ANXA11	81917722	81917781	81914879	81915668	81918855	81918951	1	1	0.808	0.898	0.147	1.77483e-10	5.31172e-09	14.7	8.27477
ES	LAMA5	60885474	60885628	60885233	60885367	60885720	60885885	0.986	1	0.586	0.609	0.396	1.774e-10	5.31172e-09	39.6	8.27477
ES	ATL2	38527413	38527470	38526397	38526469	38536520	38536648	0.954	0.993	0.822	0.757	0.184	1.77857e-10	5.32024e-09	18.4	8.27407
A3SS	IMMT	86398330	86398468	86398330	86398435	86400772	86400884	0.33	0.343	0.54	0.59	-0.228	1.04287e-10	5.32645e-09	-22.8	8.27356
ES	TIMM50	39976183	39976242	39973774	39973796	39976826	39976931	1	1	0.539	0.807	0.327	1.78156e-10	5.32649e-09	32.7	8.27356
ES	RAB1B	66039835	66039931	66039627	66039723	66043274	66043406	1	0.999	0.943	0.953	0.052	1.80245e-10	5.38356e-09	5.2	8.26893
ES	CD109	74476670	74476733	74475652	74475877	74477777	74477954	1	1	0.949	0.764	0.143	1.82279e-10	5.43882e-09	14.3	8.2645
ES	E2F4	67231769	67231814	67231501	67231549	67231910	67232821	1	1	0.888	0.921	0.095	1.84262e-10	5.49524e-09	9.5	8.26001
ES	SLC35F6	26999239	26999350	26998331	26998544	27000909	27004099	0.957	0.956	0.552	0.695	0.333	1.85938e-10	5.53966e-09	33.3	8.25652
ES	GTF3A	28008275	28008356	28004669	28004758	28008941	28009171	1	1	0.879	0.919	0.101	1.86053e-10	5.54031e-09	10.1	8.25647
ES	FAM3C	121002950	121003001	121000096	121000181	121004183	121004242	0.998	1	0.942	0.955	0.051	1.8682e-10	5.56036e-09	5.1	8.2549
ES	MCUR1	13801519	13801621	13800572	13800614	13802474	13802578	0.914	0.931	0.766	0.7	0.19	1.90469e-10	5.66616e-09	19	8.24671
ES	NASP	46072992	46074009	46072153	46072263	46078840	46078920	0.301	0.406	0.136	0.17	0.201	1.90648e-10	5.6664e-09	20.1	8.24669
ES	BFAR	14748922	14749067	14742244	14742449	14755748	14755922	0.988	0.938	0.73	0.685	0.255	1.90668e-10	5.6664e-09	25.5	8.24669
ES	GSK3B	119595259	119595355	119582265	119582452	119624601	119624699	1	1	0.959	0.694	0.173	1.92436e-10	5.71609e-09	17.3	8.2429
ES	RGP1	35751623	35751751	35751262	35751409	35752647	35753264	1	1	0.787	0.727	0.243	1.92617e-10	5.7186e-09	24.3	8.24271
ES	DDX3X	41198288	41198336	41193414	41193550	41200736	41200869	1	0.995	0.956	0.899	0.07	1.92886e-10	5.72374e-09	7	8.24232
ES	MEMO1	32157135	32157204	32145866	32145979	32168370	32168452	0.952	0.973	0.83	0.799	0.148	1.9537e-10	5.79456e-09	14.8	8.23698
ES	KIAA0020	2831250	2831344	2830961	2831028	2833356	2833432	0.991	1	0.913	0.898	0.09	1.9564e-10	5.79967e-09	9	8.2366
ES	PARD3	34661425	34661464	34648998	34649187	34663801	34663930	0.493	0.605	0.268	0.239	0.295	1.95973e-10	5.80664e-09	29.5	8.23608
ES	SMCHD1	2750040	2750120	2747519	2747645	2750347	2750505	1	1	0.722	0.624	0.327	1.99126e-10	5.89712e-09	32.7	8.22936
ES	TRAF7	2224251	2224334	2223921	2224049	2225111	2225151	0.985	0.993	0.663	0.81	0.252	2.02009e-10	5.9706e-09	25.2	8.22398
ES	SEC61A1	127771677	127771745	127771211	127771402	127774358	127774424	0.996	1	0.953	0.909	0.067	2.03532e-10	6.01263e-09	6.7	8.22094
ES	ADSL	40750251	40750331	40745835	40746039	40754867	40755039	1	0.989	0.827	0.794	0.184	2.05828e-10	6.07443e-09	18.4	8.21649
ES	VPS26A	70928244	70928387	70925797	70925866	70930911	70932616	0.985	0.977	0.868	0.927	0.084	2.06396e-10	6.08817e-09	8.4	8.21551
ES	AAAS	53708534	53708633	53708081	53708225	53708877	53708924	0.941	0.792	0.369	0.484	0.44	2.09623e-10	6.18031e-09	44	8.20899
ES	SS18	23618518	23618623	23614968	23615091	23619252	23619420	1	1	0.886	0.884	0.115	2.13839e-10	6.29833e-09	11.5	8.20077
ES	ACADM	76199212	76199313	76198537	76198607	76200475	76200556	0.996	0.997	0.896	0.823	0.137	2.15186e-10	6.33176e-09	13.7	8.19848
ES	CHD3	7810918	7811020	7810670	7810806	7811211	7811337	0.481	0.389	0.079	0.171	0.31	2.1517e-10	6.33176e-09	31	8.19848
ES	ITGB1	33224419	33224486	33218749	33218972	33247072	33247293	1	1	0.762	0.855	0.192	2.15758e-10	6.34545e-09	19.2	8.19754
ES	HN1L	1747812	1747861	1741843	1741986	1748811	1752073	1	1	0.944	0.939	0.058	2.19062e-10	6.43625e-09	5.8	8.19137
ES	XRN2	21314715	21314823	21314574	21314632	21319681	21319726	0.995	1	0.961	0.935	0.05	2.19357e-10	6.44174e-09	5	8.191
ES	FBXO28	224340843	224341039	224321775	224321914	224345053	224349749	0.976	1	0.87	0.837	0.135	2.20324e-10	6.46374e-09	13.5	8.18952
ES	EIF3I	32692003	32692131	32690010	32690076	32694099	32694210	0.984	0.99	0.909	0.917	0.074	2.20508e-10	6.46594e-09	7.4	8.18937
ES	NCOA4	51579127	51579282	51565107	51565296	51580555	51580696	0.969	0.998	0.909	0.872	0.093	2.28726e-10	6.70031e-09	9.3	8.17391
ES	SHKBP1	41084059	41084118	41083462	41083536	41084367	41084448	0.987	0.985	0.921	0.803	0.124	2.30049e-10	6.73574e-09	12.4	8.17161
ES	TTC3	38520845	38520947	38519780	38519903	38522377	38522470	0.984	0.994	0.843	0.749	0.193	2.32746e-10	6.81138e-09	19.3	8.16676
ES	RSRC2	123005050	123005128	123003385	123003576	123005931	123005975	0.153	0.219	0.019	0.032	0.161	2.35451e-10	6.88039e-09	16.1	8.16239
ES	GPN1	27864106	27864146	27862909	27862992	27865295	27865386	0.995	1	0.836	0.87	0.145	2.395e-10	6.9884e-09	14.5	8.15562
ES	LMO7	76369536	76369567	76335067	76335174	76370771	76370885	1	1	0.795	0.875	0.165	2.40604e-10	7.01717e-09	16.5	8.15384
ES	TP53I3	24302313	24302510	24300302	24300631	24303688	24303901	0.965	0.959	0.845	0.882	0.099	2.44237e-10	7.10919e-09	9.9	8.14818
ES	KXD1	18677941	18677988	18675678	18675831	18679211	18680197	0.987	0.986	0.839	0.903	0.115	2.47671e-10	7.20169e-09	11.5	8.14257
ES	ARL1	101796642	101796724	101790176	101790355	101799621	101799759	0.985	0.992	0.897	0.804	0.138	2.47779e-10	7.20169e-09	13.8	8.14257
ES	SPG7	89595884	89595987	89592736	89592876	89597090	89597216	0.982	0.996	0.588	0.839	0.275	2.50669e-10	7.28213e-09	27.5	8.13774
ES	MAD2L1	120986826	120986973	120982028	120982132	120987816	120988013	0.971	0.992	0.853	0.721	0.195	2.52467e-10	7.33078e-09	19.5	8.13485
ES	EXT1	118825110	118825200	118819455	118819616	118830673	118830769	1	0.992	0.862	0.875	0.127	2.56663e-10	7.44172e-09	12.7	8.12833
ES	TIMM50	39973774	39973796	39973524	39973556	39976327	39976447	1	0.99	0.762	0.795	0.217	2.6429e-10	7.64796e-09	21.7	8.11645
ES	SUZ12	30274635	30274704	30267440	30267505	30293165	30293215	0.872	0.862	0.615	0.608	0.256	2.65603e-10	7.6822e-09	25.6	8.11451
ES	C11orf73	86017286	86017524	86013252	86013520	86048420	86048572	0.961	0.985	0.89	0.778	0.139	2.68838e-10	7.772e-09	13.9	8.10947
ES	MDM2	69210591	69210725	69202987	69203072	69214104	69214154	1	1	0.971	0.775	0.127	2.69017e-10	7.77338e-09	12.7	8.10939
ES	VWA9	65885765	65885907	65877107	65877226	65888070	65888163	1	1	0.501	0.655	0.422	2.75117e-10	7.93807e-09	42.2	8.10028
ES	NUP54	77052382	77052437	77051808	77051902	77053675	77053872	0.933	0.978	0.429	0.651	0.415	2.78034e-10	8.01447e-09	41.5	8.09613
ES	CCNB1	68470077	68470236	68467096	68467279	68470703	68470940	0.988	0.992	0.965	0.938	0.038	2.79858e-10	8.06313e-09	3.8	8.0935
ES	ATP8B2	154318275	154318359	154317797	154318021	154318706	154318952	0.987	1	0.563	0.749	0.338	2.82095e-10	8.12367e-09	33.8	8.09025
ES	CD109	74476481	74476583	74475652	74475877	74477777	74477954	1	1	0.969	0.864	0.084	2.84458e-10	8.18774e-09	8.4	8.08684
ES	NCS1	132988667	132988783	132985360	132985438	132995268	132999583	0.98	1	0.73	0.853	0.199	2.8528e-10	8.20346e-09	19.9	8.086
ES	RPL10	153628804	153628967	153628143	153628282	153629042	153630680	0.998	0.992	0.978	0.976	0.018	2.85825e-10	8.21516e-09	1.8	8.08538
ES	GSPT1	11969942	11970032	11969617	11969786	11971263	11971437	1	0.999	0.957	0.95	0.046	2.89894e-10	8.32807e-09	4.6	8.07946
ES	AJUBA	23443255	23443324	23440382	23442777	23444047	23444099	1	0.998	0.913	0.893	0.096	3.00319e-10	8.61923e-09	9.6	8.06453
ES	TPR	186322819	186322982	186321107	186321242	186324541	186324690	0.967	0.981	0.823	0.814	0.155	3.04751e-10	8.73801e-09	15.5	8.05859
ES	ABCC1	16103632	16103758	16101672	16101849	16108347	16108485	0.996	0.994	0.926	0.91	0.077	3.08698e-10	8.84265e-09	7.7	8.05342
ES	PPP2R5E	63858534	63858585	63856329	63856449	63858689	63858743	1	1	0.858	0.904	0.119	3.11521e-10	8.91493e-09	11.9	8.04988
ES	SLK	105778541	105778666	105777917	105778047	105779491	105779680	1	0.995	0.819	0.864	0.156	3.13487e-10	8.96687e-09	15.6	8.04736
RI	GMPR2	24702077	24702546	24702077	24702183	24702424	24702546	0.265	0.487	0.888	0.895	-0.515	4.85865e-10	9.23143e-09	-51.5	8.03473
ES	COMMD2	149469996	149470074	149469189	149469272	149470164	149470286	1	1	0.916	0.666	0.209	3.25863e-10	9.31191e-09	20.9	8.03096
ES	ERLEC1	54035435	54035597	54024651	54024729	54036350	54036410	0.994	0.991	0.903	0.809	0.136	3.33173e-10	9.51624e-09	13.6	8.02153
ES	CDCA8	38168923	38169019	38167425	38167490	38171112	38171239	1	1	0.727	0.847	0.213	3.38846e-10	9.66434e-09	21.3	8.01483
ES	C14orf166	52468515	52468584	52466425	52466514	52470911	52470960	1	1	0.949	0.966	0.042	3.43288e-10	9.78634e-09	4.2	8.00938
ES	ACADM	76194073	76194173	76190031	76190502	76198328	76198426	0.878	0.879	0.521	0.425	0.406	3.48825e-10	9.93465e-09	40.6	8.00285
ES	MTDH	98701265	98701331	98699656	98699833	98703179	98703416	0.988	0.991	0.871	0.906	0.101	3.50302e-10	9.96718e-09	10.1	8.00143
ES	UBR7	93678377	93678473	93676993	93677054	93681274	93681328	0.835	0.873	0.536	0.529	0.322	3.58186e-10	1.01769e-08	32.2	7.99238
ES	ATAD1	89530708	89530798	89516545	89516679	89536077	89536184	0.992	1	0.891	0.859	0.121	3.74058e-10	1.06177e-08	12.1	7.97397
ES	DPH5	101458192	101458296	101455179	101456187	101467022	101467143	0.974	1	0.727	0.407	0.42	3.80146e-10	1.07854e-08	42	7.96717
ES	HMGCS1	43307867	43307926	43298619	43299077	43313457	43313614	0.515	0.648	0.31	0.279	0.287	4.00768e-10	1.1338e-08	28.7	7.94546
ES	MAPKAPK5	112326688	112326810	112326291	112326422	112330770	112331228	1	1	0.771	0.851	0.189	4.06011e-10	1.14809e-08	18.9	7.94003
ES	UBE2E1	23852950	23853001	23848727	23848912	23929057	23929190	0.952	0.986	0.868	0.888	0.091	4.06634e-10	1.1493e-08	9.1	7.93957
ES	DCBLD1	117864286	117864374	117862080	117862188	117865690	117865740	0.913	0.919	0.766	0.712	0.177	4.14017e-10	1.16961e-08	17.7	7.93196
ES	MARCH6	10381911	10382055	10378870	10378944	10387105	10387178	0.957	0.932	0.719	0.729	0.221	4.15657e-10	1.17369e-08	22.1	7.93045
ES	TMEM181	159004985	159005076	159001971	159002027	159006335	159006457	1	0.971	0.739	0.698	0.267	4.16446e-10	1.1748e-08	26.7	7.93004
ES	MDM2	69222550	69222711	69218334	69218431	69229608	69229764	0.988	1	0.865	0.937	0.093	4.24864e-10	1.19798e-08	9.3	7.92155
ES	MARCH5	94109427	94109594	94109105	94109289	94110847	94113721	1	1	0.922	0.902	0.088	4.34623e-10	1.22434e-08	8.8	7.9121
ES	MAPKAPK5	112326688	112326804	112326291	112326422	112330770	112331228	1	1	0.762	0.853	0.193	4.35292e-10	1.22564e-08	19.3	7.91164
RI	ABHD11	73151550	73152065	73151550	73151721	73151891	73152065	0.353	0.281	0.931	0.77	-0.534	6.79982e-10	1.23367e-08	-53.4	7.9088
ES	SUGT1	53235609	53235705	53233313	53233384	53236783	53236837	0.423	0.384	0.23	0.163	0.207	4.43417e-10	1.24793e-08	20.7	7.90381
ES	MLX	40720487	40720577	40719636	40719673	40720854	40720961	0.614	0.747	0.289	0.336	0.368	4.47792e-10	1.25964e-08	36.8	7.89975
ES	SLC4A7	27477878	27478039	27475406	27475595	27478878	27479017	1	1	0.875	0.9	0.113	4.50667e-10	1.26713e-08	11.3	7.89718
ES	UTP6	30216303	30216422	30214254	30214332	30219765	30219813	1	1	0.789	0.69	0.26	4.53292e-10	1.27391e-08	26	7.89486
ES	TRAK1	42235315	42235390	42234566	42234697	42236295	42236433	0.984	1	0.666	0.752	0.283	4.66473e-10	1.30971e-08	28.3	7.88282
ES	TOR1AIP2	179834570	179834989	179821766	179821946	179846373	179846508	0.945	0.913	0.675	0.62	0.282	4.70752e-10	1.31986e-08	28.2	7.87947
ES	GNAS	57473995	57474040	57470666	57470739	57478582	57478640	0.178	0.19	0.065	0.089	0.107	4.73932e-10	1.32815e-08	10.7	7.87675
ES	CD164	109691613	109691670	109687716	109690220	109697276	109697315	0.674	0.823	0.466	0.469	0.281	4.75012e-10	1.33055e-08	28.1	7.87597
ES	LGR4	27393829	27393945	27393161	27393245	27395097	27395223	0.996	1	0.891	0.913	0.096	4.8197e-10	1.34877e-08	9.6	7.87006
ES	NCAPD2	6619240	6619299	6604241	6604391	6619794	6619976	1	1	0.652	0.736	0.306	4.89079e-10	1.36737e-08	30.6	7.86411
ES	NSDHL	152000177	152000244	151999510	151999661	152014825	152014976	0.082	0.156	0.03	0.012	0.098	4.94837e-10	1.38282e-08	9.8	7.85923
ES	MPRIP	16981324	16981390	16946073	16946285	17030015	17030167	0.981	0.989	0.769	0.81	0.195	4.95193e-10	1.38317e-08	19.5	7.85913
ES	GLYR1	4871547	4871598	4871380	4871454	4872875	4872932	0.93	0.931	0.704	0.724	0.217	4.99873e-10	1.39558e-08	21.7	7.85524
ES	TINF2	24711095	24711200	24710880	24710982	24711346	24711880	1	1	0.745	0.747	0.254	5.02985e-10	1.40296e-08	25.4	7.85296
ES	NXF1	62570890	62571044	62569648	62569732	62571263	62571450	1	1	0.914	0.847	0.119	5.05867e-10	1.41033e-08	11.9	7.85068
ES	ZW10	113608293	113608425	113607341	113607544	113608985	113609116	1	1	0.703	0.756	0.27	5.09365e-10	1.41942e-08	27	7.84789
ES	TMEM41A	185212941	185213103	185212410	185212549	185214615	185214769	1	1	0.643	0.686	0.335	5.14448e-10	1.43224e-08	33.5	7.84398
ES	ANKRD1	92675927	92676026	92675538	92675637	92677488	92677587	1	0.98	0.6	0.654	0.363	5.16886e-10	1.43835e-08	36.3	7.84213
ES	CLTC	57741202	57741355	57738803	57739004	57742147	57742270	1	0.998	0.968	0.961	0.035	5.21974e-10	1.45183e-08	3.5	7.83808
ES	MINPP1	89272880	89272978	89268092	89268290	89311838	89313218	1	0.976	0.696	0.807	0.236	5.2962e-10	1.47241e-08	23.6	7.83197
ES	NUP98	3707202	3707424	3704429	3704671	3712576	3712719	0.955	0.933	0.733	0.502	0.327	5.56689e-10	1.5455e-08	32.7	7.81093
ES	PSMC5	61908168	61908295	61907630	61907861	61908395	61908586	1	0.998	0.96	0.952	0.043	5.70076e-10	1.57972e-08	4.3	7.80142
ES	NPAS2	101580519	101580638	101565828	101565942	101584742	101584890	0.957	0.939	0.607	0.654	0.317	5.71485e-10	1.58288e-08	31.7	7.80055
ES	PRPF8	1564286	1564456	1563991	1564121	1564564	1564700	0.999	0.999	0.959	0.959	0.04	5.84646e-10	1.61858e-08	4	7.79087
ES	REXO2	114314577	114314655	114311377	114311461	114316700	114316809	0.975	0.984	0.804	0.827	0.164	5.85801e-10	1.62103e-08	16.4	7.79021
ES	GMFB	54948870	54948920	54946503	54946577	54950388	54950485	1	0.985	0.828	0.83	0.163	5.91764e-10	1.63676e-08	16.3	7.78601
ES	PHF20L1	133806978	133807063	133806655	133806827	133816063	133816277	1	1	0.829	0.745	0.213	6.1304e-10	1.69392e-08	21.3	7.77111
ES	FLNA	153585618	153585642	153583192	153583440	153585801	153585991	0.775	0.728	0.516	0.557	0.215	6.13284e-10	1.69392e-08	21.5	7.77111
ES	SLC22A3	160868750	160868850	160864661	160864774	160872027	160873611	1	1	0.924	0.886	0.095	6.19816e-10	1.71037e-08	9.5	7.76691
ES	PLEKHA1	124159858	124159904	124157433	124157490	124166091	124166189	1	1	0.932	0.864	0.102	6.52548e-10	1.79736e-08	10.2	7.74536
ES	YIPF4	32523302	32523380	32517245	32517417	32526450	32526564	0.986	0.951	0.831	0.796	0.155	6.53723e-10	1.79977e-08	15.5	7.74478
ES	PTGR1	114355205	114355262	114348277	114348445	114356501	114356547	0.997	0.998	0.97	0.977	0.024	6.55457e-10	1.8037e-08	2.4	7.74383
ES	NUP54	77065301	77065445	77055327	77055515	77065542	77065626	1	1	0.644	0.66	0.348	6.6597e-10	1.83179e-08	34.8	7.73712
ES	MYO5A	52641014	52641023	52638557	52638658	52643450	52643678	0.693	0.726	0.338	0.199	0.441	6.77109e-10	1.86071e-08	44.1	7.73032
ES	KIF5B	32327705	32327754	32327090	32327146	32328254	32328359	1	1	0.896	0.924	0.09	6.80554e-10	1.86931e-08	9	7.72832
ES	TRRAP	98555603	98555714	98554021	98554156	98556966	98557113	1	1	0.58	0.721	0.35	6.96665e-10	1.91091e-08	35	7.71876
ES	PDCD10	167443188	167443261	167437849	167438061	167452593	167452651	0.197	0.228	0.037	0.041	0.174	7.03941e-10	1.92998e-08	17.4	7.71445
ES	MTUS1	17532694	17532761	17513371	17513574	17541836	17542051	0.983	0.995	0.885	0.852	0.12	7.07401e-10	1.93857e-08	12	7.71252
ES	TIMM50	39977036	39977135	39971051	39971601	39978700	39978857	0.994	0.997	0.874	0.915	0.101	7.0904e-10	1.94217e-08	10.1	7.71171
ES	STARD3	37814225	37814279	37814027	37814105	37814657	37814775	0.922	0.958	0.436	0.631	0.406	7.09454e-10	1.94241e-08	40.6	7.71166
ES	COG1	71201691	71201819	71199770	71199932	71202292	71202401	0.957	0.964	0.644	0.579	0.349	7.22244e-10	1.97561e-08	34.9	7.7043
ES	MAP2K1	66782055	66782101	66781552	66781614	66782839	66783882	1	1	0.973	0.884	0.072	7.33047e-10	2.00331e-08	7.2	7.69825
ES	CIAO1	96935005	96935093	96934194	96934396	96936848	96939900	0.99	0.984	0.781	0.841	0.176	7.36254e-10	2.01115e-08	17.6	7.69655
ES	SECISBP2	91954778	91954868	91953372	91953495	91956261	91956394	0.975	0.949	0.512	0.71	0.351	7.40929e-10	2.023e-08	35.1	7.69401
ES	EIF3I	32691771	32691921	32690010	32690076	32694099	32694210	0.981	0.989	0.896	0.911	0.082	7.46968e-10	2.03761e-08	8.2	7.69088
ES	MIF4GD	73263826	73263982	73263618	73263711	73266194	73266326	1	1	0.178	0.543	0.639	7.50591e-10	2.04656e-08	63.9	7.68898
ES	DLST	75355797	75355850	75352288	75352337	75355977	75356052	0.998	1	0.893	0.831	0.137	7.63522e-10	2.07991e-08	13.7	7.68196
ES	CCDC25	27597988	27598034	27590832	27593762	27605593	27605796	0.996	1	0.977	0.859	0.08	8.07708e-10	2.19826e-08	8	7.65792
ES	UTP18	49374325	49374364	49371263	49371406	49375142	49375292	1	1	0.961	0.887	0.076	8.21341e-10	2.23332e-08	7.6	7.65105
ES	GAPVD1	128121698	128121771	128117922	128118136	128122806	128123004	1	1	0.892	0.748	0.18	8.49123e-10	2.30675e-08	18	7.637
ES	HNRNPL	39329533	39329655	39329036	39329238	39330735	39331016	0.999	1	0.946	0.969	0.042	8.49932e-10	2.30789e-08	4.2	7.63678
ES	XPO5	43521109	43521240	43519034	43519190	43523572	43523701	1	0.99	0.625	0.805	0.28	8.57991e-10	2.32872e-08	28	7.63288
ES	DNM1L	32890798	32890876	32890038	32890095	32891197	32891230	0.484	0.3	0.102	0.055	0.314	8.60675e-10	2.33493e-08	31.4	7.63173
ES	PAK1IP1	10703637	10703690	10702797	10702872	10704739	10704885	0.992	0.995	0.811	0.79	0.193	8.6606e-10	2.34847e-08	19.3	7.62921
ES	FOXJ2	8196296	8196365	8195253	8195328	8196546	8196687	1	1	0.74	0.705	0.278	8.7129e-10	2.36158e-08	27.8	7.6268
ES	MND1	154276805	154276863	154271215	154271281	154279625	154279774	1	0.984	0.835	0.552	0.298	8.82175e-10	2.38999e-08	29.8	7.6216
ES	IGF2BP3	23381682	23381808	23358756	23358873	23385558	23385681	0.933	1	0.679	0.795	0.229	8.83493e-10	2.39247e-08	22.9	7.62115
ES	MGEA5	103551110	103551196	103550652	103550845	103552595	103552700	1	0.996	0.905	0.833	0.129	8.8679e-10	2.40031e-08	12.9	7.61973
ES	NAA25	112477032	112477143	112471036	112471183	112478284	112478382	1	1	0.871	0.879	0.125	9.04507e-10	2.44715e-08	12.5	7.61134
ES	IFT46	118416123	118416209	118415242	118415726	118416507	118416568	1	1	0.622	0.821	0.278	9.05069e-10	2.44755e-08	27.8	7.61127
ES	TMEM55B	20927364	20927455	20926011	20926861	20927546	20927599	0.991	1	0.921	0.864	0.103	9.17283e-10	2.47833e-08	10.3	7.60584
ES	TYW3	75204373	75204472	75202225	75202306	75217975	75218109	1	0.985	0.776	0.67	0.269	9.20938e-10	2.48708e-08	26.9	7.60431
ES	USP28	113704970	113705057	113704141	113704279	113711319	113711479	0.943	0.955	0.414	0.603	0.441	9.27831e-10	2.50455e-08	44.1	7.60127
ES	FBXO9	52943596	52943696	52941283	52941341	52945765	52945896	1	0.995	0.872	0.876	0.124	9.31309e-10	2.5128e-08	12.4	7.59984
ES	SPATA20	48626646	48626848	48626403	48626547	48627345	48627476	0.981	0.932	0.765	0.787	0.18	9.34748e-10	2.52094e-08	18	7.59844
ES	LGMN	93170984	93171052	93170151	93170706	93176016	93176217	0.917	0.988	0.656	0.598	0.326	9.51271e-10	2.56434e-08	32.6	7.59103
ES	DYRK4	4716492	4716553	4714028	4714252	4719320	4719450	0.595	0.625	0.107	0.223	0.445	9.5782e-10	2.58082e-08	44.5	7.58824
ES	AUP1	74755877	74756062	74755543	74755616	74756258	74756409	0.986	0.971	0.819	0.862	0.138	9.65496e-10	2.60032e-08	13.8	7.58497
ES	HARS2	140073075	140073250	140071010	140071341	140073519	140073639	0.972	1	0.696	0.572	0.352	9.69559e-10	2.61008e-08	35.2	7.58335
ES	ETF1	137865243	137865367	137854380	137854556	137878521	137878625	0.019	0.022	0.107	0.096	-0.081	9.74544e-10	2.62232e-08	-8.1	7.58131
ES	NUP107	69121130	69121169	69120278	69120397	69124889	69125040	1	0.995	0.859	0.906	0.115	9.82755e-10	2.64083e-08	11.5	7.57826
ES	SNRNP70	49593547	49593610	49589661	49589818	49593722	49593777	0.999	0.999	0.968	0.959	0.035	9.84285e-10	2.64374e-08	3.5	7.57778
ES	ITPR3	33654185	33654296	33653829	33654030	33654785	33654881	1	1	0.879	0.794	0.163	9.87907e-10	2.65227e-08	16.3	7.57638
ES	SDHA	230990	231115	228299	228448	233591	233760	0.995	0.996	0.924	0.879	0.094	9.99446e-10	2.68204e-08	9.4	7.57153
ES	ZNF384	6781515	6781698	6779925	6780004	6782381	6782606	0.152	0.129	0.025	0.029	0.114	1.00358e-09	2.69141e-08	11.4	7.57002
ES	POLR3D	22105666	22105791	22105369	22105521	22105993	22106162	1	0.993	0.745	0.833	0.208	1.00384e-09	2.69141e-08	20.8	7.57002
RI	SLC25A3	98987402	98987913	98987402	98987518	98987752	98987913	0.065	0.072	0.391	0.222	-0.238	1.61199e-09	2.69154e-08	-23.8	7.57
ES	GAR1	110737308	110737534	110736665	110736960	110739091	110739246	1	0.984	0.715	0.799	0.235	1.0191e-09	2.73109e-08	23.5	7.56366
ES	DIDO1	61526400	61526517	61526161	61526266	61527584	61527744	1	1	0.793	0.803	0.202	1.03495e-09	2.77207e-08	20.2	7.5572
ES	GTF3C2	27556840	27556866	27556521	27556651	27558464	27558573	1	1	0.881	0.645	0.237	1.03533e-09	2.77207e-08	23.7	7.5572
ES	LRPPRC	44176740	44176798	44175550	44175657	44184523	44184590	1	1	0.758	0.917	0.162	1.04118e-09	2.78649e-08	16.2	7.55494
ES	NRBP1	27663518	27663569	27663269	27663375	27663671	27663807	1	1	0.896	0.959	0.073	1.04395e-09	2.79264e-08	7.3	7.55399
ES	RPL18	49119982	49120081	49119335	49119459	49120572	49120672	0.999	1	0.96	0.98	0.03	1.04844e-09	2.80213e-08	3	7.55251
ES	LINC00673	70427268	70427365	70424376	70424439	70588341	70588943	0.548	0.69	0.136	0.23	0.436	1.04901e-09	2.80241e-08	43.6	7.55247
ES	RAB14	123945207	123945238	123940414	123943851	123945588	123945676	1	1	0.936	0.935	0.065	1.0507e-09	2.80566e-08	6.5	7.55197
ES	ERAL1	27185163	27185225	27183522	27183600	27185391	27185504	0.984	0.995	0.868	0.699	0.206	1.05503e-09	2.81594e-08	20.6	7.55038
ES	MAP3K7	91228165	91228281	91223291	91226400	91228976	91229038	0.943	0.972	0.726	0.806	0.192	1.08065e-09	2.88174e-08	19.2	7.54035
ES	AZIN1	103862226	103862372	103855778	103855975	103870240	103870378	0.432	0.386	0.221	0.199	0.199	1.09713e-09	2.92307e-08	19.9	7.53416
ES	INF2	105175007	105175069	105174772	105174924	105175617	105175720	1	1	0.763	0.93	0.153	1.10763e-09	2.9484e-08	15.3	7.53041
ES	CYP24A1	52789447	52789638	52788115	52788209	52789860	52790516	0.995	0.993	0.788	0.837	0.181	1.12327e-09	2.98851e-08	18.1	7.52454
ES	MTMR12	32271938	32272011	32270922	32271053	32274085	32274228	0.984	0.984	0.553	0.619	0.398	1.1237e-09	2.98851e-08	39.8	7.52454
ES	RARS	167937585	167937691	167933025	167933204	167943782	167943955	1	1	0.922	0.922	0.078	1.12878e-09	3.00067e-08	7.8	7.52278
ES	NT5C	73126847	73126962	73126319	73126737	73127275	73127376	0.983	1	0.825	0.829	0.165	1.13342e-09	3.01167e-08	16.5	7.52119
ES	RETSAT	85577162	85577364	85576506	85576704	85577902	85578144	0.922	0.966	0.679	0.755	0.227	1.13829e-09	3.02191e-08	22.7	7.51972
ES	KIF18A	28104715	28104790	28104402	28104515	28106178	28106355	1	1	0.786	0.867	0.173	1.19514e-09	3.16858e-08	17.3	7.49913
ES	VPS28	145651408	145651446	145651065	145651155	145651562	145651591	0.994	1	0.925	0.894	0.088	1.2044e-09	3.19171e-08	8.8	7.49598
ES	WDR74	62601089	62601146	62600382	62600603	62601263	62601409	0.959	0.945	0.78	0.565	0.279	1.22421e-09	3.23844e-08	27.9	7.48966
ES	VIPAS39	77896023	77896110	77895348	77895438	77900184	77900274	1	0.968	0.658	0.712	0.299	1.22985e-09	3.2519e-08	29.9	7.48786
ES	OXSR1	38284233	38284269	38278329	38278452	38287565	38287712	0.889	0.908	0.606	0.646	0.273	1.23646e-09	3.26649e-08	27.3	7.48592
ES	PSMD1	231944249	231944328	231943372	231943461	231944854	231945028	1	1	0.962	0.937	0.05	1.23864e-09	3.27079e-08	5	7.48535
ES	RFX5	151318403	151318437	151317581	151317664	151318680	151318809	0.993	0.995	0.757	0.761	0.235	1.24263e-09	3.27842e-08	23.5	7.48433
ES	LRPPRC	44177711	44177739	44175550	44175657	44184523	44184590	1	1	0.618	0.864	0.259	1.24754e-09	3.28991e-08	25.9	7.48282
ES	SH2D4A	19231040	19231171	19221582	19221793	19250828	19251052	0.976	0.987	0.697	0.829	0.219	1.27113e-09	3.34915e-08	21.9	7.47506
ES	ANXA2	60689456	60689537	60656627	60656722	60690141	60690185	0.166	0.313	0.075	0.011	0.197	1.2792e-09	3.36892e-08	19.7	7.47251
ES	TRMT11	126319198	126319280	126317112	126317186	126319368	126319461	1	0.99	0.816	0.768	0.203	1.29019e-09	3.39637e-08	20.3	7.46899
ES	ECH1	39306923	39306995	39306496	39306647	39307092	39307163	0.998	1	0.941	0.889	0.084	1.30113e-09	3.42364e-08	8.4	7.46551
ES	MRPS15	36926292	36926377	36923523	36923582	36929406	36929451	0.989	0.984	0.902	0.875	0.098	1.31237e-09	3.45018e-08	9.8	7.46216
ES	SLC35B1	47783565	47783696	47782485	47782643	47784326	47784430	1	1	0.86	0.906	0.117	1.31735e-09	3.46172e-08	11.7	7.46071
ES	RPS6KB1	58008982	58009083	58007477	58007535	58011794	58011885	1	1	0.934	0.732	0.167	1.33362e-09	3.50294e-08	16.7	7.45557
ES	CWC27	64272961	64273065	64267529	64267639	64313985	64314590	0.954	0.952	0.681	0.768	0.228	1.34187e-09	3.52304e-08	22.8	7.45308
ES	POM121C	75055643	75055735	75054917	75054991	75066792	75066964	0.945	0.979	0.781	0.603	0.27	1.36864e-09	3.59175e-08	27	7.44469
ES	SEP15	87333735	87333785	87328127	87329288	87346344	87346408	0.824	0.768	0.646	0.607	0.169	1.36958e-09	3.59262e-08	16.9	7.44459
ES	ARL8B	5216028	5216099	5215701	5215769	5220348	5222601	1	0.996	0.938	0.895	0.082	1.37666e-09	3.60962e-08	8.2	7.44254
ES	FAS	90768645	90768754	90762785	90762951	90770295	90770357	0.962	0.968	0.821	0.707	0.201	1.37876e-09	3.61352e-08	20.1	7.44207
ES	EIF4A2	186504290	186504434	186503952	186504062	186504915	186505053	0.999	1	0.945	0.969	0.043	1.39266e-09	3.64835e-08	4.3	7.4379
ES	RBM3	48433948	48434055	48433555	48433671	48434701	48434807	0.992	0.996	0.965	0.973	0.025	1.40822e-09	3.68585e-08	2.5	7.43346
ES	SPTLC2	78036726	78036851	78023383	78023489	78043109	78043258	1	0.989	0.872	0.674	0.221	1.42907e-09	3.73756e-08	22.1	7.42741
ES	BTN2A1	26458834	26458946	26458131	26458370	26459708	26460056	0.807	0.837	0.485	0.448	0.356	1.42923e-09	3.73756e-08	35.6	7.42741
ES	ADAM10	58936084	58936177	58932975	58933159	58938253	58938403	0.954	0.98	0.877	0.879	0.089	1.44208e-09	3.76453e-08	8.9	7.42429
ES	RPS6KB1	58011530	58011621	58007477	58007535	58011794	58011885	1	1	0.913	0.736	0.175	1.44849e-09	3.77796e-08	17.5	7.42274
ES	PYCR2	226109557	226109779	226109251	226109344	226109903	226110083	0.974	0.949	0.636	0.702	0.292	1.44829e-09	3.77796e-08	29.2	7.42274
ES	CCAR1	70509280	70509442	70508892	70509022	70513608	70513834	1	1	0.928	0.899	0.087	1.46194e-09	3.81136e-08	8.7	7.41892
RI	TTC14	180325435	180328918	180325435	180325553	180327417	180328918	1	1	0.621	0.572	0.403	2.35189e-09	3.81145e-08	40.3	7.41891
ES	ZC3H7A	11858908	11859009	11857333	11857515	11859344	11859541	1	1	0.661	0.748	0.295	1.49766e-09	3.90276e-08	29.5	7.40863
ES	ABCD4	74756729	74756821	74756185	74756222	74756993	74757202	0.957	0.893	0.53	0.285	0.518	1.5347e-09	3.99754e-08	51.8	7.39821
A3SS	MARK3	103934369	103934523	103934417	103934523	103933415	103933528	0.762	0.797	0.934	0.959	-0.167	8.24314e-10	4.0097e-08	-16.7	7.39689
ES	ARHGAP21	24880570	24880612	24880153	24880259	24880815	24880941	1	1	0.855	0.91	0.117	1.5408e-09	4.00992e-08	11.7	7.39686
ES	PRPF18	13655740	13655881	13653614	13653683	13658397	13658553	0.887	0.952	0.565	0.581	0.347	1.54746e-09	4.02549e-08	34.7	7.39518
ES	RPGRIP1L	53674944	53675028	53671606	53671766	53675196	53675387	1	0.987	0.779	0.506	0.351	1.55506e-09	4.04172e-08	35.1	7.39343
ES	RBBP8	20586325	20586395	20581548	20581692	20596790	20596887	0.928	0.903	0.663	0.552	0.308	1.57399e-09	4.08914e-08	30.8	7.38837
ES	DBF4	87533606	87533731	87529535	87529664	87536502	87538856	1	1	0.695	0.684	0.31	1.59204e-09	4.13242e-08	31	7.3838
ES	TAF11	34847743	34847840	34845554	34846497	34848065	34848153	0.898	0.923	0.647	0.505	0.335	1.59463e-09	4.13733e-08	33.5	7.38328
ES	APEH	49717025	49717077	49716284	49716382	49717973	49718062	0.994	0.993	0.709	0.736	0.271	1.64262e-09	4.25258e-08	27.1	7.37135
ES	GTF2IP1	72616151	72616180	72614488	72614672	72617462	72617504	0.97	0.996	0.825	0.844	0.148	1.68007e-09	4.34575e-08	14.8	7.36193
ES	POLB	42214837	42214910	42214686	42214741	42218812	42218883	1	0.974	0.721	0.791	0.231	1.68966e-09	4.36866e-08	23.1	7.35965
ES	KITLG	88909310	88909394	88900804	88900914	88910110	88910267	0.87	0.934	0.607	0.391	0.403	1.69527e-09	4.38125e-08	40.3	7.3584
ES	AARSD1	41106892	41106984	41103816	41103911	41107174	41107241	0.987	0.976	0.786	0.622	0.278	1.72607e-09	4.45505e-08	27.8	7.35115
ES	NOP16	175815235	175815344	175813840	175813910	175815433	175815763	0.964	0.956	0.835	0.587	0.249	1.73113e-09	4.46618e-08	24.9	7.35006
ES	CCNT2	135710210	135710281	135705305	135705469	135710799	135711949	1	0.976	0.556	0.779	0.321	1.73439e-09	4.47264e-08	32.1	7.34944
ES	MDM2	69210591	69210725	69207333	69207408	69214104	69214154	0.953	0.977	0.763	0.862	0.152	1.7396e-09	4.4819e-08	15.2	7.34854
ES	NCAPD2	6618882	6618958	6604241	6604391	6619794	6619976	1	1	0.594	0.759	0.324	1.75341e-09	4.51386e-08	32.4	7.34545
ES	GTF3A	28008275	28008356	28006867	28006941	28008941	28009171	1	1	0.932	0.949	0.059	1.78987e-09	4.60373e-08	5.9	7.33689
ES	ERGIC2	29494666	29494749	29493578	29494151	29496052	29496215	1	1	0.902	0.926	0.086	1.79445e-09	4.61352e-08	8.6	7.33597
ES	DNAJC8	28537081	28537148	28531768	28531860	28541450	28541507	1	0.995	0.906	0.868	0.111	1.80848e-09	4.64557e-08	11.1	7.33296
ES	PLD2	4722723	4722844	4722378	4722513	4725087	4725202	1	1	0.634	0.569	0.399	1.81453e-09	4.65908e-08	39.9	7.3317
ES	RPS6KC1	213290658	213290752	213277795	213277911	213302869	213303232	0.981	0.987	0.672	0.752	0.272	1.85821e-09	4.7692e-08	27.2	7.32155
ES	ZNF740	53578674	53578824	53575460	53575776	53579170	53579260	1	0.961	0.78	0.619	0.281	1.86881e-09	4.79433e-08	28.1	7.31927
ES	HIPK3	33369711	33369774	33369397	33369559	33370067	33370364	0.363	0.262	0	0.042	0.291	1.87781e-09	4.81534e-08	29.1	7.31737
ES	PTPRJ	48171541	48171550	48170998	48171040	48171647	48171735	0.99	0.994	0.834	0.888	0.131	1.89049e-09	4.84576e-08	13.1	7.31464
ES	CAND1	67698883	67700377	67698384	67698526	67701176	67701272	1	1	0.95	0.943	0.054	1.89949e-09	4.86673e-08	5.4	7.31276
ES	RPA3	7678700	7678775	7677494	7677603	7679950	7680806	0.997	1	0.992	0.934	0.035	1.91303e-09	4.89721e-08	3.5	7.31005
ES	GTF2H2C_2	68874847	68874935	68874538	68874629	68875583	68875691	0.984	1	0.573	0.69	0.361	1.91624e-09	4.90332e-08	36.1	7.30951
ES	ACTR6	100604072	100604129	100603850	100603986	100606033	100606132	1	0.994	0.898	0.895	0.1	1.93019e-09	4.93475e-08	10	7.30673
ES	MCTS1	119739261	119739414	119737743	119738102	119739933	119740031	1	1	0.953	0.962	0.042	1.93568e-09	4.94667e-08	4.2	7.30569
ES	HMGCS1	43292575	43292739	43287571	43291322	43292949	43293075	1	0.999	0.943	0.973	0.042	1.94723e-09	4.97405e-08	4.2	7.30329
ES	EHF	34673283	34673352	34673088	34673157	34678454	34678517	0.94	0.839	0.174	0.297	0.654	1.95727e-09	4.99754e-08	65.4	7.30124
A3SS	CDK13	40132383	40132836	40132563	40132836	40127724	40127930	0.213	0.158	0.95	0.632	-0.605	1.05913e-09	5.03211e-08	-60.5	7.29825
ES	MTHFD1	64898504	64898579	64898249	64898357	64902286	64902389	1	1	0.99	0.925	0.042	1.99795e-09	5.09673e-08	4.2	7.29271
ES	UBE2Q1	154523872	154523968	154521050	154522945	154524246	154524295	1	1	0.772	0.922	0.153	2.00229e-09	5.10374e-08	15.3	7.29211
ES	IL18	112025697	112025784	112019325	112019459	112034628	112034840	0.994	0.986	0.87	0.888	0.111	2.00767e-09	5.11526e-08	11.1	7.29113
ES	TATDN1	125534391	125534441	125531058	125531122	125551265	125551329	1	1	0.876	0.761	0.181	2.01471e-09	5.13099e-08	18.1	7.2898
ES	MED13	60106901	60107012	60087910	60088594	60107211	60107374	0.989	0.97	0.845	0.759	0.177	2.06096e-09	5.24654e-08	17.7	7.28013
RI	TRIM5	5684424	5686912	5684424	5686625	5686885	5686912	0.083	0.049	0.434	0.27	-0.286	3.52871e-09	5.25492e-08	-28.6	7.27943
ES	UBQLN1	86300918	86301070	86293355	86293514	86322414	86323168	0.96	0.979	0.898	0.818	0.112	2.06568e-09	5.25631e-08	11.2	7.27932
ES	ZNHIT6	86172124	86172190	86171931	86172038	86173311	86173619	1	1	0.822	0.826	0.176	2.07432e-09	5.27603e-08	17.6	7.27769
ES	UFD1L	19459209	19459331	19455395	19455526	19466605	19466738	1	1	0.874	0.913	0.107	2.07843e-09	5.28421e-08	10.7	7.27702
ES	CMPK1	47840580	47840657	47838626	47838779	47840868	47840965	0.986	0.99	0.948	0.892	0.068	2.0825e-09	5.29231e-08	6.8	7.27635
ES	CMIP	81736226	81736274	81735264	81735405	81737543	81737690	0.982	0.985	0.759	0.823	0.193	2.10568e-09	5.34665e-08	19.3	7.27192
ES	SLC35A5	112289386	112289517	112288017	112288116	112292735	112292803	0.973	0.954	0.488	0.671	0.384	2.12133e-09	5.38409e-08	38.4	7.26889
ES	TRIM25	54972881	54972965	54972703	54972802	54973286	54973313	1	1	0.826	0.94	0.117	2.12583e-09	5.39089e-08	11.7	7.26834
ES	DOCK10	225709469	225709556	225706520	225706613	225709919	225710041	1	1	0.79	0.916	0.147	2.13639e-09	5.41538e-08	14.7	7.26637
ES	SEC16A	139357338	139357584	139355628	139355726	139358871	139359014	1	0.989	0.861	0.659	0.234	2.1455e-09	5.43615e-08	23.4	7.26471
ES	TOP2B	25659908	25660000	25656921	25657077	25660144	25660340	0.97	0.991	0.903	0.81	0.124	2.15122e-09	5.44833e-08	12.4	7.26374
ES	FECH	55218546	55218606	55212072	55218078	55221491	55221656	0.978	0.98	0.869	0.747	0.171	2.17995e-09	5.51873e-08	17.1	7.25816
ES	LARP7	113568845	113568990	113568354	113568705	113571616	113571738	1	0.992	0.856	0.841	0.147	2.22641e-09	5.63396e-08	14.7	7.24919
ES	EXOSC3	37781982	37782134	37779710	37780877	37783910	37784060	0.94	0.979	0.87	0.853	0.098	2.2549e-09	5.70119e-08	9.8	7.24403
ES	KIAA1033	105531663	105531789	105527547	105527674	105534071	105534179	1	1	0.879	0.837	0.142	2.26049e-09	5.71289e-08	14.2	7.24314
ES	COPA	160309698	160309772	160305031	160305112	160309970	160310084	1	1	0.812	0.91	0.139	2.28844e-09	5.78108e-08	13.9	7.23799
ES	MED11	4635070	4635201	4634722	4634869	4636344	4636896	1	0.982	0.488	0.806	0.344	2.30266e-09	5.81453e-08	34.4	7.23549
ES	APEX2	55029394	55029541	55028683	55028864	55030231	55030301	1	1	0.859	0.836	0.153	2.34967e-09	5.9282e-08	15.3	7.22708
ES	PAK1IP1	10702797	10702872	10702601	10702722	10704739	10704885	1	1	0.871	0.626	0.252	2.36572e-09	5.96616e-08	25.2	7.22431
ES	LRRC37BP1	28958772	28958945	28937906	28937960	28960115	28960408	0.926	0.922	0.581	0.61	0.329	2.38724e-09	6.01534e-08	32.9	7.22074
ES	ZMYM2	20608393	20608544	20605458	20605575	20610876	20611049	1	1	0.82	0.762	0.209	2.38862e-09	6.01626e-08	20.9	7.22067
ES	HSPE1-MOB4	198388347	198388410	198364720	198365163	198400253	198400354	1	0.984	0.873	0.669	0.221	2.3972e-09	6.03532e-08	22.1	7.2193
ES	UGT1A9	234675679	234675811	234580543	234581435	234676494	234676582	0.982	1	0.916	0.935	0.066	2.42008e-09	6.09035e-08	6.6	7.21536
ES	NUP98	3733793	3733958	3727674	3727857	3735047	3735225	1	1	0.848	0.925	0.113	2.44358e-09	6.14429e-08	11.3	7.21153
ES	NUP54	77065301	77065445	77045801	77045909	77065542	77065626	0.969	0.949	0.591	0.552	0.387	2.45062e-09	6.15939e-08	38.7	7.21046
ES	WBSCR22	73108321	73108380	73107953	73107999	73111934	73112024	0.986	0.985	0.965	0.876	0.065	2.50086e-09	6.28034e-08	6.5	7.20202
ES	SPATS2L	201281101	201281151	201277033	201277142	201283972	201284219	0.988	1	0.818	0.896	0.137	2.50782e-09	6.29517e-08	13.7	7.20099
ES	MAPKAPK5	112327843	112327948	112326291	112326422	112330770	112331228	1	1	0.806	0.837	0.178	2.52474e-09	6.33228e-08	17.8	7.19844
ES	CNTROB	7850888	7851040	7849045	7849304	7851233	7851297	0.985	0.986	0.606	0.683	0.341	2.52902e-09	6.34035e-08	34.1	7.19789
ES	ORC5	103807219	103807332	103805682	103805730	103808920	103808973	1	0.988	0.787	0.835	0.183	2.53434e-09	6.35101e-08	18.3	7.19716
ES	GBF1	104129617	104129741	104129467	104129532	104129930	104130002	1	1	0.86	0.866	0.137	2.56441e-09	6.42366e-08	13.7	7.19222
A3SS	STAU1	47740911	47741142	47740911	47741124	47752369	47752468	0.081	0.072	0.227	0.221	-0.148	1.41548e-09	6.57234e-08	-14.8	7.18228
ES	MAP4K4	102484490	102484499	102483673	102483771	102486083	102486259	0.405	0.258	0.112	0.069	0.241	2.64425e-09	6.61807e-08	24.1	7.17927
ES	CBFB	67063629	67063716	67063049	67063388	67070541	67070658	1	1	0.621	0.756	0.311	2.70492e-09	6.76423e-08	31.1	7.16978
ES	MLH3	75500121	75500193	75498770	75498882	75505042	75505115	0.664	0.732	0	0.191	0.602	2.72536e-09	6.80963e-08	60.2	7.16688
A3SS	TRPC4AP	33608992	33609159	33608992	33609135	33622925	33623111	0.719	0.76	1	0.938	-0.229	1.50131e-09	6.81594e-08	-22.9	7.16647
ES	SNX7	99128252	99128372	99127235	99127467	99150440	99150623	0.218	0.308	0.073	0.033	0.21	2.74643e-09	6.85939e-08	21	7.16371
ES	SPATS2	49912855	49912965	49908337	49908396	49916533	49916636	0.989	0.991	0.865	0.883	0.116	2.7514e-09	6.86892e-08	11.6	7.16311
ES	FAM193A	2691232	2691431	2673847	2674099	2692424	2692697	1	1	0.584	0.673	0.371	2.77245e-09	6.91856e-08	37.1	7.15998
ES	BRD7	50357497	50357609	50355892	50355949	50359658	50359794	0.992	0.994	0.903	0.911	0.086	2.84383e-09	7.09372e-08	8.6	7.14913
ES	CDC123	12252288	12252321	12251965	12252023	12259359	12259466	1	1	0.862	0.888	0.125	2.84793e-09	7.10097e-08	12.5	7.14868
ES	TOP2A	38556780	38556915	38556460	38556661	38557101	38557333	0.999	0.999	0.878	0.945	0.088	2.86048e-09	7.12927e-08	8.8	7.14696
ES	AKIRIN2	88385577	88385649	88384577	88385325	88387535	88387685	1	1	0.93	0.9	0.085	2.87093e-09	7.14931e-08	8.5	7.14574
ES	DNM1L	32861086	32861158	32860300	32860347	32863862	32863949	0.996	1	0.897	0.904	0.097	2.90064e-09	7.22028e-08	9.7	7.14145
ES	ACTR10	58690500	58690574	58690339	58690419	58698783	58698985	1	1	0.915	0.772	0.156	2.9071e-09	7.23334e-08	15.6	7.14066
ES	LRRFIP2	37170553	37170640	37138106	37138151	37190384	37190529	0.989	1	0.929	0.819	0.12	2.94921e-09	7.33504e-08	12	7.1346
ES	PRDM4	108145191	108145986	108140051	108140201	108147700	108147886	0.958	1	0.781	0.834	0.171	2.96384e-09	7.36834e-08	17.1	7.13263
ES	FIP1L1	54257596	54257665	54257175	54257306	54265896	54266006	0.461	0.44	0.213	0.169	0.26	2.99561e-09	7.4411e-08	26	7.12836
ES	GAPVD1	128099296	128099374	128094788	128094908	128099499	128099870	1	1	0.879	0.654	0.234	2.99999e-09	7.44888e-08	23.4	7.12791
ES	SNX5	17949017	17949100	17937576	17937681	17949342	17949634	0.774	0.794	0.371	0.278	0.46	3.01071e-09	7.47237e-08	46	7.12654
ES	CDC27	45235571	45235669	45234595	45234750	45247282	45247408	0.994	1	0.958	0.876	0.08	3.03458e-09	7.52846e-08	8	7.12329
ES	PSMC1	90730005	90730191	90729661	90729786	90730384	90730513	1	0.999	0.945	0.965	0.045	3.05672e-09	7.58024e-08	4.5	7.12032
ES	ACSM3	20792035	20792179	20788694	20788902	20792295	20792452	0.973	0.92	0.722	0.649	0.261	3.06544e-09	7.59868e-08	26.1	7.11926
ES	TRAM1	71495884	71496028	71495398	71495559	71499340	71499411	1	1	0.968	0.963	0.034	3.09977e-09	7.67738e-08	3.4	7.11479
ES	GNB1	1770628	1770677	1756835	1756938	1822258	1822556	0.895	0.926	0.69	0.745	0.193	3.10323e-09	7.68276e-08	19.3	7.11448
ES	YTHDF2	29068914	29070498	29064770	29064850	29095440	29096287	0.952	0.973	0.833	0.851	0.12	3.14827e-09	7.78779e-08	12	7.10859
ES	SCAMP3	155231447	155231525	155230327	155230450	155231876	155232176	0.8	0.796	0.454	0.496	0.323	3.23886e-09	8.00189e-08	32.3	7.09681
ES	TFCP2	51497937	51497986	51497452	51497546	51500307	51500396	0.964	0.99	0.618	0.799	0.268	3.24372e-09	8.01057e-08	26.8	7.09634
ES	MYNN	169501264	169501348	169500252	169500431	169502409	169502496	0.982	0.831	0.571	0.47	0.386	3.31815e-09	8.18418e-08	38.6	7.08702
ES	WSB2	118480645	118480777	118476092	118476193	118480937	118481182	1	1	0.948	0.924	0.064	3.34101e-09	8.23715e-08	6.4	7.08422
ES	PREPL	44548965	44549039	44544747	44548584	44549869	44549993	1	0.988	0.847	0.848	0.147	3.34509e-09	8.24077e-08	14.7	7.08403
ES	RAD23A	13059310	13059366	13058990	13059172	13059499	13059627	0.972	1	0.877	0.726	0.184	3.34525e-09	8.24077e-08	18.4	7.08403
ES	PLOD2	145795648	145795711	145790347	145790452	145796902	145797044	1	1	0.973	0.864	0.082	3.36868e-09	8.29504e-08	8.2	7.08118
ES	REPS1	139228631	139228737	139225151	139226269	139229804	139229953	0.94	0.929	0.562	0.525	0.391	3.3744e-09	8.30569e-08	39.1	7.08062
ES	CSNK2A2	58202513	58202597	58201588	58201699	58208354	58208414	0.987	0.992	0.853	0.899	0.114	3.40944e-09	8.38847e-08	11.4	7.07632
RI	TNFRSF10B	22885843	22886115	22885843	22885954	22886041	22886115	0.664	0.608	0.785	0.817	-0.165	6.01198e-09	8.49384e-08	-16.5	7.0709
ES	APRT	88876830	88876964	88876477	88876556	88877957	88878064	1	0.994	0.911	0.926	0.078	3.48292e-09	8.5657e-08	7.8	7.06724
ES	PTPN3	112219452	112219495	112216775	112216854	112219571	112219679	0.948	0.828	0.155	0.388	0.616	3.55704e-09	8.74439e-08	61.6	7.05827
ES	NCOA6	33328166	33331145	33324493	33324562	33334610	33334732	0.982	1	0.874	0.78	0.164	3.59922e-09	8.84441e-08	16.4	7.05333
ES	TRA2A	23561750	23562051	23561325	23561459	23571407	23571660	0.233	0.108	0.083	0.039	0.11	3.61082e-09	8.86927e-08	11	7.05211
ES	MON2	62931381	62931486	62930930	62931043	62931875	62931956	1	0.991	0.647	0.85	0.247	3.62554e-09	8.89806e-08	24.7	7.0507
ES	EML3	62375137	62375293	62374429	62374571	62375672	62375768	0.985	1	0.394	0.684	0.453	3.67244e-09	9.00573e-08	45.3	7.04548
ES	COG5	106897176	106897239	106888840	106888944	106898717	106898828	0.955	0.984	0.682	0.714	0.272	3.69654e-09	9.06111e-08	27.2	7.04282
ES	EIF4A2	186505283	186505373	186504915	186505053	186505591	186505671	0.981	0.989	0.917	0.936	0.058	3.70593e-09	9.08038e-08	5.8	7.0419
ES	UXT	47516581	47516689	47511479	47511543	47516970	47517038	0.994	0.994	0.94	0.944	0.052	3.73476e-09	9.14348e-08	5.2	7.03889
ES	PTTG1	159849715	159849900	159848916	159849410	159854721	159854880	1	1	0.972	0.931	0.048	3.74337e-09	9.16077e-08	4.8	7.03807
ES	TMEM209	129813471	129813569	129810239	129810313	129813664	129813779	1	1	0.823	0.848	0.165	3.75481e-09	9.18499e-08	16.5	7.03692
ES	ATG16L1	234182366	234182423	234181611	234181698	234183321	234183424	0.538	0.601	0.07	0.209	0.43	3.83513e-09	9.37763e-08	43	7.02791
ES	HSD17B4	118842512	118842584	118837735	118837787	118844835	118844939	1	0.996	0.932	0.933	0.065	3.84973e-09	9.40732e-08	6.5	7.02653
ES	GLIPR1	75884185	75884298	75875613	75875859	75889356	75889442	0.987	0.984	0.896	0.924	0.076	3.85202e-09	9.40732e-08	7.6	7.02653
ES	COMMD9	36297686	36297790	36293841	36296322	36300026	36300166	1	1	0.858	0.815	0.163	3.85174e-09	9.40732e-08	16.3	7.02653
ES	PPP1R12A	80199945	80200113	80199371	80199548	80201005	80201110	0.557	0.496	0.121	0.217	0.357	3.87564e-09	9.45723e-08	35.7	7.02424
ES	RHOA	49399928	49400059	49396578	49397815	49412866	49413024	0.99	0.995	0.968	0.964	0.026	3.89446e-09	9.49927e-08	2.6	7.02231
ES	PRKAA1	40769517	40769605	40767567	40767792	40771820	40771965	0.978	0.965	0.755	0.791	0.199	3.92241e-09	9.5635e-08	19.9	7.01938
ES	CHD2	93487644	93487745	93486072	93486298	93489050	93489095	1	1	0.726	0.877	0.199	3.94513e-09	9.61496e-08	19.9	7.01705
ES	TMEM248	66418212	66418356	66415938	66416122	66420488	66423538	0.991	0.996	0.943	0.942	0.051	4.03732e-09	9.82755e-08	5.1	7.00755
ES	GTF3C5	135930330	135930351	135930098	135930196	135931398	135931481	0.279	0.21	0	0.049	0.22	4.04318e-09	9.83779e-08	22	7.0071
ES	PRPF19	60670930	60671007	60670211	60670353	60671183	60671333	1	1	0.915	0.916	0.085	4.05191e-09	9.855e-08	8.5	7.00634
ES	PRKAG2	151265801	151265928	151262805	151262971	151267256	151267311	0.989	0.993	0.946	0.902	0.067	4.05626e-09	9.86156e-08	6.7	7.00605
ES	CNOT2	70704674	70704797	70671911	70672054	70729217	70729343	1	1	0.881	0.721	0.199	4.07406e-09	9.89675e-08	19.9	7.00451
ES	NCOA6	33346607	33346736	33345022	33345907	33356266	33356389	1	0.982	0.771	0.734	0.239	4.13003e-09	1.00286e-07	23.9	6.99876
ES	UPF3B	118985457	118985564	118979160	118979259	118985729	118985836	1	0.989	0.817	0.697	0.238	4.14187e-09	1.00532e-07	23.8	6.99769
ES	PAPPA	118989709	118989831	118982215	118982408	119028135	119028264	1	1	0.725	0.843	0.216	4.15177e-09	1.00732e-07	21.6	6.99683
ES	SNX6	35050766	35050806	35044961	35045048	35055435	35055511	0.993	0.99	0.926	0.887	0.085	4.15604e-09	1.00791e-07	8.5	6.99658
ES	TOM1L1	52981068	52981153	52978051	52978284	52990026	52990176	0.904	0.961	0.686	0.543	0.318	4.28075e-09	1.03649e-07	31.8	6.98443
ES	TMEM50A	25679372	25679465	25678116	25678184	25683283	25683344	0.98	0.986	0.915	0.903	0.074	4.35299e-09	1.05313e-07	7.4	6.97752
ES	VPS13C	62221699	62221947	62219289	62219519	62223288	62223458	1	1	0.682	0.837	0.24	4.40373e-09	1.06368e-07	24	6.97319
ES	IBTK	82900789	82900933	82891595	82891745	82901503	82901596	0.996	0.994	0.986	0.883	0.06	4.42864e-09	1.06926e-07	6	6.97092
ES	RAB15	65418320	65418381	65417660	65417869	65419228	65419289	0.987	1	0.514	0.726	0.374	4.44939e-09	1.07383e-07	37.4	6.96906
ES	CKAP5	46774184	46774260	46772895	46773084	46774859	46775047	0.993	0.998	0.917	0.932	0.071	4.52918e-09	1.09132e-07	7.1	6.96205
ES	CUL1	148457424	148457588	148456639	148456730	148463652	148463815	1	0.997	0.902	0.897	0.099	4.52653e-09	1.09132e-07	9.9	6.96205
ES	DAB2	39388406	39388469	39382719	39383373	39388900	39388954	0.928	1	0.797	0.567	0.282	4.52789e-09	1.09132e-07	28.2	6.96205
A3SS	ICE2	60760259	60760521	60760259	60760361	60768261	60768366	0.596	0.676	0.833	0.972	-0.266	2.45938e-09	1.09228e-07	-26.6	6.96166
ES	RAB1A	65316072	65316204	65313987	65315824	65318116	65318212	0.992	1	0.957	0.965	0.035	4.54991e-09	1.09542e-07	3.5	6.96042
A5SS	HMGN3	79911992	79912106	79912033	79912106	79910961	79911443	0.601	0.564	0.778	0.772	-0.193	6.10489e-10	1.09644e-07	-19.3	6.96002
ES	PLD2	4722723	4722877	4722378	4722513	4725087	4725202	1	1	0.649	0.654	0.349	4.57321e-09	1.10014e-07	34.9	6.95855
ES	RPP40	4998949	4999075	4996455	4996654	5000042	5000138	0.791	0.85	0.534	0.557	0.275	4.64217e-09	1.11628e-07	27.5	6.95223
ES	COQ6	74422153	74422212	74420137	74420272	74422507	74422631	0.955	1	0.16	0.637	0.579	4.68343e-09	1.12484e-07	57.9	6.94891
ES	GTPBP10	89983771	89983863	89982129	89982323	90001468	90001542	0.937	0.917	0.559	0.517	0.389	4.77435e-09	1.14621e-07	38.9	6.94074
ES	UPP1	48139266	48139384	48134359	48134424	48146469	48146679	0.214	0.29	0.122	0.045	0.169	4.7796e-09	1.14701e-07	16.9	6.94043
ES	PSMD13	250802	250865	248931	249057	252504	252984	0.994	0.996	0.883	0.896	0.106	4.78732e-09	1.1484e-07	10.6	6.93991
ES	HUWE1	53589791	53589890	53589071	53589205	53590706	53590782	0.965	0.927	0.823	0.71	0.179	4.8008e-09	1.1507e-07	17.9	6.93904
ES	TBCD	80858526	80858607	80851422	80851508	80869633	80869665	0.943	1	0.686	0.66	0.298	4.80063e-09	1.1507e-07	29.8	6.93904
ES	PRCC	156761488	156761584	156756399	156756966	156764456	156764600	1	0.973	0.78	0.866	0.163	4.83777e-09	1.15816e-07	16.3	6.93623
ES	PRRC2B	134321787	134322029	134319571	134319715	134322471	134322593	0.974	0.943	0.814	0.709	0.197	4.88921e-09	1.17001e-07	19.7	6.93181
ES	RAD21	117861184	117861268	117858172	117859930	117862856	117863006	1	1	0.926	0.944	0.065	4.9097e-09	1.17444e-07	6.5	6.93017
ES	STAT6	57501387	57501526	57501013	57501097	57501945	57502082	0.842	0.682	0.133	0.326	0.532	4.94221e-09	1.18174e-07	53.2	6.92748
ES	UBE2F	238925207	238925275	238881733	238881867	238933982	238934053	0.96	1	0.851	0.725	0.192	4.96156e-09	1.18589e-07	19.2	6.92596
ES	RNF103	86839281	86839397	86830515	86832541	86847452	86847592	0.99	0.991	0.894	0.871	0.108	5.06022e-09	1.20801e-07	10.8	6.91793
ES	FAM134A	220045783	220045927	220045391	220045476	220046090	220046185	1	1	0.879	0.909	0.106	5.09454e-09	1.21572e-07	10.6	6.91517
ES	MRPS15	36926292	36926377	36923523	36923582	36926864	36926913	0.979	0.992	0.877	0.936	0.079	5.15516e-09	1.22969e-07	7.9	6.9102
ES	RGP1	35750836	35750986	35750654	35750738	35751262	35751409	1	1	0.834	0.823	0.171	5.18071e-09	1.23529e-07	17.1	6.90823
ES	COMMD9	36298638	36298673	36293841	36296322	36300026	36300166	1	1	0.756	0.778	0.233	5.18911e-09	1.2368e-07	23.3	6.9077
ES	RINT1	105205976	105206095	105205723	105205904	105207565	105208124	1	1	0.879	0.77	0.175	5.19588e-09	1.23791e-07	17.5	6.90731
ES	MET	116423357	116423523	116422041	116422151	116435708	116435845	0.991	0.986	0.917	0.918	0.071	5.26362e-09	1.25355e-07	7.1	6.90186
ES	ARL1	101794839	101794951	101790176	101790355	101799621	101799759	0.988	0.994	0.882	0.891	0.104	5.26582e-09	1.25357e-07	10.4	6.90185
ES	NSUN2	6631985	6632090	6625676	6625782	6632711	6632869	0.911	0.92	0.599	0.71	0.261	5.3261e-09	1.26742e-07	26.1	6.89708
ES	PSMA4	78836531	78836609	78834246	78834272	78837210	78837299	1	1	0.939	0.969	0.046	5.38985e-09	1.28156e-07	4.6	6.89226
ES	FAM21C	46242047	46242095	46240268	46240330	46245543	46245654	0.995	0.997	1	0.862	0.065	5.51947e-09	1.31081e-07	6.5	6.88246
ES	AHSA1	77934425	77934527	77931881	77932010	77935419	77935815	0.993	0.994	0.909	0.958	0.06	5.5241e-09	1.31113e-07	6	6.88235
ES	ARHGEF7	111940700	111940790	111938493	111938587	111953094	111953194	0.983	0.949	0.336	0.638	0.479	5.52523e-09	1.31113e-07	47.9	6.88235
ES	KIAA0020	2824716	2824815	2823780	2823834	2827072	2827151	1	0.987	0.773	0.858	0.178	5.5358e-09	1.31311e-07	17.8	6.8817
ES	RC3H2	125620201	125620372	125618010	125618157	125620947	125621381	0.904	0.934	0.698	0.654	0.243	5.5565e-09	1.3175e-07	24.3	6.88025
ES	PI4K2A	99422663	99422725	99416577	99416731	99426194	99426328	1	1	0.703	0.78	0.258	5.58499e-09	1.32372e-07	25.8	6.8782
ES	PNISR	99864224	99864304	99862447	99862566	99873090	99873207	0.879	0.901	0.53	0.617	0.317	5.70403e-09	1.3514e-07	31.7	6.86922
ES	RAD51C	56801400	56801461	56798106	56798173	56809844	56809905	0.948	0.927	0.711	0.776	0.194	5.7134e-09	1.3529e-07	19.4	6.86874
ES	OSER1	42831600	42831714	42824580	42826379	42835520	42835638	0.956	0.958	0.831	0.832	0.126	5.73491e-09	1.35709e-07	12.6	6.86739
ES	SPAG5	26911669	26911763	26911350	26911498	26912119	26912233	0.978	0.996	0.942	0.768	0.132	5.75409e-09	1.36109e-07	13.2	6.86611
ES	TMEM164	109352307	109352374	109310574	109310624	109388025	109388104	1	1	0.872	0.826	0.151	5.75988e-09	1.36192e-07	15.1	6.86585
ES	VPS54	64140356	64140444	64139673	64139795	64141315	64141421	0.965	1	0.654	0.719	0.296	5.76526e-09	1.36265e-07	29.6	6.86562
ES	SLC3A2	62655606	62655690	62652936	62653080	62655802	62656355	0.998	0.999	0.962	0.965	0.035	5.77952e-09	1.36548e-07	3.5	6.86472
ES	EHBP1	62991400	62991496	62974529	62974587	62998473	62998527	0.991	0.974	0.827	0.865	0.136	5.97933e-09	1.41156e-07	13.6	6.8503
ES	MRPL24	156708134	156708230	156707822	156707926	156708313	156708556	1	0.998	0.978	0.941	0.039	5.98577e-09	1.41252e-07	3.9	6.85
ES	CDCA7	174228545	174228623	174227953	174228190	174229522	174229717	1	1	0.869	0.751	0.19	6.02115e-09	1.42031e-07	19	6.84762
ES	PITPNA	1445055	1445063	1444859	1444934	1451589	1451681	0.981	0.973	0.815	0.837	0.151	6.06074e-09	1.42908e-07	15.1	6.84494
ES	USP34	61507378	61507483	61505522	61505578	61508224	61508377	1	0.978	0.848	0.774	0.178	6.09317e-09	1.43616e-07	17.8	6.8428
ES	CUL3	225400244	225400358	225379328	225379489	225422375	225422573	0.956	0.992	0.863	0.874	0.105	6.14953e-09	1.44887e-07	10.5	6.83897
ES	PARP2	20824748	20824848	20824465	20824593	20825209	20825308	1	1	0.851	0.813	0.168	6.21931e-09	1.46415e-07	16.8	6.83442
ES	RPA1	1775727	1775820	1756394	1756483	1778954	1779087	0.975	0.987	0.747	0.839	0.188	6.22445e-09	1.46478e-07	18.8	6.83423
ES	FAM160A2	6244839	6245478	6244309	6244468	6245608	6245937	1	1	0.524	0.511	0.482	6.22707e-09	1.46481e-07	48.2	6.83422
ES	PSMA4	78834824	78834987	78834246	78834272	78837210	78837299	1	1	0.883	0.937	0.09	6.23583e-09	1.4663e-07	9	6.83378
ES	SEC24C	75526811	75526928	75526517	75526611	75527594	75527765	0.992	0.997	0.933	0.907	0.074	6.2708e-09	1.47335e-07	7.4	6.83169
ES	TAF6	99710971	99711028	99710420	99710540	99711238	99711392	0.987	0.928	0.622	0.685	0.304	6.34944e-09	1.49065e-07	30.4	6.82662
ES	EXOC5	57710882	57711077	57706312	57706377	57713428	57713576	0.959	0.956	0.421	0.714	0.39	6.37292e-09	1.49498e-07	39	6.82536
ES	SMC5	72965291	72965387	72965029	72965209	72967106	72969789	0.98	0.971	0.761	0.779	0.206	6.37584e-09	1.49508e-07	20.6	6.82534
ES	C5orf51	41912170	41912285	41911149	41911281	41917117	41921738	0.98	0.977	0.711	0.807	0.219	6.40922e-09	1.50231e-07	21.9	6.82324
ES	UBE2B	133712359	133712385	133710073	133710154	133716409	133716499	0.994	0.993	0.919	0.885	0.092	6.49149e-09	1.52081e-07	9.2	6.81793
ES	PAK1IP1	10702797	10702872	10702601	10702722	10703637	10703690	1	1	0.802	0.845	0.176	6.51258e-09	1.52474e-07	17.6	6.8168
ES	UTP6	30219278	30219342	30214254	30214332	30219765	30219813	1	1	0.861	0.624	0.258	6.51682e-09	1.52513e-07	25.8	6.81669
ES	EML4	42544566	42544664	42543101	42543190	42552606	42552694	1	1	0.872	0.882	0.123	6.54285e-09	1.53062e-07	12.3	6.81513
ES	CDK4	58144438	58144548	58143236	58143287	58145282	58145519	1	0.998	0.896	0.93	0.086	6.56714e-09	1.5357e-07	8.6	6.81369
ES	FAM91A1	124820511	124820616	124818319	124818469	124821132	124821256	0.978	0.961	0.883	0.717	0.169	6.5774e-09	1.53749e-07	16.9	6.81319
RI	ZWINT	58117198	58118220	58117198	58117946	58118137	58118220	0.084	0.103	0.222	0.237	-0.136	1.1271e-08	1.55258e-07	-13.6	6.80895
ES	NAA35	88627960	88628059	88624779	88624846	88628633	88628812	0.978	0.968	0.508	0.768	0.335	6.64695e-09	1.55314e-07	33.5	6.80879
ES	NLE1	33464561	33464659	33464019	33464212	33464832	33464909	0.989	0.969	0.601	0.657	0.35	6.66203e-09	1.55605e-07	35	6.80798
[truncated: 4,948 more rows]

## Sheet: GO term analysis
Category	Term	Count	%	PValue	Genes	List Total	Pop Hits	Pop Total	Fold Enrichment	Benjamini
GOTERM_BP_DIRECT	GO:0016032~viral process	106	3.58957	3.66096e-16	DYNC1LI1, XPO1, AP1G2, TBP, TOP1, CUL5, GBF1, DDX11, SND1, NUP37, NUP35, CUL1, RAN, MPDZ, RCOR1, UBR4, MFGE8, NUPL2, AAAS, PSMA4, PSMA3, MAPK3, FBXL2, CRTC2, RAD23A, C14ORF166, SP110, PSMA7, RCC1, SCRIB, RBX1, VRK2, NUP50, NPM1, NUP54, TRAM1, TAF1, CREBBP, SNW1, NXF1, KAT5, HNRNPA1, NCKAP1, PDZD8, HDAC1, PSMC3, PSMC2, ATF7, HSPD1, COPS6, CCNT1, RNGTT, RTN3, ANKRD17, DYNLL1, GTF2A2, RHOA, SHC1, ZY…	2699	299	16792	2.20564	9.21707e-13
GOTERM_BP_DIRECT	GO:0051301~cell division	119	4.0298	2.33549e-16	DYNC1LI1, SEPT2, PTTG1, CD2AP, CDCA8, CDCA7, RAD21, MIS18A, NUP37, STAG2, CDCA3, CIB1, ANAPC1, RAN, LIG1, ANAPC4, LIG3, NCAPD3, NCAPD2, MAD2L1, RCC2, SPAG5, ZWINT, MCMBP, NEK9, ARL8A, ARL8B, TIPIN, CEP164, RCC1, CCNG1, SPC25, VRK1, NCAPG2, KATNA1, CDC123, SKA3, TNKS, NUDC, PPP2R2D, PRPF40A, CKAP5, CINP, NUF2, CDC20, MISP, CDC27, REEP3, REEP4, NEDD1, FAM64A, SMC1A, CCNT2, FAM175B, TSG101, BORA, CC…	2699	350	16792	2.11533	1.22902e-12
GOTERM_BP_DIRECT	GO:0007067~mitotic nuclear division	91	3.08161	5.22877e-15	DYNC1LI1, SEPT2, BORA, PTTG1, CLTC, CD2AP, RPS3, OFD1, RAD21, MIS18A, NUP37, ACTR8, TPR, USP16, ASPM, STAG2, CDCA3, ZW10, ANAPC1, CDC6, ARHGEF2, CCNK, BRCC3, RAN, ANAPC4, TPX2, DYNLT1, UBE2I, PAPD5, HMGA2, DCTN3, DCTN1, CDK2, RBBP8, DCTN2, EML4, RCC2, NSL1, MCMBP, DIS3L2, NEK9, CDK11B, ARL8A, CHFR, ASUN, USP9X, HAUS2, HAUS1, TIPIN, CETN3, CEP164, ANLN, RCC1, CCNG1, SPC25, VRK1, NUMA1, NCAPG2, KAT…	2699	248	16792	2.28291	9.6273e-12
GOTERM_BP_DIRECT	GO:0006511~ubiquitin-dependent protein catabolic process	71	2.40433	2.17425e-13	UBE2G1, RNF213, CUL3, CUL5, FBXO25, USP10, PSMD4, USP16, FBXO21, FBXO22, USP15, USP14, CUL1, PSMD9, DTL, UFD1L, UBE2I, SKP1, UBE2H, UBE2C, UBE2B, PSMA2, UBE2N, USP28, ADRM1, PSMA6, UBE2K, PSMA4, UBR5, PSMA3, USP21, FBXL4, UCHL3, USP22, CHFR, USP7, USP8, USP9X, USP5, USP4, UBA6, RFFL, PSMA7, TTC3, ARIH1, PSMF1, ARIH2, UBE2D2, FBXW4, USP38, UBE2D1, USP34, USP32, HERPUD1, NPLOC4, NUB1, UBE4B, PSMC6,…	2699	182	16792	2.42709	3.00802e-10
GOTERM_BP_DIRECT	GO:0043161~proteasome-mediated ubiquitin-dependent protein catabolic process	76	2.57365	3.42342e-13	DZIP3, PPP2R5C, RNF181, CD2AP, CTNNB1, CUL3, C18ORF25, BTBD1, UBXN2B, SHARPIN, BTBD3, PSMD1, RNF38, PSMD4, PSMD5, PSMD6, RNF34, PSMD7, RPS27A, CUL1, RNF145, PSMD9, ANAPC1, TBL1XR1, ANAPC4, MTA1, ARNTL, SKP1, UBE2H, UBE2C, UBE2B, PSMA2, MAD2L1, PSMA6, PSMA5, PSME2, UBE2K, PSMA4, PSMA3, UBE2W, PSME3, PSME4, RAD23A, EDEM3, RFFL, PSMA7, RBX1, UBE2R2, PSMF1, HECTD3, NEDD4L, UBE2D1, UBE4B, NSFL1C, CDC2…	2699	203	16792	2.32926	3.79029e-10
GOTERM_BP_DIRECT	GO:0098609~cell-cell adhesion	92	3.11548	7.12831e-13	HSP90AB1, ABCF3, LIMA1, SEPT2, VAPB, PDLIM5, EIF5, ARHGAP18, RANGAP1, EIF2A, RPS2, RAB1A, MMP24, LARP1, EFHD2, BZW2, BZW1, CTTN, PICALM, SLK, SND1, MKL2, CLINT1, GOLGA2, FMNL2, F11R, KIF5B, RAN, SLC3A2, PI4KA, PFKP, KTN1, EIF2S3, FLNB, ELMO2, VASP, EIF4G1, EPB41L1, GAPVD1, DHX29, KIAA1524, SERBP1, RARS, SDCBP, RAB10, UBAP2, ERC1, DBN1, ADD1, ALDOA, HDLBP, USP8, CNN3, SNX5, CALD1, SNX1, HCFC1, ANL…	2699	271	16792	2.11212	6.57626e-10
GOTERM_BP_DIRECT	GO:0000398~mRNA splicing, via spliceosome	79	2.67525	2.35034e-12	RALY, SRSF1, NCBP1, RBM5, SNRPD1, PNN, DDX23, DHX38, PLRG1, SRRM2, DNAJC8, U2AF1, SRRM1, DBR1, CCAR1, TFIP11, PRPF31, RBM41, EFTUD2, MAGOH, PTBP1, SF1, PRPF3, CDC5L, SPEN, HNRNPR, HNRNPU, EIF4A3, PCF11, AQR, SNRNP200, CPSF7, SNRNP40, SNRPC, CPSF3, CPSF2, SNRPE, SNRPG, POLR2H, POLR2G, FIP1L1, TRA2A, SNRPB2, POLR2I, ZCRB1, SF3B6, POLR2B, SF3B3, SF3B2, HNRNPL, PRPF19, SRRT, METTL3, PRPF8, HTATSF1, D…	2699	222	16792	2.21398	1.85845e-09
GOTERM_BP_DIRECT	GO:0000209~protein polyubiquitination	69	2.33661	4.23764e-12	DZIP3, RNF181, RNF213, CBFB, CUL3, C18ORF25, PSMD1, RC3H2, PSMD4, PSMD5, PSMD6, RNF34, PSMD7, FBXO22, RPS27A, CUL1, RNF145, PSMD9, DTL, UBE2J2, NPEPPS, SKP1, UBE2B, TNKS2, PSMA2, PSMA6, HUWE1, PSMA5, PSME2, PSMA4, UBR5, PSMA3, DDB2, FBXL4, PSME3, PSME4, CHFR, PPIL2, UBE3C, PSMA7, RBX1, PRPF19, ARIH1, PSMF1, ARIH2, UBE2D2, TNKS, NEDD4L, RNF167, UBE2D1, TRIP12, TAF1, UBE4B, MARCH5, WSB1, BFAR, PSMC…	2699	184	16792	2.33309	2.9319e-09
GOTERM_BP_DIRECT	GO:0043488~regulation of mRNA stability	46	1.55774	2.77742e-11	XPO1, PSMA7, ZFP36L1, PSMF1, PARN, PSMD1, PUM1, HNRNPD, PSMD4, PSMD5, PUM2, PSMD6, TNPO1, PSMD7, RPS27A, SAMD4B, PSMD9, PRKCA, EXOSC8, EXOSC9, PCID2, FMR1, EXOSC2, YWHAB, EXOSC3, YTHDF2, EXOSC1, PSMA2, EIF4G1, PSMC6, PSMD14, PSMD13, PSMC5, PSMA6, PSMD12, PSMA5, PSMC3, PSME2, PSMD11, SERBP1, PSMA4, PSMC2, PSMA3, PSMC1, PSME3, PSME4	2699	103	16792	2.77856	1.70811e-08
GOTERM_BP_DIRECT	GO:0006281~DNA repair	79	2.67525	5.91177e-11	MMS19, RAD51C, NBN, MORF4L2, INTS3, PTTG1, SPRTN, BOD1L1, RPS3, DDX11, FANCG, ACTR8, INO80E, POLK, MCRS1, BRCC3, REV1, POLI, LIG1, LIG3, APTX, GTF2H3, POLB, TOPBP1, CDC5L, UBE2B, CDK2, RBBP8, RAD51, GTF2H1, RAD1, RFC5, USP28, RECQL, EYA4, XPA, NABP1, NABP2, RFWD3, XPC, UBR5, NCOA6, DDB2, UBE2W, RAD18, RUVBL2, PSME4, GADD45A, UBE2T, APEX2, FOXM1, UNG, MUM1, CEP164, CHEK1, BCCIP, TRRAP, RPA3, RPA1,…	2699	235	16792	2.0915	2.9747e-08
