# Supplementary material for: Silencing Core Spliceosome Sm Gene Expression Induces a Cytotoxic Splicing Switch in the Proteasome Subunit Beta 3 mRNA in Non-Small Cell Lung Cancer Cells
Source: Int J Mol Sci. 2020 Jun 12;21(12):4192. doi: 10.3390/ijms21124192 (PMC7349683; doi:10.3390/ijms21124192)
Supplement: Supplementary file 1 [file ijms-21-04192-s001.zip › Supplementary Table 5_AS_overlap.xlsx]

## Sheet: Overlapping AS events
Sample	AS_type	GeneID	longExonStart_0base	longExonEnd	shortES	shortEE	flankingES	flankingEE	PValue	FDR	IncLevel_siNT-1	IncLevel_siNT-2	IncLevel_siSF3B1-1	IncLevel_siSF3B1-2	IncLevelDifference	Δψ	-log10FDR
siSF3B1	A3SS	ALG9	111708971	111709122	111708971	111709101	111711377	111711532	0.000880375	0.00799381	0.246	0.325	0.582	0.488	-0.249	-24.9	2.09725
siSF3B1	A3SS	ATPIF1	28564271	28564616	28564347	28564616	28562871	28562963	7.06538e-05	0.0010453	0.081	0.095	0.219	0.152	-0.098	-9.8	2.98076
siSF3B1	A3SS	BRD8	137502206	137502416	137502206	137502299	137503622	137503767	0.00107506	0.00942634	0.845	0.917	1	1	-0.119	-11.9	2.02566
siSF3B1	A3SS	C16orf13	684888	685063	684888	684956	685280	685340	5.17972e-07	1.33951e-05	0.341	0.508	0.831	0.772	-0.377	-37.7	4.87305
siSF3B1	A3SS	C16orf13	684888	685063	684888	684956	685611	685774	0.00824204	0.0486654	0.802	0.905	1	0.947	-0.12	-12	1.31278
siSF3B1	A3SS	CFLAR	202027718	202037411	202028557	202037411	202025154	202025665	1.3484e-05	0.000250435	0.119	0.168	0.076	0.043	0.084	8.4	3.60131
siSF3B1	A3SS	EEF1B2	207024636	207024783	207024682	207024783	207024317	207024408	5.9357e-06	0.000120066	0.741	0.828	0.901	0.881	-0.107	-10.7	3.92058
siSF3B1	A3SS	EIF6	33871978	33872295	33871978	33872064	33872528	33872619	8.65163e-12	5.70171e-10	0.993	1	0.841	0.834	0.159	15.9	9.244
siSF3B1	A3SS	FAM122B	133903595	133906313	133903595	133905384	133915850	133915947	8.11499e-05	0.00115937	0.944	0.921	1	1	-0.068	-6.8	2.93578
siSF3B1	A3SS	FDPS	155279833	155279996	155279854	155279996	155278538	155278756	0.00207633	0.0156529	0.515	0.527	0.69	0.614	-0.131	-13.1	1.8054
siSF3B1	A3SS	HNRNPK	86582997	86584355	86582997	86584295	86585076	86585246	0	2.2e-16	0.624	0.641	0.854	0.872	-0.23	-23	15.6576
siSF3B1	A3SS	IDH3G	153051220	153051727	153051220	153051428	153051809	153051904	2.27296e-12	1.65845e-10	0.938	0.944	0.481	0.591	0.405	40.5	9.7803
siSF3B1	A3SS	LRRC75A-AS1	16342841	16343017	16342973	16343017	16342640	16342728	4.26919e-06	9.181e-05	0.924	0.879	0.967	0.949	-0.056	-5.6	4.03711
siSF3B1	A3SS	LRRC75A-AS1	16342894	16343017	16342973	16343017	16342640	16342728	0.000602515	0.00588966	0.884	0.837	0.933	0.914	-0.063	-6.3	2.22991
siSF3B1	A3SS	LRRC75A-AS1	16343424	16343567	16343498	16343567	16342640	16342728	0.00129818	0.0107813	0.023	0.037	0.012	0.017	0.015	1.5	1.96733
siSF3B1	A3SS	LRRC75A-AS1	16342841	16343017	16342894	16343017	16342640	16342728	1.72462e-07	5.03342e-06	0.758	0.769	0.885	0.862	-0.11	-11	5.29814
siSF3B1	A3SS	MYADM	54372943	54373092	54373007	54373092	54371118	54371197	1.56079e-05	0.000284704	0.209	0.229	0.394	0.54	-0.248	-24.8	3.54561
siSF3B1	A3SS	PRAME	22899231	22899350	22899231	22899329	22899964	22900000	0.00663911	0.0413528	0.529	0.605	0.708	0.708	-0.141	-14.1	1.3835
siSF3B1	A3SS	QKI	163985698	163999628	163991725	163999628	163984451	163984751	1.56663e-06	3.72166e-05	1	0.924	0.525	0.6	0.399	39.9	4.42926
siSF3B1	A3SS	QKI	163986977	163999628	163991725	163999628	163984451	163984751	2.75855e-06	6.05991e-05	1	0.926	0.55	0.621	0.378	37.8	4.21753
siSF3B1	A3SS	RAB4A	229433228	229433383	229433266	229433383	229431594	229431657	2.1306e-06	4.78332e-05	0.898	0.943	1	0.983	-0.071	-7.1	4.32027
siSF3B1	A3SS	RANGRF	8192820	8193409	8193130	8193409	8192575	8192732	3.60822e-14	3.33325e-12	0.844	0.809	0.428	0.461	0.382	38.2	11.4771
siSF3B1	A3SS	RNF8	37336153	37336994	37336259	37336994	37328221	37328350	2.74857e-11	1.55981e-09	0.044	0.005	0.129	0.214	-0.147	-14.7	8.80693
siSF3B1	A3SS	RPL17	47017901	47018203	47017901	47017954	47018827	47018935	1.83187e-14	1.87125e-12	0.246	0.245	0.462	0.401	-0.186	-18.6	11.7279
siSF3B1	A3SS	SLC25A39	42399786	42399920	42399786	42399896	42400175	42400220	8.82807e-07	2.14711e-05	0.245	0.22	0.528	0.414	-0.238	-23.8	4.66815
siSF3B1	A3SS	SLC39A9	69925079	69929107	69928413	69929107	69922448	69922583	9.99201e-16	1.13409e-13	0.972	0.974	0.75	0.673	0.261	26.1	12.9454
siSF3B1	A3SS	SRP19	112203068	112204089	112203100	112204089	112200317	112200429	0	2.2e-16	0.187	0.163	0.729	0.575	-0.477	-47.7	15.6576
siSF3B1	A3SS	TRIP10	6751044	6751537	6751073	6751537	6750522	6750644	7.20327e-06	0.000144277	0.083	0.052	0.148	0.235	-0.124	-12.4	3.8408
siSF3B1	A3SS	TRPT1	63991571	63991685	63991571	63991682	63991756	63991813	8.90855e-06	0.000173335	0.165	0.123	0	0	0.144	14.4	3.76111
siSF3B1	A3SS	UBXN1	62443969	62444477	62443969	62444111	62444989	62445106	4.39199e-06	9.34669e-05	0.981	0.96	0.925	0.682	0.167	16.7	4.02934
siSF3B1	A3SS	UFM1	38934177	38937144	38934847	38937144	38933437	38933470	0.00515308	0.033635	0.095	0.081	0.161	0.121	-0.053	-5.3	1.47321
siSF3B1	A3SS	VAMP1	6571403	6573652	6571403	6572008	6574055	6574107	0.000522	0.00520217	0.903	0.816	1	1	-0.141	-14.1	2.28382
siSF3B1	A5SS	ANAPC11	79849588	79849739	79849588	79849717	79852342	79852462	0.00104409	0.0172035	0.364	0.31	0.123	0.151	0.2	20	1.76438
siSF3B1	A5SS	ANAPC11	79849588	79849739	79849588	79849709	79852342	79852462	0.000547616	0.0111764	0.29	0.298	0.068	0.127	0.196	19.6	1.9517
siSF3B1	A5SS	BTF3	72794249	72794624	72794249	72794383	72798312	72798426	0	2.2e-16	0.964	1	0.062	0.101	0.9	90	15.6576
siSF3B1	A5SS	CTNND1	57529233	57529591	57529233	57529518	57556508	57556627	4.41269e-06	0.000264173	0.037	0.082	0.171	0.191	-0.121	-12.1	3.57811
siSF3B1	A5SS	DENND5A	9163486	9163655	9163520	9163655	9160374	9161401	0.00245382	0.0326449	0.953	0.947	0.679	0.876	0.172	17.2	1.48619
siSF3B1	A5SS	FIGNL1	50516815	50517421	50517253	50517421	50515878	50515987	0.00178436	0.0257754	0.959	0.814	1	1	-0.114	-11.4	1.58879
siSF3B1	A5SS	MOCS2	52405080	52405602	52405541	52405602	52404351	52404473	0.000534616	0.0111764	0.013	0.108	0.321	0.132	-0.166	-16.6	1.9517
siSF3B1	A5SS	N4BP2L2	33101544	33101669	33101594	33101669	33096318	33096407	0.00291826	0.0371716	0.848	0.873	0.641	0.741	0.169	16.9	1.42979
siSF3B1	A5SS	PRAME	22899231	22900000	22899964	22900000	22893188	22893511	0.000258691	0.0064529	0.891	0.952	0.822	0.637	0.192	19.2	2.19025
siSF3B1	A5SS	PRC1	91512676	91512853	91512753	91512853	91509267	91510432	0.00160032	0.0237535	0.609	0.628	0.477	0.445	0.158	15.8	1.62427
siSF3B1	A5SS	PSMC3IP	40725836	40726228	40726116	40726228	40725495	40725641	0.00284661	0.0371176	0.152	0.09	0.503	0.224	-0.242	-24.2	1.43042
siSF3B1	A5SS	SMG7	183511210	183511637	183511210	183511499	183513487	183513632	1.97496e-08	2.53359e-06	0.352	0.303	0.193	0.123	0.17	17	5.59626
siSF3B1	A5SS	TMEM106C	48359871	48360012	48359871	48359955	48360465	48360515	2.25185e-05	0.000879202	0.571	0.56	0.802	0.73	-0.201	-20.1	3.05591
siSF3B1	A5SS	TSPAN17	176083895	176083957	176083895	176083925	176084518	176086059	0.000568759	0.0112252	0.783	0.789	0.897	0.937	-0.131	-13.1	1.94981
siSF3B1	A5SS	TXNRD1	104680459	104681209	104680459	104680887	104705067	104705190	1.65325e-08	2.28404e-06	0.278	0.217	0.113	0.113	0.135	13.5	5.6413
siSF3B1	A5SS	TXNRD1	104680459	104681209	104680459	104680887	104682708	104682818	0.00189497	0.0261797	0.098	0.04	0.079	0.111	-0.026	-2.6	1.58204
siSF3B1	RI	SEPT3	42390624	42394225	42390624	42390718	42392905	42394225	0.00262187	0.00926057	0.743	0.743	1	1	-0.257	-25.7	2.03336
siSF3B1	RI	ABL2	179068461	179078576	179068461	179078033	179078342	179078576	0.000373564	0.0017011	0.502	0.639	1	0.809	-0.334	-33.4	2.76927
siSF3B1	RI	ARMCX6	100870107	100871756	100870107	100870750	100871661	100871756	0.0026492	0.0092975	0.224	0.112	0.246	0.25	-0.08	-8	2.03163
siSF3B1	RI	ATG3	112251353	112253184	112251353	112251627	112253115	112253184	6.94078e-10	1.23367e-08	0.037	0.054	0.128	0.097	-0.067	-6.7	7.9088
siSF3B1	RI	ATP5G3	176040985	176043978	176040985	176043130	176043784	176043978	1.62432e-06	1.44355e-05	0.009	0.009	0.023	0.018	-0.011	-1.1	4.84057
siSF3B1	RI	ATPIF1	28562871	28564616	28562871	28562963	28564347	28564616	3.64203e-08	4.56082e-07	0.042	0.053	0.113	0.092	-0.055	-5.5	6.34096
siSF3B1	RI	CANT1	76993073	76994045	76993073	76993726	76993921	76994045	0	2.2e-16	0.318	0.27	0.814	0.767	-0.496	-49.6	15.6576
siSF3B1	RI	CDC16	115037658	115038150	115037658	115037956	115038038	115038150	0.000605934	0.00258	0.567	0.522	0.849	0.757	-0.258	-25.8	2.58838
siSF3B1	RI	CMTM4	66648652	66656125	66648652	66651261	66655964	66656125	0.000207959	0.000987806	0.863	0.935	1	1	-0.101	-10.1	3.00533
siSF3B1	RI	CREBZF	85368607	85376182	85368607	85373501	85374567	85376182	3.66399e-11	7.76484e-10	0.789	0.625	0.968	0.935	-0.244	-24.4	9.10987
siSF3B1	RI	CREBZF	85374567	85376182	85374567	85374645	85374858	85376182	5.62265e-09	8.15284e-08	0.877	0.862	0.99	0.973	-0.112	-11.2	7.08869
siSF3B1	RI	CTPS1	41474330	41474562	41474330	41474386	41474465	41474562	0.00460516	0.0149261	0.051	0.049	0.087	0.1	-0.043	-4.3	1.82605
siSF3B1	RI	DLL3	39998469	39999121	39998469	39998554	39998891	39999121	5.37197e-08	6.43468e-07	0.077	0.106	0.268	0.269	-0.177	-17.7	6.19147
siSF3B1	RI	EED	85988959	85989785	85988959	85989033	85989440	85989785	3.64013e-06	2.90682e-05	0.021	0.014	0.384	0.08	-0.215	-21.5	4.53658
siSF3B1	RI	EEF1B2	207024317	207024783	207024317	207024408	207024636	207024783	8.50248e-10	1.46402e-08	0.62	0.773	1	0.924	-0.265	-26.5	7.83445
siSF3B1	RI	EEF1B2	207024317	207024783	207024317	207024408	207024682	207024783	2.37395e-08	3.04196e-07	0.582	0.703	0.867	0.827	-0.205	-20.5	6.51685
siSF3B1	RI	EIF6	33871978	33872295	33871978	33872064	33872183	33872295	0.000608712	0.00258	0.021	0.007	0.047	0.026	-0.022	-2.2	2.58838
siSF3B1	RI	FIGNL1	50511826	50514995	50511826	50514714	50514829	50514995	0.0136438	0.039567	0.967	0.912	1	0.98	-0.05	-5	1.40267
siSF3B1	RI	HNRNPM	8530207	8530399	8530207	8530246	8530363	8530399	0	2.2e-16	0.397	0.415	0.752	0.709	-0.324	-32.4	15.6576
siSF3B1	RI	HUS1	48002884	48005035	48002884	48004229	48004896	48005035	5.92589e-05	0.000336615	0.385	0.265	0.593	0.602	-0.272	-27.2	3.47287
siSF3B1	RI	IDH3G	153051220	153051727	153051220	153051428	153051666	153051727	2.08582e-08	2.7364e-07	0.082	0.083	0.543	0.316	-0.347	-34.7	6.56282
siSF3B1	RI	IP6K2	48730883	48732854	48730883	48731673	48732522	48732854	0.00410057	0.0136934	0.44	0.657	0.262	0.355	0.24	24	1.86349
siSF3B1	RI	LRRC75A-AS1	16342300	16342728	16342300	16342374	16342640	16342728	0.000126978	0.000660045	0.076	0.084	0.204	0.119	-0.081	-8.1	3.18043
siSF3B1	RI	MCM7	99696645	99697026	99696645	99696826	99696901	99697026	0.00840334	0.0255814	0.103	0.067	0.037	0.053	0.04	4	1.59208
siSF3B1	RI	MRFAP1	6641817	6642985	6641817	6642435	6642554	6642985	1.94752e-06	1.70331e-05	0.935	0.946	0.989	0.987	-0.047	-4.7	4.76871
siSF3B1	RI	MRPS12	39421593	39421983	39421593	39421811	39421915	39421983	0	2.2e-16	0.457	0.269	0.984	0.865	-0.561	-56.1	15.6576
siSF3B1	RI	NAP1L1	76438671	76442244	76438671	76441498	76442172	76442244	2.92983e-09	4.48427e-08	0.517	0.389	0.744	0.689	-0.263	-26.3	7.34831
siSF3B1	RI	NSD1	176562087	176563031	176562087	176562201	176562941	176563031	5.37348e-14	1.55831e-12	0.19	0.18	0.53	0.484	-0.322	-32.2	11.8073
siSF3B1	RI	PHF8	53963112	53965679	53963112	53964492	53965594	53965679	0.000100319	0.000531496	0.887	0.839	1	1	-0.137	-13.7	3.2745
siSF3B1	RI	PRAME	22899231	22900000	22899231	22899350	22899964	22900000	0.000939914	0.00370651	0.261	0.207	0.134	0.146	0.094	9.4	2.43104
siSF3B1	RI	QKI	163984451	163999628	163984451	163984751	163985698	163999628	2.8898e-05	0.000174976	0.634	0.728	0.333	0.284	0.373	37.3	3.75702
siSF3B1	RI	QKI	163984451	163999628	163984451	163984751	163991725	163999628	7.08403e-07	6.84789e-06	1	0.921	0.505	0.576	0.42	42	5.16444
siSF3B1	RI	RANGRF	8192575	8193409	8192575	8192732	8193130	8193409	1.67566e-12	4.39661e-11	0.795	0.743	0.396	0.393	0.374	37.4	10.3569
siSF3B1	RI	SNHG8	119199916	119200292	119199916	119199947	119200098	119200292	0.000767612	0.00319683	0.854	0.988	1	1	-0.079	-7.9	2.49528
siSF3B1	RI	STRADA	61780191	61781942	61780191	61781111	61781700	61781942	2.24631e-06	1.93393e-05	0.711	0.674	1	0.957	-0.286	-28.6	4.71356
siSF3B1	RI	STX4	31045546	31045857	31045546	31045646	31045782	31045857	3.08007e-05	0.00018447	0.14	0.079	0.189	0.251	-0.11	-11	3.73408
siSF3B1	RI	TULP3	3048476	3050306	3048476	3048590	3049695	3050306	0.0112728	0.0332156	0.968	0.927	0.894	0.836	0.083	8.3	1.47866
siSF3B1	RI	UBXN1	62443969	62444477	62443969	62444111	62444284	62444477	1.06458e-07	1.19711e-06	0.041	0.102	0.39	0.215	-0.231	-23.1	5.92187
siSF3B1	RI	VAMP1	6571403	6574107	6571403	6572008	6574055	6574107	0.000582628	0.00252778	0.911	0.82	1	1	-0.135	-13.5	2.59726
siSF3B1	RI	ZBTB21	43406939	43414217	43406939	43411998	43412601	43414217	1.32381e-06	1.23631e-05	0.809	0.73	1	1	-0.23	-23	4.90787
siSF3B1	RI	ZSWIM7	15879874	15881477	15879874	15881227	15881357	15881477	0.00108204	0.00411176	0.375	0.477	0.698	0.56	-0.203	-20.3	2.38597
siSF3B1	ES	ABCA5	67244402	67244458	67240575	67243785	67246045	67246125	0.000480387	0.00404176	0.968	1	0.96	0.817	0.096	9.6	2.39343
siSF3B1	ES	ABCC2	101569890	101569975	101567839	101567986	101577064	101577241	4.21885e-15	2.25006e-13	0.981	0.969	0.766	0.778	0.203	20.3	12.6478
siSF3B1	ES	ABCC2	101578546	101578714	101577064	101577241	101578845	101579026	0	2.2e-16	1	1	0.915	0.78	0.152	15.2	15.6576
siSF3B1	ES	ABCC2	101572774	101572901	101567839	101567986	101577064	101577241	1.01591e-10	3.1713e-09	0.98	0.973	0.823	0.865	0.132	13.2	8.49876
siSF3B1	ES	ABCC2	101601723	101601850	101595847	101596047	101603555	101603657	1.04741e-11	3.82358e-10	0.972	0.987	0.908	0.916	0.068	6.8	9.41753
siSF3B1	ES	ABCC2	101590472	101590608	101590063	101590190	101591367	101591587	3.57421e-10	1.016e-08	0.96	0.986	0.929	0.888	0.064	6.4	7.99311
siSF3B1	ES	ABCC2	101595847	101596047	101594136	101594292	101603555	101603657	3.38354e-07	5.83215e-06	1	0.996	0.942	0.936	0.059	5.9	5.23417
siSF3B1	ES	ABCC2	101601723	101601850	101594136	101594292	101603555	101603657	3.35192e-06	4.71784e-05	1	0.998	0.949	0.947	0.051	5.1	4.32626
siSF3B1	ES	ABCC2	101571292	101571359	101569890	101569975	101572774	101572901	4.08863e-07	6.91717e-06	1	1	0.971	0.938	0.046	4.6	5.16007
siSF3B1	ES	ABCC2	101610358	101610553	101606717	101606884	101611258	101611949	0.000224383	0.00206012	0.989	0.995	0.946	0.965	0.036	3.6	2.68611
siSF3B1	ES	ABLIM1	116207638	116207779	116205070	116205162	116211382	116211430	1.95954e-13	8.66871e-12	0.945	0.964	0.69	0.645	0.287	28.7	11.062
siSF3B1	ES	ABLIM1	116233637	116233715	116232735	116232891	116247716	116247775	2.65347e-06	3.81883e-05	0.94	0.919	0.692	0.775	0.196	19.6	4.41807
siSF3B1	ES	ABLIM1	116233637	116233715	116232735	116232891	116286418	116286685	8.56558e-05	0.000872507	1	1	0.834	0.89	0.138	13.8	3.05923
siSF3B1	ES	ACADVL	7124856	7125001	7124084	7124149	7125495	7125621	2.23853e-05	0.000262148	1	1	0.927	0.847	0.113	11.3	3.58145
siSF3B1	ES	ACADVL	7124856	7125001	7124242	7124377	7125270	7125400	0.000710381	0.00570482	0.988	0.992	0.966	0.963	0.026	2.6	2.24376
siSF3B1	ES	ACADVL	7127464	7127562	7127286	7127388	7127639	7127712	0.00417897	0.0268023	0.983	0.992	0.979	0.956	0.02	2	1.57183
siSF3B1	ES	ACADVL	7124242	7124377	7124084	7124149	7124856	7125001	0.000513871	0.00428588	0.984	0.991	1	0.947	0.014	1.4	2.36796
siSF3B1	ES	ACOT9	23731251	23731325	23725993	23726061	23739997	23740101	0	2.2e-16	0.955	0.965	0.685	0.615	0.31	31	15.6576
siSF3B1	ES	ACOT9	23752457	23752484	23751288	23751334	23754035	23754133	0.00817699	0.0478886	0.782	0.885	0.727	0.752	0.094	9.4	1.31977
siSF3B1	ES	ACTN1	69376671	69376759	69376034	69376113	69378872	69378959	7.35423e-06	9.62231e-05	1	1	0.97	0.964	0.033	3.3	4.01672
siSF3B1	ES	AHCTF1	247007096	247007230	247005995	247006078	247012916	247014744	0	2.2e-16	0.969	0.979	0.671	0.538	0.369	36.9	15.6576
siSF3B1	ES	AHCTF1	247057960	247058050	247055080	247055221	247059136	247059227	1.11008e-11	4.0301e-10	0.926	0.95	0.647	0.558	0.335	33.5	9.39468
siSF3B1	ES	AHCTF1	247007096	247007230	247002401	247004300	247012916	247014744	9.90327e-07	1.54815e-05	0.888	0.962	0.702	0.496	0.326	32.6	4.81019
siSF3B1	ES	AHCTF1	247005995	247006078	247002401	247004300	247012916	247014744	4.44664e-06	6.09423e-05	0.925	0.983	0.873	0.741	0.147	14.7	4.21508
siSF3B1	ES	AHCTF1	247019031	247019129	247016392	247016601	247020992	247021116	0.00544274	0.0336483	1	1	0.971	0.941	0.044	4.4	1.47304
siSF3B1	ES	AK2	33486991	33487062	33480122	33480195	33487193	33487304	0	2.2e-16	0.831	0.822	0.154	0.2	0.649	64.9	15.6576
siSF3B1	ES	AK2	33486967	33487062	33480122	33480195	33487193	33487304	0	2.2e-16	0.954	0.954	0.408	0.484	0.508	50.8	15.6576
siSF3B1	ES	AKR1A1	46018107	46018235	46016454	46016827	46032240	46032360	1.32117e-14	6.66376e-13	0.977	0.902	0.325	0.289	0.633	63.3	12.1763
siSF3B1	ES	AKR1A1	46018107	46018235	46016454	46016827	46027460	46027550	6.55701e-07	1.06363e-05	0.413	0.506	0.243	0.179	0.249	24.9	4.97321
siSF3B1	ES	AKR1A1	46034156	46034356	46033653	46033849	46034598	46034671	0.000868113	0.00680517	0.865	0.804	0.591	0.676	0.201	20.1	2.16716
siSF3B1	ES	AKR1A1	46034814	46034901	46034598	46034671	46035562	46035723	3.66374e-15	1.97169e-13	0.996	1	0.825	0.828	0.171	17.1	12.7052
siSF3B1	ES	AKR1A1	46027460	46027550	46016637	46016827	46032240	46032360	1.63243e-09	4.22988e-08	0.995	0.964	0.862	0.774	0.161	16.1	7.37367
siSF3B1	ES	AKR1B10	134221401	134221524	134217755	134217833	134221802	134221909	0	2.2e-16	0.995	0.993	0.747	0.756	0.242	24.2	15.6576
siSF3B1	ES	AKR1B10	134216659	134216776	134215394	134215562	134217755	134217833	0	2.2e-16	0.986	0.988	0.846	0.853	0.138	13.8	15.6576
siSF3B1	ES	AKR1B10	134223686	134223769	134222945	134223029	134225798	134226166	0	2.2e-16	0.998	0.997	0.901	0.864	0.115	11.5	15.6576
siSF3B1	ES	ALDH3A2	19568260	19568360	19566645	19566812	19575033	19575269	0	2.2e-16	0.999	0.993	0.883	0.899	0.105	10.5	15.6576
siSF3B1	ES	ALDH3A2	19576463	19576588	19575033	19575269	19578870	19580904	2.14273e-14	1.05482e-12	0.072	0.104	0.023	0.018	0.068	6.8	11.9768
siSF3B1	ES	ALDH3A2	19568260	19568360	19566645	19566812	19578870	19580904	0.0014689	0.0107615	1	0.997	0.938	0.972	0.043	4.3	1.96813
siSF3B1	ES	ALG9	111735903	111735974	111731269	111731358	111739324	111739459	0.0084446	0.049257	1	0.979	0.849	0.896	0.117	11.7	1.30753
siSF3B1	ES	ALG9	111680366	111680497	111652918	111657244	111706887	111707017	0.00808414	0.047457	1	0.975	0.95	0.921	0.052	5.2	1.3237
siSF3B1	ES	ALKBH3	43905532	43905567	43904634	43904738	43908155	43908203	0	2.2e-16	1	0.98	0.322	0.372	0.643	64.3	15.6576
siSF3B1	ES	ALKBH3	43913590	43913679	43911274	43911378	43923065	43923275	2.27596e-14	1.11762e-12	0.908	0.953	0.534	0.421	0.453	45.3	11.9517
siSF3B1	ES	ALKBH3	43913590	43913679	43911274	43911378	43940587	43940686	3.43757e-06	4.83153e-05	0.716	0.852	0.392	0.392	0.392	39.2	4.31592
siSF3B1	ES	ALKBH3	43923065	43923275	43913590	43913679	43940587	43940686	0.000114522	0.00113034	0.906	0.901	1	1	-0.097	-9.7	2.94679
siSF3B1	ES	ALKBH6	36502305	36502366	36501795	36501947	36503922	36503991	5.60041e-07	9.21017e-06	0.946	0.831	0.498	0.61	0.334	33.4	5.03573
siSF3B1	ES	ANAPC16	73990123	73990198	73983645	73983814	73992758	73995618	1.43986e-05	0.000175989	0.998	1	0.942	0.966	0.045	4.5	3.75452
siSF3B1	ES	ANKRD13A	110461850	110461917	110456943	110457133	110463546	110463628	0.000831011	0.00654453	1	0.986	0.893	0.691	0.201	20.1	2.18412
siSF3B1	ES	ANKRD52	56649567	56649768	56648648	56648736	56650798	56650869	0.000168317	0.0015997	0.983	0.864	0.582	0.682	0.291	29.1	2.79596
siSF3B1	ES	ANKRD52	56637834	56637917	56631590	56637176	56638136	56638219	0.00115273	0.00873126	1	1	0.733	0.918	0.174	17.4	2.05892
siSF3B1	ES	ANKRD52	56637568	56637660	56631590	56637176	56637834	56637917	6.00569e-05	0.000634961	0.972	0.986	0.725	0.898	0.167	16.7	3.19725
siSF3B1	ES	ANKRD52	56641806	56642008	56641470	56641558	56642278	56642350	0.0052744	0.0327199	0.964	0.83	0.726	0.754	0.157	15.7	1.48519
siSF3B1	ES	ANKRD52	56642542	56642654	56642278	56642350	56645798	56645879	0.00264729	0.0180411	1	0.983	0.841	0.953	0.095	9.5	1.74374
siSF3B1	ES	AP2B1	33997875	33997917	33984617	33984810	33998772	33998919	4.16711e-12	1.59463e-10	0.193	0.21	0.05	0.093	0.13	13	9.79734
siSF3B1	ES	AP2B1	33954649	33954745	33954403	33954524	33963359	33963475	0	2.2e-16	1	1	0.903	0.949	0.074	7.4	15.6576
siSF3B1	ES	APH1A	150240356	150240527	150239755	150239878	150241097	150241609	1.78886e-05	0.000213525	0.991	0.957	0.878	0.838	0.116	11.6	3.67055
siSF3B1	ES	APH1A	150240115	150240189	150239755	150239878	150241097	150241609	6.50779e-07	1.0568e-05	0.993	0.979	0.902	0.861	0.105	10.5	4.97601
siSF3B1	ES	APH1A	150240115	150240189	150239755	150239878	150240356	150240391	1.04361e-14	5.32707e-13	0.992	0.996	0.902	0.888	0.099	9.9	12.2735
siSF3B1	ES	APH1A	150239474	150239602	150238932	150239056	150239755	150239878	1.58887e-11	5.6443e-10	1	1	0.907	0.933	0.08	8	9.24839
siSF3B1	ES	APH1A	150239755	150239878	150239474	150239602	150240115	150240189	1.91103e-09	4.89419e-08	0.995	0.991	1	0.895	0.045	4.5	7.31032
siSF3B1	ES	APLP2	130005457	130005610	130003523	130003623	130010292	130010378	0	2.2e-16	0.969	0.973	0.819	0.89	0.116	11.6	15.6576
siSF3B1	ES	APLP2	129993506	129993674	129992199	129992408	129996594	129996725	6.81634e-06	9.00171e-05	0.253	0.209	0.342	0.332	-0.106	-10.6	4.04567
siSF3B1	ES	ARFRP1	62338350	62338444	62338002	62338090	62339218	62339365	7.3937e-06	9.66332e-05	0.98	1	0.807	0.754	0.21	21	4.01487
siSF3B1	ES	ARFRP1	62338350	62338449	62338002	62338090	62339218	62339365	1.02851e-05	0.000130188	0.979	1	0.804	0.776	0.2	20	3.88543
siSF3B1	ES	ARL14EP	30352432	30352921	30344645	30344749	30354412	30354540	5.68868e-06	7.62426e-05	0.87	0.866	0.684	0.689	0.181	18.1	4.1178
siSF3B1	ES	ARMC10	102732923	102733100	102727076	102727211	102738745	102740210	0	2.2e-16	0.817	0.922	0.237	0.305	0.598	59.8	15.6576
siSF3B1	ES	ARMC10	102737723	102737795	102727076	102727211	102738745	102740210	0	2.2e-16	0.856	0.947	0.467	0.454	0.441	44.1	15.6576
siSF3B1	ES	ARMC10	102732923	102733100	102727076	102727211	102737723	102737795	1.59821e-09	4.14483e-08	0.752	0.671	0.349	0.468	0.303	30.3	7.38249
siSF3B1	ES	ARMC10	102716223	102716328	102715327	102715858	102724128	102724277	2.71388e-08	5.75763e-07	0.3	0.31	0.09	0.114	0.203	20.3	6.23976
siSF3B1	ES	ARMC10	102737723	102737795	102732923	102733100	102738745	102740210	1.16488e-05	0.000145499	0.919	0.96	0.852	0.826	0.101	10.1	3.83714
siSF3B1	ES	ARMCX6	100872492	100872574	100870107	100871756	100872874	100872991	1.65417e-10	4.98574e-09	1	1	0.972	0.857	0.086	8.6	8.30227
siSF3B1	ES	ARRB2	4619441	4619486	4619267	4619328	4619706	4619966	1.79271e-08	3.91505e-07	0.965	0.971	0.761	0.631	0.272	27.2	6.40726
siSF3B1	ES	ASAP1	131199481	131199531	131192996	131193126	131200354	131200429	0	2.2e-16	1	0.993	0.8	0.849	0.172	17.2	15.6576
siSF3B1	ES	ASAP1	131370262	131370389	131249167	131249240	131373915	131374017	0.000226468	0.00207638	1	1	0.954	0.889	0.079	7.9	2.68269
siSF3B1	ES	ASPH	62556503	62556560	62555944	62555992	62557158	62557191	0	2.2e-16	0.973	0.939	0.542	0.542	0.414	41.4	15.6576
siSF3B1	ES	ASPH	62550880	62550919	62550505	62550562	62555446	62555479	0	2.2e-16	0.974	0.932	0.855	0.834	0.109	10.9	15.6576
siSF3B1	ES	ASPH	62559308	62559437	62557158	62557191	62563608	62563683	7.306e-11	2.33961e-09	0.827	0.893	0.767	0.748	0.102	10.2	8.63086
siSF3B1	ES	ASPH	62438535	62438671	62430590	62430682	62460629	62460767	1.9984e-14	9.88677e-13	0.995	0.994	0.905	0.963	0.06	6	12.0049
siSF3B1	ES	ASPH	62550880	62550922	62550505	62550562	62555446	62555479	0	2.2e-16	0.99	0.974	0.934	0.93	0.05	5	15.6576
siSF3B1	ES	ASPH	62531536	62531578	62496502	62496588	62546241	62546286	0.00404621	0.0260604	0.961	0.987	0.943	0.959	0.023	2.3	1.58402
siSF3B1	ES	ASPH	62546241	62546286	62536268	62538839	62550505	62550562	0.000905856	0.00707637	0.958	0.982	0.953	0.956	0.016	1.6	2.15019
siSF3B1	ES	ASPH	62430086	62430220	62413114	62416068	62430590	62430682	0.00462439	0.0292303	0.993	0.984	0.982	0.967	0.014	1.4	1.53417
siSF3B1	ES	ASPH	62550505	62550562	62496502	62496588	62555446	62555479	0.0029731	0.0199527	0.863	0.922	1	0.979	-0.097	-9.7	1.7
siSF3B1	ES	ATF7IP	14587270	14587357	14576842	14578407	14589039	14589185	0.00432928	0.027653	1	0.975	0.675	0.972	0.164	16.4	1.55826
siSF3B1	ES	ATG5	106756238	106756366	106727535	106727698	106763975	106764141	9.46475e-09	2.1681e-07	0.954	1	0.753	0.796	0.203	20.3	6.66392
siSF3B1	ES	ATG5	106740902	106740981	106727535	106727698	106763975	106764141	1.14484e-07	2.15581e-06	0.953	1	0.8	0.802	0.175	17.5	5.66639
siSF3B1	ES	ATG5	106740902	106740981	106727535	106727698	106756238	106756366	0.00266419	0.0181391	1	0.992	0.956	0.94	0.048	4.8	1.74139
siSF3B1	ES	ATG5	106727535	106727698	106696024	106696119	106740902	106740981	0.00303485	0.0203038	0.992	1	0.98	0.944	0.034	3.4	1.69242
siSF3B1	ES	ATP5J2	99056769	99056886	99055783	99055978	99057708	99057816	6.94774e-10	1.90661e-08	0.917	0.919	0.82	0.843	0.087	8.7	7.71974
siSF3B1	ES	ATP6V0E1	172447240	172447370	172421777	172421825	172461401	172461900	5.46614e-09	1.29918e-07	0.987	0.994	0.971	0.965	0.022	2.2	6.88633
siSF3B1	ES	ATXN2L	28843816	28843888	28843525	28843720	28844137	28844208	0	2.2e-16	0.99	0.952	0.34	0.412	0.595	59.5	15.6576
siSF3B1	ES	ATXN2L	28842282	28842393	28841935	28842111	28843525	28843720	7.80875e-12	2.88963e-10	1	1	0.816	0.798	0.193	19.3	9.53916
siSF3B1	ES	ATXN2L	28843816	28843888	28843525	28843720	28844379	28844675	0.00151116	0.011029	1	1	0.813	0.906	0.141	14.1	1.95746
siSF3B1	ES	AURKB	8111055	8111158	8110888	8110943	8113847	8113944	3.15636e-13	1.36608e-11	1	0.947	0.429	0.636	0.441	44.1	10.8645
siSF3B1	ES	AURKB	8111055	8111158	8110888	8110943	8113494	8113567	5.29993e-11	1.72696e-09	0.983	1	0.738	0.754	0.246	24.6	8.76272
siSF3B1	ES	AURKB	8110067	8110206	8109808	8109957	8110493	8110688	7.84341e-10	2.13564e-08	0.996	0.997	0.778	0.882	0.166	16.6	7.67047
siSF3B1	ES	AZI2	28379427	28379527	28378227	28378376	28381892	28382092	1.8131e-06	2.69955e-05	1	1	0.737	0.921	0.171	17.1	4.56871
siSF3B1	ES	AZI2	28379983	28380106	28378227	28378376	28381892	28382113	2.70399e-06	3.88777e-05	1	1	0.771	0.919	0.155	15.5	4.4103
siSF3B1	ES	AZI2	28379983	28380106	28379427	28379527	28381892	28382113	2.53406e-10	7.35087e-09	1	1	0.859	0.876	0.133	13.3	8.13366
siSF3B1	ES	AZI2	28379427	28379527	28378227	28378376	28379983	28380106	3.59585e-05	0.000401292	0.99	0.996	0.899	0.922	0.082	8.2	3.39654
siSF3B1	ES	BCAT2	49309773	49309974	49303443	49303554	49310256	49310331	0.00285125	0.0192623	0.949	0.993	0.786	0.934	0.111	11.1	1.71529
siSF3B1	ES	BCHE	165547304	165548829	165503932	165504099	165555101	165555253	0.000593812	0.00486327	0.844	0.716	1	0.936	-0.188	-18.8	2.31307
siSF3B1	ES	BHLHE40	5023076	5023200	5021985	5022093	5024520	5026865	0.00412139	0.0264758	0.995	0.998	0.94	0.974	0.039	3.9	1.57715
siSF3B1	ES	BOD1	173040133	173040258	173034147	173035295	173043202	173043666	0.00505128	0.0315166	1	1	0.946	0.909	0.073	7.3	1.50146
siSF3B1	ES	BRCA1	41247862	41247939	41243451	41246877	41251791	41251897	0.000282628	0.00252889	0.632	0.744	0.092	0.351	0.466	46.6	2.59707
siSF3B1	ES	BRCA1	41267742	41267796	41258472	41258550	41276033	41276132	0.00245637	0.0169086	0.968	1	0.478	0.892	0.299	29.9	1.77189
siSF3B1	ES	BRCA1	41203079	41203134	41201137	41201211	41209068	41209152	3.5891e-07	6.15043e-06	1	1	0.755	0.748	0.248	24.8	5.21109
siSF3B1	ES	BRD8	137499775	137499822	137498818	137499033	137500008	137500102	0	2.2e-16	0.909	0.946	0.489	0.537	0.414	41.4	15.6576
siSF3B1	ES	BRD8	137502206	137502416	137501516	137501797	137504158	137504377	5.49025e-06	7.38662e-05	0.943	0.986	0.491	0.625	0.406	40.6	4.13155
siSF3B1	ES	BRD8	137495243	137495288	137492572	137492956	137495757	137495862	5.97977e-10	1.65318e-08	0.539	0.462	0.209	0.065	0.364	36.4	7.78168
siSF3B1	ES	BRD8	137503622	137503767	137501516	137501797	137504158	137504377	9.33346e-06	0.000119183	0.935	0.987	0.623	0.591	0.354	35.4	3.92379
siSF3B1	ES	BRD8	137497742	137497835	137496579	137496757	137498818	137499033	2.14168e-06	3.14934e-05	0.961	0.977	0.771	0.644	0.261	26.1	4.50178
siSF3B1	ES	BRD8	137504158	137504377	137501516	137501797	137504910	137505047	1.41267e-05	0.000172926	1	1	1	0.57	0.215	21.5	3.76214
siSF3B1	ES	BRD8	137506525	137506601	137506033	137506098	137506726	137506849	0.000136696	0.00132436	1	1	0.785	0.83	0.193	19.3	2.878
siSF3B1	ES	BRD8	137507753	137507823	137507049	137507099	137513259	137513356	6.74783e-05	0.000704112	0.965	0.989	0.863	0.82	0.136	13.6	3.15236
siSF3B1	ES	BRD8	137497484	137497553	137496579	137496757	137497742	137497835	0.00225803	0.0157087	1	0.99	1	0.76	0.115	11.5	1.80386
siSF3B1	ES	BRD8	137506520	137506601	137506033	137506098	137506726	137506849	0.00385906	0.0250313	1	1	0.886	0.914	0.1	10	1.60152
siSF3B1	ES	BRE	28464189	28464260	28460068	28460168	28521204	28521358	0.000372389	0.00322811	1	1	0.898	0.915	0.093	9.3	2.49105
siSF3B1	ES	BRE	28467646	28467729	28460068	28460168	28521204	28521358	0.000735071	0.00587533	1	1	0.933	0.922	0.073	7.3	2.23097
siSF3B1	ES	BRE	28467646	28467729	28464189	28464260	28521204	28521358	0.00469025	0.029572	0.984	0.986	0.858	0.976	0.068	6.8	1.52912
siSF3B1	ES	BTF3	72794958	72795027	72794249	72794383	72798312	72798426	0	2.2e-16	1	1	0.945	0.943	0.056	5.6	15.6576
siSF3B1	ES	BTF3L4	52525506	52525573	52521856	52522051	52530496	52530610	4.67714e-06	6.36757e-05	0.862	0.935	0.752	0.738	0.154	15.4	4.19603
siSF3B1	ES	BTF3L4	52549011	52549213	52530496	52530610	52551783	52551843	1.72842e-05	0.000207201	0.762	0.86	0.689	0.626	0.153	15.3	3.68361
siSF3B1	ES	C11orf24	68031159	68031334	68030198	68030386	68035521	68035719	2.69998e-05	0.00031014	1	1	0.959	0.887	0.077	7.7	3.50844
siSF3B1	ES	C11orf49	47008758	47008861	46958239	46958402	47073938	47074069	6.30394e-05	0.000663733	0.799	0.675	0.271	0.479	0.362	36.2	3.17801
siSF3B1	ES	C12orf65	123738193	123738503	123717843	123718078	123741359	123742506	0.00280199	0.0189671	1	0.974	0.954	0.903	0.058	5.8	1.722
siSF3B1	ES	C14orf1	76121228	76121319	76118113	76118232	76123712	76123876	2.1529e-07	3.84118e-06	1	0.992	0.896	0.934	0.081	8.1	5.41554
siSF3B1	ES	C16orf13	684888	684956	684718	684797	685280	685340	3.00958e-08	6.33525e-07	0.711	0.845	0.952	1	-0.198	-19.8	6.19824
siSF3B1	ES	C16orf13	684888	685063	684718	684797	685611	685774	4.8384e-08	9.7766e-07	0.671	0.829	1	0.971	-0.236	-23.6	6.00981
siSF3B1	ES	C16orf13	684888	684956	684718	684797	685611	685774	1.02984e-06	1.60318e-05	0.667	0.818	1	0.959	-0.237	-23.7	4.79502
siSF3B1	ES	C16orf13	684888	685063	684718	684797	685280	685340	4.87444e-10	1.36344e-08	0.597	0.813	0.958	1	-0.274	-27.4	7.86536
siSF3B1	ES	C16orf62	19710823	19710970	19702674	19702793	19711699	19712485	1.52819e-08	3.38085e-07	0.981	0.984	0.624	0.829	0.256	25.6	6.47097
siSF3B1	ES	C16orf62	19661703	19661781	19659105	19659204	19663297	19663412	0.000197687	0.00184521	0.962	0.981	0.727	0.928	0.144	14.4	2.73395
siSF3B1	ES	C19orf48	51306809	51307131	51305473	51305514	51307828	51308110	2.1741e-05	0.000255306	0.078	0.16	0.033	0.028	0.088	8.8	3.59294
siSF3B1	ES	C19orf48	51305710	51305871	51305473	51305514	51307828	51308110	7.59579e-05	0.000783112	0.161	0.091	0.096	0.009	0.074	7.4	3.10618
siSF3B1	ES	C1orf43	154186368	154186422	154184933	154185100	154186932	154187050	0	2.2e-16	0.851	0.793	0.157	0.133	0.677	67.7	15.6576
siSF3B1	ES	C1orf43	154184795	154184854	154179176	154180124	154184933	154185100	0	2.2e-16	0.997	0.997	0.629	0.612	0.376	37.6	15.6576
siSF3B1	ES	C1orf43	154186368	154186422	154184933	154185100	154192817	154193273	0	2.2e-16	0.994	0.996	0.743	0.655	0.296	29.6	15.6576
siSF3B1	ES	C1orf43	154186368	154186422	154184933	154185100	154192311	154192413	4.44089e-16	2.59417e-14	1	1	0.684	0.746	0.285	28.5	13.586
siSF3B1	ES	C1orf43	154192311	154192413	154184933	154185100	154192817	154193273	2.95412e-10	8.4825e-09	0.991	0.991	0.78	0.832	0.185	18.5	8.07148
siSF3B1	ES	C1orf43	154186368	154186422	154179176	154180124	154186932	154187050	0.000249479	0.00226328	1	1	0.873	0.836	0.145	14.5	2.64526
siSF3B1	ES	C1orf43	154192311	154192413	154186932	154187050	154192817	154193273	0.00449958	0.0285656	0.678	0.602	0.581	0.512	0.094	9.4	1.54416
siSF3B1	ES	C1orf43	154186932	154187050	154184933	154185100	154192817	154193273	0.000716338	0.00574181	0.992	0.996	0.964	0.962	0.031	3.1	2.24095
siSF3B1	ES	C1orf43	154186932	154187050	154184933	154185100	154192311	154192413	0.00317629	0.021147	1	1	0.961	0.978	0.03	3	1.67475
siSF3B1	ES	C1RL-AS1	7267981	7271273	7267725	7267815	7271494	7271622	4.94233e-08	9.96289e-07	0.867	0.724	0.136	0.31	0.573	57.3	6.00161
siSF3B1	ES	C20orf24	35236292	35236403	35236117	35236221	35240412	35240960	0.00656832	0.0396265	0.502	0.665	0.482	0.275	0.205	20.5	1.40201
siSF3B1	ES	C20orf24	35236292	35236403	35236117	35236221	35238003	35238133	2.02274e-05	0.000238901	0.056	0.081	0.041	0.036	0.03	3	3.62178
siSF3B1	ES	C20orf24	35238003	35238161	35236117	35236221	35240412	35240960	0.00292047	0.0196683	0.951	0.955	0.938	0.907	0.03	3	1.70623
siSF3B1	ES	C20orf24	35238003	35238133	35236117	35236221	35240412	35240960	0.00189413	0.0134477	0.98	0.981	0.977	0.956	0.014	1.4	1.87135
siSF3B1	ES	C21orf59	33979958	33980026	33976434	33976593	33982147	33982315	0.00553656	0.0341503	0.992	0.977	0.922	0.928	0.059	5.9	1.46661
siSF3B1	ES	C2CD5	22625219	22625281	22624900	22624999	22625677	22625741	0.000222074	0.00204144	0.952	1	0.697	0.831	0.212	21.2	2.69006
siSF3B1	ES	C4orf27	170669894	170669993	170663107	170663258	170671686	170671876	1.78668e-06	2.66621e-05	0.968	0.977	0.784	0.858	0.151	15.1	4.57411
siSF3B1	ES	C4orf27	170671686	170671876	170669894	170669993	170674826	170674986	0.00044129	0.00374782	0.993	1	0.886	0.952	0.077	7.7	2.42622
siSF3B1	ES	C8orf59	86127149	86127266	86126287	86126860	86129614	86129731	0	2.2e-16	0.811	0.851	0.474	0.406	0.391	39.1	15.6576
siSF3B1	ES	C8orf59	86131551	86131592	86129614	86129731	86132534	86132651	6.66134e-16	3.84592e-14	0.219	0.22	0.087	0.064	0.144	14.4	13.415
siSF3B1	ES	C9orf3	97844856	97845001	97842975	97843062	97848963	97849500	3.90424e-11	1.30142e-09	0.601	0.626	0.275	0.366	0.293	29.3	8.88558
siSF3B1	ES	C9orf3	97822975	97823092	97767823	97767898	97842975	97843062	1.39888e-14	7.02002e-13	0.938	0.973	0.761	0.728	0.211	21.1	12.1537
siSF3B1	ES	C9orf3	97822975	97823092	97767823	97767898	97848963	97849500	6.62075e-05	0.000692431	1	1	1	0.815	0.093	9.3	3.15962
siSF3B1	ES	C9orf3	97842975	97843062	97767823	97767898	97848963	97849500	0.0015405	0.0112183	1	1	1	0.901	0.049	4.9	1.95007
siSF3B1	ES	CABYR	21723323	21723377	21723054	21723223	21735664	21736963	0.00598428	0.0365067	0.977	0.99	0.899	0.861	0.104	10.4	1.43763
siSF3B1	ES	CAMLG	134079676	134079742	134076752	134077213	134086448	134087850	1.80037e-10	5.38004e-09	0.939	0.971	0.772	0.766	0.186	18.6	8.26921
siSF3B1	ES	CARD8	48752779	48752890	48744218	48744320	48753007	48753104	0.0027076	0.0184036	0.826	0.726	1	0.903	-0.175	-17.5	1.7351
siSF3B1	ES	CASC4	44630434	44630515	44629960	44630105	44671887	44671986	2.10942e-15	1.16473e-13	0.981	0.997	0.755	0.868	0.177	17.7	12.9338
siSF3B1	ES	CAST	96066483	96066564	96065315	96065429	96073552	96073651	0	2.2e-16	1	0.997	0.36	0.658	0.489	48.9	15.6576
siSF3B1	ES	CAST	96106234	96106306	96103610	96103703	96107347	96107406	0	2.2e-16	0.979	0.981	0.561	0.509	0.445	44.5	15.6576
siSF3B1	ES	CAST	96071875	96071944	96065315	96065429	96073552	96073651	0	2.2e-16	1	0.997	0.58	0.745	0.336	33.6	15.6576
siSF3B1	ES	CAST	96063192	96063234	96031539	96031611	96065315	96065429	8.02219e-11	2.55383e-09	1	0.979	0.613	0.716	0.325	32.5	8.59281
siSF3B1	ES	CAST	96064856	96064913	96058342	96058402	96065315	96065429	0	2.2e-16	0.989	0.993	0.685	0.754	0.271	27.1	15.6576
siSF3B1	ES	CAST	96076448	96076487	96075741	96075822	96077197	96077284	1.66533e-15	9.2901e-14	0.991	0.982	0.802	0.695	0.238	23.8	13.032
siSF3B1	ES	CAST	96066483	96066564	96065315	96065429	96071875	96071944	0	2.2e-16	0.916	0.907	0.706	0.693	0.212	21.2	15.6576
siSF3B1	ES	CAST	96063192	96063234	96058342	96058402	96065315	96065429	0	2.2e-16	0.991	0.994	0.807	0.801	0.188	18.8	15.6576
siSF3B1	ES	CAST	96082045	96082129	96078358	96078460	96083048	96083096	0	2.2e-16	0.998	0.994	0.834	0.872	0.143	14.3	15.6576
siSF3B1	ES	CAST	96064856	96064913	96031539	96031611	96065315	96065429	6.54476e-13	2.74083e-11	1	0.996	0.834	0.882	0.14	14	10.5621
siSF3B1	ES	CAST	96064856	96064913	96063192	96063234	96065315	96065429	1.05457e-05	0.000133138	0.774	0.794	0.65	0.665	0.127	12.7	3.8757
siSF3B1	ES	CAST	96076969	96077062	96075741	96075822	96077197	96077284	2.22045e-16	1.34876e-14	0.996	0.993	0.895	0.855	0.119	11.9	13.8701
siSF3B1	ES	CAST	96058342	96058402	96031539	96031611	96065315	96065429	9.97733e-11	3.12439e-09	1	0.994	0.88	0.881	0.116	11.6	8.50523
siSF3B1	ES	CAST	96063192	96063234	96058342	96058402	96064856	96064913	4.44089e-16	2.59417e-14	0.985	0.994	0.947	0.867	0.083	8.3	13.586
siSF3B1	ES	CAST	96071875	96071944	96066483	96066564	96073552	96073651	5.87197e-13	2.47476e-11	0.999	1	0.906	0.938	0.078	7.8	10.6065
siSF3B1	ES	CAST	96031539	96031611	96011242	96011305	96058342	96058402	1.60846e-07	2.93137e-06	0.982	0.989	0.962	0.905	0.052	5.2	5.53293
siSF3B1	ES	CAST	96076969	96077062	96076448	96076487	96077197	96077284	8.6127e-05	0.000876855	1	1	0.941	0.967	0.046	4.6	3.05707
siSF3B1	ES	CAST	96082045	96082129	96078358	96078460	96084221	96084317	5.83176e-05	0.000619524	1	1	0.965	0.946	0.044	4.4	3.20794
siSF3B1	ES	CAST	96083048	96083096	96078358	96078460	96084221	96084317	0.00402232	0.0259262	1	1	0.985	0.96	0.028	2.8	1.58626
siSF3B1	ES	CAST	96103141	96103186	96101756	96101849	96103610	96103703	0.00059448	0.00486673	0.999	1	0.984	0.972	0.022	2.2	2.31276
siSF3B1	ES	CBLB	105400322	105400454	105397274	105397415	105400567	105400662	1.11022e-16	6.8701e-15	0.94	0.938	0.332	0.464	0.541	54.1	14.163
siSF3B1	ES	CBLL1	107392989	107393062	107389324	107389492	107393855	107393956	9.25667e-05	0.000935849	0.094	0.143	0	0.038	0.099	9.9	3.02879
siSF3B1	ES	CBLL1	107395862	107395936	107394339	107394423	107398587	107402112	0.00159539	0.0115573	1	1	1	0.913	0.043	4.3	1.93714
siSF3B1	ES	CCNL1	156867075	156867174	156865585	156866378	156867273	156867385	0.000677677	0.00546211	0.995	0.98	0.988	0.922	0.032	3.2	2.26264
siSF3B1	ES	CCNYL1	208598670	208598771	208591565	208591600	208602134	208602170	7.6363e-09	1.76627e-07	0.842	0.956	0.52	0.507	0.385	38.5	6.75294
siSF3B1	ES	CCT3	156304658	156304709	156303337	156303434	156305617	156305679	2.55729e-12	1.00578e-10	0.996	0.981	0.916	0.928	0.066	6.6	9.9975
siSF3B1	ES	CCT3	156304503	156304566	156303337	156303434	156305617	156305679	8.84848e-14	4.06955e-12	0.996	0.986	0.919	0.933	0.065	6.5	11.3905
siSF3B1	ES	CCT3	156304503	156304566	156303337	156303434	156304658	156304709	6.39599e-11	2.06488e-09	1	1	0.964	0.972	0.032	3.2	8.68511
siSF3B1	ES	CCT7	73470131	73470257	73461363	73461512	73474889	73475054	3.33521e-10	9.5216e-09	0.857	0.912	0.353	0.519	0.449	44.9	8.02129
siSF3B1	ES	CCT7	73471671	73471843	73461363	73461512	73474889	73475054	0	2.2e-16	0.991	0.996	0.896	0.937	0.077	7.7	15.6576
siSF3B1	ES	CCT7	73471124	73471177	73470131	73470257	73471671	73471843	0.00532548	0.0329989	0.998	1	0.956	0.983	0.029	2.9	1.4815
siSF3B1	ES	CD46	207941123	207941168	207940357	207940540	207956636	207956675	0	2.2e-16	0.986	0.98	0.453	0.492	0.51	51	15.6576
siSF3B1	ES	CD46	207943665	207943707	207940357	207940540	207956636	207956675	0	2.2e-16	0.994	0.99	0.672	0.682	0.315	31.5	15.6576
siSF3B1	ES	CD46	207941123	207941168	207940357	207940540	207943665	207943707	2.70595e-12	1.06004e-10	0.742	0.832	0.522	0.593	0.229	22.9	9.97468
siSF3B1	ES	CD46	207943665	207943707	207940357	207940540	207958415	207958451	1.00596e-08	2.2973e-07	1	1	0.858	0.835	0.153	15.3	6.63878
siSF3B1	ES	CD46	207943665	207943707	207941123	207941168	207956636	207956675	0	2.2e-16	0.972	0.987	0.896	0.872	0.096	9.6	15.6576
siSF3B1	ES	CD46	207941123	207941168	207940357	207940540	207958963	207959027	2.55545e-08	5.43703e-07	0.992	1	0.939	0.885	0.084	8.4	6.26464
siSF3B1	ES	CD46	207958415	207958451	207940357	207940540	207958963	207959027	1.35028e-06	2.06101e-05	0.995	1	0.969	0.925	0.05	5	4.68592
siSF3B1	ES	CD46	207956636	207956675	207940357	207940540	207958415	207958451	1.98671e-06	2.9316e-05	1	1	0.954	0.96	0.043	4.3	4.5329
siSF3B1	ES	CD46	207940951	207940996	207940357	207940540	207941123	207941168	0.00387513	0.0251081	0.016	0.035	0	0.017	0.017	1.7	1.60019
siSF3B1	ES	CDC16	115004464	115004503	115002273	115002371	115004824	115004965	2.12551e-05	0.000250045	1	1	0.43	0.79	0.39	39	3.60198
siSF3B1	ES	CDC16	115008731	115008823	115007595	115007755	115009330	115009464	5.87252e-12	2.20607e-10	1	0.995	0.849	0.706	0.22	22	9.65638
siSF3B1	ES	CDC16	115030624	115030715	115028353	115028489	115037658	115037956	4.04423e-08	8.29018e-07	0.992	1	0.665	0.928	0.2	20	6.08144
siSF3B1	ES	CDC16	115027361	115027423	115024809	115024873	115028353	115028489	1.06981e-05	0.000134871	0.971	0.988	0.929	0.834	0.098	9.8	3.87008
siSF3B1	ES	CDC25C	137626327	137626429	137625189	137625252	137627658	137627805	8.94491e-07	1.4117e-05	0.982	1	0.683	0.097	0.601	60.1	4.85026
siSF3B1	ES	CDK1	62539898	62539960	62538211	62538328	62544462	62544619	4.44089e-16	2.59417e-14	1	1	0.962	0.8	0.119	11.9	13.586
siSF3B1	ES	CDK5RAP2	123222849	123223025	123220727	123220900	123230137	123230275	1.48391e-11	5.2904e-10	0.784	0.775	0.312	0.084	0.582	58.2	9.27651
siSF3B1	ES	CDK5RAP2	123222849	123222945	123220727	123220900	123230137	123230275	2.19029e-11	7.60363e-10	0.937	0.915	0.54	0.258	0.527	52.7	9.11898
siSF3B1	ES	CDK5RAP2	123291021	123291075	123290083	123290203	123292255	123292418	7.41496e-12	2.75419e-10	1	1	0.716	0.729	0.278	27.8	9.56001
siSF3B1	ES	CDK5RAP2	123205897	123206020	123201676	123202250	123210172	123210404	0.0059707	0.0364388	0.987	0.987	1	0.865	0.054	5.4	1.43844
siSF3B1	ES	CDK7	68551286	68551355	68531220	68531280	68553869	68553980	0	2.2e-16	0.934	0.915	0.471	0.454	0.462	46.2	15.6576
siSF3B1	ES	CDK7	68548244	68548278	68531220	68531280	68553869	68553980	0	2.2e-16	0.93	0.914	0.402	0.525	0.459	45.9	15.6576
siSF3B1	ES	CDK7	68551286	68551355	68550428	68550496	68553869	68553980	0	2.2e-16	1	0.996	0.77	0.684	0.271	27.1	15.6576
siSF3B1	ES	CDK7	68551286	68551355	68548244	68548278	68553869	68553980	5.70167e-08	1.1355e-06	0.921	0.951	0.733	0.699	0.22	22	5.94481
siSF3B1	ES	CDK7	68550428	68550496	68548244	68548278	68553869	68553980	2.12937e-05	0.000250401	0.924	0.956	0.705	0.821	0.177	17.7	3.60136
siSF3B1	ES	CDK7	68548244	68548278	68531220	68531280	68550428	68550496	4.16469e-06	5.74354e-05	0.994	0.986	0.91	0.926	0.072	7.2	4.24082
siSF3B1	ES	CDK7	68555644	68555763	68553869	68553980	68558031	68558131	8.72571e-05	0.000886994	1	1	0.933	0.974	0.046	4.6	3.05208
siSF3B1	ES	CEP290	88448116	88448190	88447428	88447523	88449352	88449494	2.59775e-08	5.5211e-07	0.776	0.88	0.381	0.285	0.495	49.5	6.25797
siSF3B1	ES	CEP57	95555662	95555740	95555034	95555142	95560949	95561191	0.00483842	0.0303701	0.945	0.93	0.195	0.829	0.425	42.5	1.51755
siSF3B1	ES	CHEK2	29092888	29092975	29091697	29091861	29095825	29095925	1.23712e-12	5.01189e-11	0.944	0.917	0.224	0.224	0.707	70.7	10.3
siSF3B1	ES	CHEK2	29120964	29121112	29107896	29108005	29121230	29121355	3.56465e-07	6.11066e-06	1	1	0.659	0.69	0.326	32.6	5.21391
siSF3B1	ES	CLPB	72013347	72013392	72012846	72013008	72018242	72018298	3.22936e-06	4.56451e-05	1	1	0.792	0.836	0.186	18.6	4.34061
siSF3B1	ES	CNOT8	154250220	154250382	154244751	154244945	154251289	154251434	1.58314e-07	2.89081e-06	0.961	0.965	0.794	0.844	0.144	14.4	5.53898
siSF3B1	ES	COA1	43705256	43705321	43688198	43688251	43769027	43769140	4.73424e-06	6.43647e-05	0.082	0.206	0	0.037	0.126	12.6	4.19135
siSF3B1	ES	COIL	55027041	55027128	55023802	55023872	55027249	55028357	2.24545e-09	5.67973e-08	1	1	0.667	0.831	0.251	25.1	7.24567
siSF3B1	ES	COIL	55027041	55027128	55026747	55026795	55027249	55028357	2.77556e-15	1.51984e-13	0.99	0.992	0.774	0.794	0.207	20.7	12.8182
siSF3B1	ES	COIL	55026747	55026795	55023802	55023872	55027249	55028357	1.23665e-07	2.3133e-06	1	1	0.72	0.886	0.197	19.7	5.63577
siSF3B1	ES	COL4A6	107407829	107407928	107406121	107406268	107408106	107408268	1.46463e-08	3.24747e-07	0.964	0.927	0.621	0.67	0.3	30	6.48845
siSF3B1	ES	COL4A6	107431746	107431907	107431077	107431257	107433621	107433726	0.0046159	0.0291859	0.987	0.982	0.927	0.893	0.074	7.4	1.53483
siSF3B1	ES	COL4A6	107421913	107422075	107420070	107420241	107422446	107422668	0.00115543	0.00874948	0.99	1	1	0.877	0.056	5.6	2.05802
siSF3B1	ES	COPS3	17174071	17174121	17171198	17171291	17174209	17174322	0	2.2e-16	0.996	0.989	0.783	0.744	0.229	22.9	15.6576
siSF3B1	ES	COPS3	17179348	17179478	17174209	17174322	17184445	17184617	3.10033e-10	8.87662e-09	0.926	0.953	0.744	0.82	0.157	15.7	8.05175
siSF3B1	ES	COPS3	17150793	17150874	17149937	17150465	17152239	17152353	0	2.2e-16	0.998	0.994	0.829	0.894	0.135	13.5	15.6576
siSF3B1	ES	COPS3	17163614	17163788	17158172	17158259	17165279	17165420	0.00108826	0.00829743	0.958	0.973	0.913	0.924	0.047	4.7	2.08106
siSF3B1	ES	COPS7B	232656442	232656518	232653264	232653442	232658972	232659061	2.92466e-12	1.14196e-10	0.988	0.981	0.79	0.643	0.268	26.8	9.94235
siSF3B1	ES	COX16	70809374	70809446	70795890	70795953	70826235	70826448	2.30678e-09	5.82247e-08	0.909	0.939	0.83	0.823	0.097	9.7	7.23489
siSF3B1	ES	CPNE1	34220084	34220156	34219866	34219947	34220232	34220307	0	2.2e-16	0.897	0.891	0.41	0.503	0.438	43.8	15.6576
siSF3B1	ES	CRIM1	36668400	36668643	36623756	36623930	36704031	36704214	4.91598e-11	1.60714e-09	1	0.995	0.799	0.889	0.153	15.3	8.79395
siSF3B1	ES	CRIM1	36691676	36691798	36623756	36623930	36704031	36704214	1.71328e-10	5.15083e-09	1	0.997	0.864	0.915	0.109	10.9	8.28812
siSF3B1	ES	CRIM1	36668400	36668643	36583369	36583766	36704031	36704214	2.52709e-05	0.000291917	1	1	0.897	0.901	0.101	10.1	3.53474
siSF3B1	ES	CRIM1	36623756	36623930	36583369	36583766	36704031	36704214	2.99962e-05	0.000340612	1	1	0.918	0.905	0.089	8.9	3.46774
siSF3B1	ES	CRIM1	36740698	36740908	36739415	36739537	36744469	36744685	0.00020771	0.00192667	0.996	0.992	0.966	0.951	0.036	3.6	2.71519
siSF3B1	ES	CRIM1	36691676	36691798	36669757	36669878	36704031	36704214	9.02741e-05	0.000914849	0.984	0.985	0.979	0.928	0.031	3.1	3.03865
siSF3B1	ES	CRYZ	75180262	75180314	75175781	75175931	75188801	75188954	0	2.2e-16	0.988	0.983	0.643	0.683	0.323	32.3	15.6576
siSF3B1	ES	CRYZ	75184892	75185056	75175781	75175931	75188801	75188954	0	2.2e-16	0.99	0.986	0.757	0.76	0.23	23	15.6576
siSF3B1	ES	CRYZ	75196065	75196104	75190394	75190518	75198639	75199092	4.9626e-07	8.24563e-06	0.191	0.318	0.094	0.101	0.157	15.7	5.08378
siSF3B1	ES	CRYZ	75172786	75172888	75172582	75172678	75175781	75175931	1.71117e-07	3.10712e-06	0.945	0.834	0.732	0.762	0.142	14.2	5.50764
siSF3B1	ES	CRYZ	75190394	75190518	75188801	75188954	75198639	75199092	1.41347e-05	0.000172987	0.981	0.993	0.944	0.948	0.041	4.1	3.76199
siSF3B1	ES	CSDE1	115280091	115280184	115279378	115279476	115280583	115280693	3.44613e-13	1.48286e-11	0.106	0.12	0.041	0.036	0.074	7.4	10.8289
siSF3B1	ES	CSDE1	115292441	115292828	115282312	115282511	115300545	115300671	0.000457269	0.00386476	0.985	0.976	0.964	0.939	0.029	2.9	2.41288
siSF3B1	ES	CSNK1A1	148929637	148929744	148904607	148904734	148930404	148931115	0	2.2e-16	1	1	0.84	0.86	0.15	15	15.6576
siSF3B1	ES	CSNK1A1	148891356	148891435	148889441	148889516	148892632	148892772	4.35207e-14	2.05727e-12	1	1	0.944	0.89	0.083	8.3	11.6867
siSF3B1	ES	CSNK1G1	64506088	64506323	64496639	64496788	64543710	64543780	0.000810676	0.00640304	1	1	0.716	0.979	0.153	15.3	2.19361
siSF3B1	ES	CSNK1G1	64543710	64543780	64508760	64508912	64551399	64551440	0.00226664	0.0157612	0.972	0.985	0.942	0.861	0.077	7.7	1.80241
siSF3B1	ES	CTNND1	57556508	57556627	57529233	57529518	57563048	57563201	1.44107e-13	6.47251e-12	0.907	0.814	0.412	0.486	0.412	41.2	11.1889
siSF3B1	ES	CTNND1	57558965	57559145	57529233	57529518	57563048	57563201	0.00142267	0.0104861	0.798	0.307	0.18	0.148	0.389	38.9	1.97939
siSF3B1	ES	CTNND1	57558856	57559145	57529233	57529518	57563048	57563201	2.74005e-05	0.000314318	0.85	0.568	0.304	0.345	0.384	38.4	3.50263
siSF3B1	ES	CTNND1	57558856	57559145	57529233	57529591	57563048	57563201	2.30639e-08	4.9336e-07	1	1	0.762	0.646	0.296	29.6	6.30684
siSF3B1	ES	CTNND1	57558965	57559145	57529233	57529518	57561481	57561553	4.18154e-05	0.000460147	0.641	0.427	0.259	0.244	0.283	28.3	3.3371
siSF3B1	ES	CTNND1	57556508	57556627	57529233	57529518	57561481	57561553	3.10756e-07	5.39554e-06	0.644	0.594	0.359	0.373	0.253	25.3	5.26796
siSF3B1	ES	CTNND1	57558856	57559145	57529233	57529518	57561481	57561553	0.000309478	0.00274191	0.645	0.467	0.324	0.327	0.231	23.1	2.56195
siSF3B1	ES	CTNND1	57561481	57561553	57529233	57529518	57563048	57563201	5.50469e-08	1.09811e-06	0.942	0.871	0.631	0.732	0.225	22.5	5.95935
siSF3B1	ES	CTNND1	57558856	57559145	57529233	57529591	57561481	57561553	0.00249509	0.0171493	0.95	0.776	0.616	0.686	0.212	21.2	1.76575
siSF3B1	ES	CTNND1	57556508	57556627	57529233	57529518	57558856	57559145	1.6169e-08	3.55592e-07	0.935	0.915	0.778	0.673	0.2	20	6.44905
siSF3B1	ES	CTNND1	57581782	57581845	57578870	57578958	57582865	57582972	0	2.2e-16	0.975	0.977	0.832	0.828	0.146	14.6	15.6576
siSF3B1	ES	CTNND1	57558965	57559145	57556508	57556627	57561481	57561553	0.00357332	0.0234204	0.99	1	0.897	0.857	0.118	11.8	1.63041
siSF3B1	ES	CTNND1	57561481	57561553	57529233	57529591	57563048	57563201	5.24679e-05	0.000562993	1	1	0.918	0.916	0.083	8.3	3.2495
siSF3B1	ES	CTNND1	57581782	57581845	57577580	57577695	57582865	57582972	7.03624e-05	0.000730815	1	1	0.946	0.938	0.058	5.8	3.13619
siSF3B1	ES	CTNND1	57578870	57578958	57577580	57577695	57582865	57582972	0.00447962	0.0284586	1	1	0.969	0.963	0.034	3.4	1.54579
siSF3B1	ES	CTPS1	41475832	41475926	41475116	41475261	41477329	41478237	1.9913e-12	7.92613e-11	1	1	0.85	0.891	0.129	12.9	10.1009
siSF3B1	ES	CTPS1	41473120	41473217	41471722	41471766	41474330	41474562	4.26556e-07	7.18788e-06	0.964	0.987	0.834	0.904	0.107	10.7	5.1434
siSF3B1	ES	CWF19L1	102010004	102010089	102006551	102006692	102013177	102013296	3.08616e-10	8.84265e-09	0.973	1	0.487	0.745	0.37	37	8.05342
siSF3B1	ES	CWF19L1	102003454	102003534	101997778	101997988	102013177	102013296	0.000105002	0.00104785	1	1	1	0.744	0.128	12.8	2.9797
siSF3B1	ES	CWF19L1	101996606	101996726	101995423	101995521	101997778	101997988	0.0071582	0.0426915	0.934	0.979	0.916	0.841	0.078	7.8	1.36966
siSF3B1	ES	DAP3	155698832	155698913	155697398	155697529	155701146	155701206	6.50591e-14	3.02492e-12	0.989	0.987	0.801	0.467	0.354	35.4	11.5193
siSF3B1	ES	DAP3	155701734	155701824	155701146	155701206	155707947	155708800	0	2.2e-16	0.995	1	0.737	0.71	0.274	27.4	15.6576
siSF3B1	ES	DAP3	155686796	155686919	155679563	155679615	155695172	155695281	2.07301e-12	8.24035e-11	0.93	0.988	0.611	0.777	0.265	26.5	10.0841
siSF3B1	ES	DAP3	155691307	155691409	155679563	155679615	155695172	155695281	5.32907e-15	2.81692e-13	0.934	0.99	0.655	0.778	0.245	24.5	12.5502
siSF3B1	ES	DAP3	155698998	155699157	155697398	155697529	155701146	155701206	0	2.2e-16	0.993	0.991	0.883	0.679	0.211	21.1	15.6576
siSF3B1	ES	DAP3	155706736	155706854	155701146	155701206	155707947	155708800	0	2.2e-16	0.994	1	0.835	0.752	0.204	20.4	15.6576
siSF3B1	ES	DAP3	155698832	155698913	155697398	155697529	155698998	155699157	0	2.2e-16	0.983	0.979	0.832	0.745	0.193	19.3	15.6576
siSF3B1	ES	DAP3	155701734	155701824	155701146	155701206	155706736	155706854	0	2.2e-16	0.995	0.986	0.781	0.876	0.162	16.2	15.6576
siSF3B1	ES	DAP3	155691307	155691409	155686796	155686919	155695172	155695281	2.12785e-07	3.79877e-06	0.916	0.932	0.765	0.82	0.132	13.2	5.42036
siSF3B1	ES	DAP3	155686796	155686919	155679563	155679615	155691307	155691409	2.77333e-06	3.98073e-05	0.957	0.961	0.828	0.878	0.106	10.6	4.40004
siSF3B1	ES	DAP3	155686796	155686919	155679563	155679615	155701146	155701206	0.00159515	0.0115573	0.969	0.991	0.825	0.938	0.099	9.9	1.93714
siSF3B1	ES	DAP3	155698998	155699157	155698832	155698913	155701146	155701206	6.84746e-06	9.0368e-05	1	1	0.942	0.95	0.054	5.4	4.04399
siSF3B1	ES	DDX47	12974588	12974660	12974141	12974330	12974898	12975017	2.17275e-11	7.55155e-10	1	1	0.941	0.892	0.084	8.4	9.12196
siSF3B1	ES	DDX47	12976136	12976253	12975594	12975666	12976803	12976950	6.35603e-09	1.49161e-07	1	1	0.959	0.927	0.057	5.7	6.82634
siSF3B1	ES	DDX47	12976803	12976950	12976136	12976253	12977473	12977611	0.000356892	0.00310873	0.986	1	0.92	0.968	0.049	4.9	2.50742
siSF3B1	ES	DDX5	62498127	62498187	62496666	62496891	62498279	62498341	0.000309138	0.00273931	1	1	0.981	0.976	0.022	2.2	2.56236
siSF3B1	ES	DDX5	62498279	62498341	62494373	62496444	62498556	62498667	0.000304161	0.00269842	1	0.999	0.991	0.967	0.021	2.1	2.56889
siSF3B1	ES	DDX5	62496666	62496891	62494373	62496444	62498127	62498187	0.00506062	0.0315616	0.986	0.94	0.96	0.933	0.016	1.6	1.50084
siSF3B1	ES	DDX50	70695761	70695835	70694554	70694674	70696691	70696851	7.49648e-06	9.78905e-05	1	1	0.787	0.86	0.176	17.6	4.00926
siSF3B1	ES	DDX50	70693954	70694116	70679587	70679737	70694554	70694674	0.000281704	0.00252231	0.985	0.967	0.864	0.877	0.105	10.5	2.5982
siSF3B1	ES	DDX50	70673814	70673960	70673146	70673332	70679587	70679737	0.000198042	0.00184795	1	0.994	0.932	0.894	0.084	8.4	2.73331
siSF3B1	ES	DDX6	118629482	118629611	118627879	118627996	118630630	118630753	0	2.2e-16	0.987	0.979	0.738	0.749	0.239	23.9	15.6576
siSF3B1	ES	DDX6	118635916	118636063	118633920	118634015	118638930	118639060	0.00665082	0.0400754	0.97	0.994	0.945	0.941	0.039	3.9	1.39712
siSF3B1	ES	DENND1A	126212971	126213028	126202638	126202770	126214554	126214626	7.33366e-09	1.70223e-07	1	1	0.865	0.653	0.241	24.1	6.76898
siSF3B1	ES	DENND1A	126554865	126554909	126531792	126531842	126641229	126641300	1.4313e-05	0.00017499	0.98	0.983	0.668	0.834	0.231	23.1	3.75699
siSF3B1	ES	DENND1A	126433569	126433650	126429304	126429358	126438998	126439068	0.00124492	0.00932878	1	1	0.766	0.905	0.164	16.4	2.03018
siSF3B1	ES	DENND4C	19336683	19336830	19336267	19336412	19340989	19341112	1.26565e-12	5.12004e-11	0.906	0.761	0.328	0.374	0.483	48.3	10.2907
siSF3B1	ES	DENND4C	19371753	19371818	19369834	19369985	19372034	19374137	2.73839e-07	4.80081e-06	0.934	0.993	0.853	0.564	0.255	25.5	5.31869
siSF3B1	ES	DENND5A	9164268	9164392	9163486	9163655	9165643	9165825	2.09194e-09	5.31403e-08	0.887	0.91	0.278	0.509	0.505	50.5	7.27458
siSF3B1	ES	DENND5A	9164949	9165032	9164268	9164392	9165643	9165825	3.45574e-05	0.00038701	1	0.99	0.495	0.812	0.342	34.2	3.41228
siSF3B1	ES	DGUOK	74166036	74166149	74153952	74154179	74185272	74185372	1.61629e-08	3.55589e-07	0.524	0.677	0.136	0.179	0.443	44.3	6.44905
siSF3B1	ES	DGUOK	74184251	74184367	74173845	74174033	74185272	74185372	0	2.2e-16	0.415	0.502	0.117	0.092	0.354	35.4	15.6576
siSF3B1	ES	DGUOK	74184251	74184367	74153952	74154179	74185272	74185372	6.91994e-10	1.89985e-08	0.781	0.931	0.539	0.49	0.342	34.2	7.72128
siSF3B1	ES	DGUOK	74177711	74177859	74173845	74174033	74185272	74185372	0	2.2e-16	0.469	0.499	0.151	0.166	0.326	32.6	15.6576
siSF3B1	ES	DGUOK	74177711	74177859	74153952	74154179	74185272	74185372	5.85491e-05	0.000621517	0.616	0.794	0.382	0.393	0.318	31.8	3.20655
siSF3B1	ES	DGUOK	74166036	74166149	74153952	74154179	74173845	74174033	0.000287442	0.00256502	0.329	0.602	0.231	0.18	0.26	26	2.59091
siSF3B1	ES	DGUOK	74184251	74184367	74177711	74177859	74185272	74185372	9.15414e-06	0.000117202	0.89	0.928	0.777	0.748	0.147	14.7	3.93107
siSF3B1	ES	DGUOK	74173845	74174033	74153952	74154179	74184251	74184367	0.000820722	0.00647293	0.916	0.99	1	0.993	-0.043	-4.3	2.1889
siSF3B1	ES	DNAJC13	132235265	132235340	132233414	132233514	132235547	132235660	0	2.2e-16	0.973	0.956	0.37	0.487	0.536	53.6	15.6576
siSF3B1	ES	DNAJC13	132242000	132242043	132241671	132241841	132242383	132242557	1.39888e-14	7.02002e-13	1	1	0.677	0.772	0.275	27.5	12.1537
siSF3B1	ES	DNAJC13	132218577	132218652	132217969	132218154	132219637	132219757	3.89718e-10	1.10359e-08	1	1	0.763	0.826	0.206	20.6	7.95719
siSF3B1	ES	DNAJC13	132165318	132165394	132153381	132153462	132166164	132166314	4.38992e-07	7.38278e-06	1	1	0.895	0.779	0.163	16.3	5.13178
siSF3B1	ES	DNAJC13	132172909	132173001	132172442	132172538	132175078	132175245	5.11151e-05	0.000550292	1	1	1	0.84	0.08	8	3.25941
siSF3B1	ES	DONSON	34955793	34955972	34954470	34954552	34956895	34957074	0.00840567	0.0490588	0.788	0.822	0.459	0.642	0.254	25.4	1.30928
siSF3B1	ES	DPCD	103368591	103368694	103360959	103361093	103369123	103369410	2.23922e-05	0.000262177	1	0.989	0.799	0.927	0.131	13.1	3.5814
siSF3B1	ES	DPY19L1	35006505	35006583	34997595	34997682	35029495	35029553	1.9409e-07	3.487e-06	0.963	0.956	0.795	0.812	0.156	15.6	5.45755
siSF3B1	ES	DPY19L1	34977605	34977731	34968492	34971341	34978887	34978987	4.06479e-07	6.88076e-06	1	1	0.963	0.943	0.047	4.7	5.16236
siSF3B1	ES	DSCR3	38605662	38605743	38604677	38604752	38610760	38610910	2.324e-05	0.00027077	0.637	0.875	0.403	0.454	0.328	32.8	3.5674
siSF3B1	ES	DSCR3	38610760	38610910	38604677	38604752	38639538	38639833	8.01654e-07	1.27602e-05	1	1	0.785	0.784	0.216	21.6	4.89414
siSF3B1	ES	DSCR3	38612796	38612940	38604677	38604752	38639538	38639833	6.51854e-07	1.058e-05	1	1	0.789	0.832	0.19	19	4.97552
siSF3B1	ES	DSCR3	38610760	38610910	38604677	38604752	38612796	38612940	2.71982e-05	0.000312118	1	0.987	0.931	0.865	0.096	9.6	3.50568
siSF3B1	ES	DUSP11	73994287	73994334	73993954	73994030	73996391	73996452	1.29489e-10	3.97376e-09	0.99	0.978	0.855	0.707	0.203	20.3	8.4008
siSF3B1	ES	DUSP11	73993544	73993721	73989324	73989986	73993954	73994030	1.09919e-06	1.70356e-05	0.97	0.991	0.776	0.931	0.127	12.7	4.76864
siSF3B1	ES	DUSP11	74005427	74005503	74002039	74002171	74007000	74007284	0.00320115	0.021291	1	1	0.961	0.92	0.059	5.9	1.6718
siSF3B1	ES	EDA2R	65824262	65824348	65822474	65822639	65824889	65825068	4.23328e-06	5.83002e-05	0.937	1	0.566	0.793	0.289	28.9	4.23433
siSF3B1	ES	EED	85977124	85977258	85975213	85975305	85988021	85988180	3.19489e-09	7.89873e-08	1	0.987	0.509	0.674	0.402	40.2	7.10244
siSF3B1	ES	EED	85968556	85968638	85967428	85967554	85975213	85975305	8.51774e-06	0.000109971	1	0.966	0.826	0.679	0.231	23.1	3.95872
siSF3B1	ES	EED	85979497	85979603	85977124	85977258	85988021	85988180	0.00615126	0.0373949	0.978	0.993	0.891	0.861	0.11	11	1.42719
siSF3B1	ES	EIF1	39846029	39846193	39845126	39845321	39846339	39846441	0	2.2e-16	0.992	0.993	0.847	0.847	0.145	14.5	15.6576
siSF3B1	ES	EIF2AK2	37334616	37334670	37332283	37334538	37336336	37336438	1.57463e-12	6.33549e-11	0.971	0.975	0.762	0.806	0.189	18.9	10.1982
siSF3B1	ES	EIF2AK2	37341873	37342002	37336336	37336438	37347101	37347282	0.000115501	0.00113886	0.98	0.995	0.87	0.961	0.072	7.2	2.94353
siSF3B1	ES	EIF2AK4	40308702	40308873	40303481	40303547	40309308	40309443	7.40619e-07	1.18809e-05	0.97	0.908	0.777	0.631	0.235	23.5	4.92515
siSF3B1	ES	EIF2AK4	40278005	40278089	40270278	40270348	40280183	40280306	0.00203478	0.0143282	1	1	0.925	0.889	0.093	9.3	1.84381
siSF3B1	ES	EIF2B4	27590612	27590689	27590323	27590426	27591238	27591330	6.49225e-12	2.42662e-10	0.963	1	0.503	0.614	0.423	42.3	9.615
siSF3B1	ES	EIF2B4	27590891	27591006	27590323	27590426	27591238	27591330	6.5482e-11	2.10943e-09	0.964	1	0.753	0.553	0.329	32.9	8.67583
siSF3B1	ES	EIF2B4	27590323	27590426	27589940	27590068	27591520	27591600	2.9685e-06	4.23024e-05	1	1	1	0.585	0.208	20.8	4.37363
siSF3B1	ES	EIF2B4	27591238	27591330	27589940	27590068	27591520	27591600	9.24429e-07	1.45585e-05	1	1	1	0.681	0.159	15.9	4.83688
siSF3B1	ES	EIF2D	206773086	206773190	206772356	206772446	206773616	206773662	9.59028e-05	0.000965964	0.968	0.983	0.762	0.719	0.235	23.5	3.01504
siSF3B1	ES	EIF2D	206772816	206772966	206772356	206772446	206773616	206773662	0.000712774	0.00572018	0.975	0.985	0.808	0.848	0.152	15.2	2.24259
siSF3B1	ES	EIF2D	206772816	206772966	206772356	206772446	206773086	206773190	0.00233826	0.0161911	0.908	0.974	1	1	-0.059	-5.9	1.79072
siSF3B1	ES	EIF3K	39123240	39123318	39123069	39123136	39125632	39125758	0	2.2e-16	0.967	0.948	0.783	0.808	0.162	16.2	15.6576
siSF3B1	ES	EIF3K	39123069	39123136	39116667	39116742	39125632	39125758	0.00273622	0.0185648	0.993	0.991	0.927	0.985	0.036	3.6	1.73131
siSF3B1	ES	EIF4E2	233422593	233422728	233421125	233421240	233428956	233429061	0	2.2e-16	0.822	0.932	0.599	0.546	0.304	30.4	15.6576
siSF3B1	ES	EIF4G2	10828366	10828432	10827453	10827594	10828801	10828928	0	2.2e-16	0.975	0.968	0.699	0.691	0.277	27.7	15.6576
siSF3B1	ES	EIF4G2	10823207	10823321	10822508	10822634	10823595	10823756	1.55431e-15	8.70342e-14	0.822	0.828	0.65	0.664	0.168	16.8	13.0603
siSF3B1	ES	EIF4H	73604576	73604636	73604151	73604248	73609070	73609208	2.23589e-07	3.97613e-06	0.304	0.385	0.5	0.523	-0.167	-16.7	5.40054
siSF3B1	ES	EIF6	33871978	33872064	33867744	33867921	33872528	33872619	2.89222e-05	0.0003295	1	0.931	0.859	0.601	0.236	23.6	3.48214
siSF3B1	ES	EIF6	33871978	33872295	33867744	33867921	33872528	33872619	2.72455e-09	6.80963e-08	1	0.976	0.933	0.785	0.129	12.9	7.16688
siSF3B1	ES	EIF6	33872183	33872295	33867744	33867921	33872528	33872619	1.18313e-10	3.65683e-09	1	0.984	0.941	0.845	0.099	9.9	8.4369
siSF3B1	ES	EIF6	33872183	33872295	33871978	33872064	33872528	33872619	2.45353e-07	4.3385e-06	0.998	1	0.96	0.953	0.043	4.3	5.36266
siSF3B1	ES	EIF6	33868456	33868632	33867744	33867921	33872528	33872619	2.50138e-06	3.62274e-05	1	0.996	0.987	0.956	0.026	2.6	4.44096
siSF3B1	ES	ELAC2	12914979	12915099	12913929	12913988	12916523	12916592	0	2.2e-16	0.984	0.977	0.555	0.583	0.411	41.1	15.6576
siSF3B1	ES	ELAC2	12905590	12905673	12903472	12903591	12905757	12905896	4.68141e-05	0.000508659	1	1	0.95	0.904	0.073	7.3	3.29357
siSF3B1	ES	ELAC2	12906795	12906891	12905757	12905896	12908305	12908418	6.31723e-06	8.38355e-05	1	1	0.943	0.947	0.055	5.5	4.07657
siSF3B1	ES	EPB41L2	131186675	131186774	131184777	131184858	131188598	131188721	3.99538e-09	9.72945e-08	0.974	0.964	0.823	0.84	0.138	13.8	7.01191
siSF3B1	ES	EPB41L2	131179270	131179383	131160487	131161738	131184777	131184858	0.00729135	0.0434159	0.977	0.974	0.94	0.925	0.043	4.3	1.36235
siSF3B1	ES	EPB41L2	131229960	131230003	131225604	131225680	131247744	131247849	0.00564578	0.0347223	1	1	1	0.934	0.033	3.3	1.45939
siSF3B1	ES	ERCC1	45917220	45917292	45916934	45917003	45918118	45918218	0.000540087	0.00447504	0.724	0.736	0.551	0.618	0.145	14.5	2.3492
siSF3B1	ES	ERCC1	45917220	45917292	45916934	45917003	45920078	45920155	1.58692e-05	0.00019212	1	0.957	0.862	0.824	0.135	13.5	3.71643
siSF3B1	ES	ERCC1	45918118	45918218	45910590	45912983	45920078	45920155	0.00404243	0.0260389	0.901	0.878	0.731	0.788	0.13	13	1.58438
siSF3B1	ES	ERCC1	45922355	45922455	45920078	45920155	45923581	45923685	4.64595e-08	9.41974e-07	1	1	0.872	0.929	0.099	9.9	6.02596
siSF3B1	ES	ERCC1	45922355	45922455	45920078	45920155	45924435	45924651	0.00686558	0.04119	0.984	0.976	0.884	0.909	0.083	8.3	1.38521
siSF3B1	ES	ERCC1	45918118	45918218	45916934	45917003	45920078	45920155	1.30609e-05	0.000160873	1	0.976	0.925	0.91	0.071	7.1	3.79352
siSF3B1	ES	ETFA	76587931	76588078	76584771	76584854	76603690	76603810	0	2.2e-16	1	0.99	0.705	0.745	0.27	27	15.6576
siSF3B1	ES	ETFA	76584959	76585041	76584771	76584854	76603690	76603810	0	2.2e-16	1	0.997	0.897	0.898	0.101	10.1	15.6576
siSF3B1	ES	ETFA	76566752	76566835	76523673	76523739	76576097	76576166	0	2.2e-16	0.996	0.996	0.931	0.934	0.063	6.3	15.6576
siSF3B1	ES	ETFA	76584959	76585041	76584771	76584854	76587931	76588078	8.45259e-06	0.000109201	0.995	0.999	0.965	0.969	0.03	3	3.96177
siSF3B1	ES	ETFA	76584959	76585041	76580186	76580286	76587931	76588078	0.00417387	0.0267841	0.984	0.992	0.956	0.962	0.029	2.9	1.57212
siSF3B1	ES	EXO1	242015593	242015713	242013710	242013888	242016659	242016783	0.000461447	0.00389785	0.907	0.919	0.789	0.447	0.295	29.5	2.40918
siSF3B1	ES	EXO1	242012413	242012518	242012032	242012329	242013710	242013888	0.00102169	0.00786192	0.268	0.6	0.159	0.127	0.291	29.1	2.10447
siSF3B1	ES	EXOC1	56757480	56757588	56756388	56756552	56758800	56758877	1.0698e-11	3.90041e-10	1	1	0.807	0.713	0.24	24	9.40889
siSF3B1	ES	EXOC1	56755053	56755098	56749988	56750094	56756388	56756552	4.68065e-08	9.47717e-07	0.17	0.225	0	0.025	0.185	18.5	6.02332
siSF3B1	ES	FAM122B	133923609	133923666	133923252	133923296	133927844	133927923	0.000111974	0.00110776	0.354	0.458	0.279	0.163	0.185	18.5	2.95555
siSF3B1	ES	FAM13B	137281916	137282000	137281590	137281686	137284643	137284873	7.82041e-07	1.24747e-05	0.696	0.699	0.238	0.37	0.394	39.4	4.90397
siSF3B1	ES	FAM13B	137323962	137324004	137323149	137323305	137342678	137342836	1.42446e-06	2.16812e-05	1	1	0.747	0.809	0.222	22.2	4.66392
siSF3B1	ES	FAM171A1	15257994	15258109	15253643	15256600	15262942	15263059	6.63727e-11	2.13581e-09	0.926	0.978	0.604	0.51	0.395	39.5	8.67044
siSF3B1	ES	FAM171A1	15290637	15290814	15262942	15263059	15296719	15296878	0.00442544	0.0281523	1	0.961	0.679	0.95	0.166	16.6	1.55049
siSF3B1	ES	FANCD2	10080962	10081041	10077970	10078023	10081404	10081529	0.000642009	0.00520637	0.986	1	1	0.474	0.256	25.6	2.28346
siSF3B1	ES	FANCI	89838145	89838325	89836172	89836294	89843030	89843197	0.000453694	0.00384022	0.913	0.939	0.755	0.77	0.163	16.3	2.41564
siSF3B1	ES	FANCI	89838145	89838325	89837063	89837228	89843030	89843197	8.9942e-08	1.72702e-06	0.94	0.948	0.817	0.756	0.157	15.7	5.7627
siSF3B1	ES	FANCI	89850843	89850903	89850706	89850760	89856134	89856203	0.000713158	0.00572249	1	0.996	0.971	0.9	0.063	6.3	2.24241
siSF3B1	ES	FASTKD1	170425693	170425762	170419734	170419860	170428162	170428681	4.49973e-13	1.91955e-11	0.781	0.916	0.376	0.388	0.467	46.7	10.7168
siSF3B1	ES	FASTKD1	170394522	170394651	170387861	170388000	170396560	170396689	1.55337e-07	2.8414e-06	1	1	0.706	0.763	0.266	26.6	5.54647
siSF3B1	ES	FASTKD1	170394522	170394651	170393736	170393850	170396560	170396689	0.000576372	0.00474528	0.865	0.806	0.638	0.643	0.195	19.5	2.32374
siSF3B1	ES	FASTKD1	170394522	170394651	170393736	170393850	170401230	170401345	0.00222531	0.0155083	0.949	0.949	0.771	0.759	0.184	18.4	1.80944
siSF3B1	ES	FASTKD1	170393736	170393850	170387861	170388000	170396560	170396689	1.1009e-05	0.000138409	1	1	0.855	0.881	0.132	13.2	3.85884
siSF3B1	ES	FBXO7	32891479	32891517	32889091	32889268	32894130	32894818	1.27676e-14	6.4562e-13	0.995	0.985	0.826	0.88	0.137	13.7	12.19
siSF3B1	ES	FBXO7	32887072	32887168	32883731	32883815	32889091	32889268	3.54883e-08	7.36609e-07	1	1	0.945	0.944	0.056	5.6	6.13276
siSF3B1	ES	FDPS	155288646	155288719	155287959	155288082	155289401	155289479	0	2.2e-16	0.986	0.985	0.832	0.801	0.169	16.9	15.6576
siSF3B1	ES	FDPS	155279579	155279756	155278538	155278756	155279833	155279996	0.000841938	0.00662093	0.079	0.025	0.053	0.012	0.02	2	2.17908
siSF3B1	ES	FEZ2	36785580	36785656	36782825	36782891	36805739	36806008	1.33227e-15	7.48828e-14	0.86	0.908	0.6	0.611	0.279	27.9	13.1256
siSF3B1	ES	FIGNL1	50516815	50517421	50515878	50515987	50517998	50518088	0.000211902	0.00195883	0.895	0.879	0.365	0.519	0.445	44.5	2.708
siSF3B1	ES	FOPNL	15973660	15973745	15967347	15967484	15977864	15978062	2.43718e-07	4.31089e-06	0.993	0.987	0.968	0.9	0.056	5.6	5.36543
siSF3B1	ES	FOPNL	15967347	15967484	15959576	15961373	15973660	15973745	9.35505e-05	0.000944511	0.963	0.983	0.921	0.912	0.056	5.6	3.02479
siSF3B1	ES	FXYD5	35657153	35657228	35657044	35657074	35660468	35660788	0	2.2e-16	0.955	0.975	0.676	0.746	0.254	25.4	15.6576
siSF3B1	ES	FXYD5	35651611	35651704	35649246	35649303	35655058	35655148	1.66616e-07	3.03187e-06	0.984	0.987	0.951	0.94	0.04	4	5.51829
siSF3B1	ES	GAK	845537	845762	844723	844872	853393	853510	5.62065e-06	7.5467e-05	0.969	0.713	0.342	0.361	0.489	48.9	4.12224
siSF3B1	ES	GAK	898424	898567	891820	891946	905460	905575	2.07693e-05	0.000244814	1	1	0.833	0.792	0.188	18.8	3.61116
siSF3B1	ES	GALNT10	153792448	153792565	153789100	153789322	153795342	153795492	2.51354e-13	1.09745e-11	0.986	0.959	0.775	0.744	0.213	21.3	10.9596
siSF3B1	ES	GALNT10	153709131	153709298	153677500	153677639	153755836	153756022	0	2.2e-16	0.956	0.957	0.767	0.757	0.194	19.4	15.6576
siSF3B1	ES	GBAS	56046042	56046088	56045818	56045958	56049165	56049260	0	2.2e-16	0.982	0.989	0.761	0.633	0.288	28.8	15.6576
siSF3B1	ES	GBAS	56049902	56049973	56049165	56049260	56051420	56051561	0	2.2e-16	0.983	0.975	0.738	0.663	0.278	27.8	15.6576
siSF3B1	ES	GCLC	53380906	53381020	53379236	53379295	53385575	53385758	0	2.2e-16	0.988	0.998	0.499	0.607	0.44	44	15.6576
siSF3B1	ES	GCLC	53365229	53365311	53365044	53365148	53370189	53370294	7.26443e-06	9.52158e-05	1	1	0.95	0.969	0.04	4	4.02129
siSF3B1	ES	GCLC	53364842	53364963	53362139	53363765	53365044	53365148	0.00697314	0.0417175	1	1	0.985	0.973	0.021	2.1	1.37968
siSF3B1	ES	GCSH	81121205	81121269	81118067	81118199	81124205	81124285	1.11699e-05	0.000140254	0.996	0.988	0.927	0.954	0.051	5.1	3.85308
siSF3B1	ES	GDI2	5808456	5808601	5808203	5808258	5810175	5810347	0	2.2e-16	0.988	0.996	0.636	0.665	0.341	34.1	15.6576
siSF3B1	ES	GDI2	5808456	5808601	5807185	5808115	5810175	5810347	0	2.2e-16	1	1	0.858	0.898	0.122	12.2	15.6576
siSF3B1	ES	GDI2	5836847	5836982	5827814	5828013	5838725	5838825	2.7362e-10	7.89873e-09	0.972	0.973	0.911	0.916	0.059	5.9	8.10244
siSF3B1	ES	GDI2	5808203	5808258	5807185	5808115	5810175	5810347	9.30811e-13	3.83063e-11	1	1	0.938	0.945	0.058	5.8	10.4167
siSF3B1	ES	GID4	17965158	17965289	17962181	17962283	17968493	17971718	0.000337667	0.00296472	0.956	0.949	0.607	0.79	0.254	25.4	2.52802
siSF3B1	ES	GLS	191819480	191819544	191819309	191819386	191827555	191830270	1.37668e-14	6.92613e-13	0.943	0.947	0.699	0.503	0.344	34.4	12.1595
siSF3B1	ES	GLS	191819309	191819386	191818290	191818352	191827555	191830270	4.65155e-06	6.34308e-05	0.943	0.982	0.741	0.903	0.14	14	4.1977
siSF3B1	ES	GLS	191789268	191789319	191788642	191788709	191792031	191792208	3.33067e-16	1.9708e-14	1	0.998	0.968	0.937	0.046	4.6	13.7054
siSF3B1	ES	GLT8D1	52730249	52730334	52729943	52730056	52730557	52730675	3.44169e-15	1.85555e-13	0.94	0.944	0.368	0.412	0.552	55.2	12.7315
siSF3B1	ES	GLT8D1	52738739	52738964	52734460	52734512	52739462	52740099	0.00303497	0.0203038	0.437	0.574	0.055	0.297	0.329	32.9	1.69242
siSF3B1	ES	GLT8D1	52738739	52738968	52734460	52734512	52739462	52740099	0.00826084	0.0483131	0.459	0.611	0.102	0.347	0.311	31.1	1.31594
siSF3B1	ES	GLT8D1	52738739	52738968	52734460	52734512	52739718	52740099	0.00693398	0.0415208	0.943	0.879	1	1	-0.089	-8.9	1.38173
siSF3B1	ES	GOLGA4	37402733	37402796	37396591	37396678	37407570	37408370	0	2.2e-16	0.689	0.612	0.215	0.21	0.438	43.8	15.6576
siSF3B1	ES	GOLGA4	37340778	37340862	37340323	37340511	37343675	37343823	0	2.2e-16	1	0.988	0.705	0.615	0.334	33.4	15.6576
siSF3B1	ES	GOLGA4	37330725	37330782	37323448	37323763	37336469	37336568	2.37599e-11	8.2004e-10	0.92	0.946	0.622	0.584	0.33	33	9.08616
siSF3B1	ES	GOLGA4	37327504	37327552	37323448	37323763	37330725	37330782	0.000237328	0.00216204	0.759	0.936	0.714	0.405	0.288	28.8	2.66514
siSF3B1	ES	GOLGA4	37378633	37378654	37376543	37376657	37379156	37379225	1.11022e-16	6.8701e-15	0.932	0.878	0.637	0.617	0.278	27.8	14.163
siSF3B1	ES	GOLGA4	37315026	37315092	37292885	37292975	37323448	37323763	0.00327518	0.0217008	0.656	0.814	0.424	0.575	0.236	23.6	1.66352
siSF3B1	ES	GOLGA4	37388683	37388787	37381614	37381690	37396591	37396678	0.00239251	0.0165187	1	1	0.977	0.96	0.032	3.2	1.78202
siSF3B1	ES	GOPC	117892022	117892118	117890734	117890899	117894629	117894795	3.27451e-05	0.000368588	0.991	1	0.878	0.936	0.089	8.9	3.43346
siSF3B1	ES	GTF2I	74133197	74133260	74131213	74131270	74143123	74143234	0.000325511	0.00287028	0.246	0.385	0.216	0.127	0.144	14.4	2.54208
siSF3B1	ES	GTF2I	74129176	74129236	74125362	74125440	74131213	74131270	2.88338e-05	0.000328731	0.044	0.068	0.017	0.01	0.042	4.2	3.48316
siSF3B1	ES	GTF2I	74114935	74114964	74114576	74114760	74119495	74119550	0.000416556	0.00356627	1	1	0.969	0.946	0.042	4.2	2.44779
siSF3B1	ES	GTF2I	74129179	74129236	74125362	74125440	74131213	74131270	2.69092e-05	0.000309279	0.028	0.056	0	0.005	0.04	4	3.50965
siSF3B1	ES	GTPBP4	1046887	1046953	1046616	1046808	1051757	1051847	9.30203e-11	2.92524e-09	0.998	1	0.928	0.949	0.06	6	8.53384
siSF3B1	ES	GTPBP4	1041868	1041972	1034348	1034467	1042045	1042182	2.1991e-06	3.225e-05	1	1	0.972	0.926	0.051	5.1	4.49147
siSF3B1	ES	GTPBP4	1051757	1051847	1046887	1046953	1052957	1053068	4.31293e-08	8.79853e-07	0.988	0.994	0.935	0.951	0.048	4.8	6.05559
siSF3B1	ES	GTPBP4	1038428	1038599	1034348	1034467	1042045	1042182	4.94098e-06	6.69458e-05	1	1	0.979	0.926	0.047	4.7	4.17428
siSF3B1	ES	GTSE1	46704046	46704104	46693276	46693376	46704215	46704840	1.08996e-11	3.96433e-10	1	0.939	0.611	0.442	0.443	44.3	9.40183
siSF3B1	ES	HAUS6	19087088	19087154	19086731	19086780	19089409	19089557	4.738e-05	0.000513776	1	1	0.911	0.922	0.083	8.3	3.28923
siSF3B1	ES	HAUS6	19063511	19063578	19063005	19063191	19070216	19070298	1.98803e-05	0.00023511	0.993	1	0.977	0.893	0.061	6.1	3.62873
siSF3B1	ES	HBS1L	135290375	135290476	135287466	135287611	135299816	135299925	6.83453e-13	2.86016e-11	0.956	0.994	0.674	0.76	0.258	25.8	10.5436
siSF3B1	ES	HBS1L	135363138	135363264	135360710	135360905	135371719	135371785	0.000158588	0.00151644	0.904	0.932	0.701	0.755	0.19	19	2.81917
siSF3B1	ES	HDAC3	141005579	141005638	141004774	141004932	141005760	141005850	0	2.2e-16	0.981	0.957	0.16	0.298	0.74	74	15.6576
siSF3B1	ES	HDAC3	141005251	141005331	141004774	141004932	141005760	141005850	0	2.2e-16	0.992	0.978	0.631	0.501	0.419	41.9	15.6576
siSF3B1	ES	HDAC3	141014377	141014520	141008739	141008873	141016114	141016197	6.18378e-07	1.00721e-05	1	1	0.476	0.742	0.391	39.1	4.99688
siSF3B1	ES	HDAC3	141005579	141005638	141005251	141005331	141005760	141005850	1.72756e-06	2.58577e-05	0.993	0.995	0.857	0.779	0.176	17.6	4.58741
siSF3B1	ES	HMCES	129009521	129009647	128998552	128998758	129017196	129017378	8.39809e-11	2.65785e-09	0.947	0.978	0.606	0.634	0.342	34.2	8.57547
siSF3B1	ES	HMCES	129009521	129009647	129007696	129007840	129017196	129017378	7.3916e-11	2.36448e-09	0.892	0.947	0.63	0.633	0.288	28.8	8.62626
siSF3B1	ES	HMCES	129007696	129007840	128998552	128998758	129017196	129017378	2.42351e-07	4.28925e-06	0.937	0.971	0.679	0.718	0.255	25.5	5.36762
siSF3B1	ES	HMGCR	74650880	74651039	74650327	74650522	74651189	74651347	2.09865e-05	0.000247228	0.799	0.925	0.729	0.715	0.14	14	3.6069
siSF3B1	ES	HMGCR	74640069	74640157	74639677	74639789	74641398	74641483	4.38743e-11	1.4511e-09	1	1	0.866	0.928	0.103	10.3	8.8383
siSF3B1	ES	HMGCR	74655222	74655381	74654994	74655135	74655809	74655964	2.38558e-06	3.47278e-05	0.991	0.996	0.983	0.918	0.043	4.3	4.45932
siSF3B1	ES	HNRNPA2B1	26236020	26236101	26235466	26235529	26236176	26236278	0	2.2e-16	1	1	0.861	0.864	0.137	13.7	15.6576
siSF3B1	ES	HNRNPA2B1	26233194	26233314	26232870	26232993	26235466	26235529	0	2.2e-16	0.994	0.987	0.85	0.894	0.118	11.8	15.6576
siSF3B1	ES	HNRNPC	21731469	21731495	21702111	21702388	21737456	21737638	0	2.2e-16	0.723	0.721	0.387	0.297	0.38	38	15.6576
siSF3B1	ES	HNRNPH1	179042546	179042596	179041178	179041960	179043126	179043219	0	2.2e-16	0.898	0.88	0.62	0.566	0.296	29.6	15.6576
siSF3B1	ES	HNRNPH1	179046269	179046408	179045145	179045324	179047892	179048036	0.000115524	0.00113891	0.918	0.941	0.82	0.893	0.073	7.3	2.94351
siSF3B1	ES	HNRNPM	8538547	8538592	8536209	8536311	8539050	8539128	0.000132631	0.00128749	0.964	0.981	0.893	0.95	0.051	5.1	2.89026
siSF3B1	ES	HNRNPUL1	41811580	41811772	41809876	41810166	41812353	41813597	3.95581e-07	6.71539e-06	0.974	0.972	0.928	0.856	0.081	8.1	5.17293
siSF3B1	ES	HPGD	175414301	175414465	175411327	175413245	175416698	175416775	0	2.2e-16	0.921	0.943	0.804	0.789	0.135	13.5	15.6576
siSF3B1	ES	HSCB	29141851	29141996	29140602	29140692	29147228	29147276	0.00335818	0.0222051	0.859	0.937	0.523	0.773	0.25	25	1.65355
siSF3B1	ES	HSDL2	115179120	115179224	115167903	115168002	115181139	115181238	4.87085e-07	8.10904e-06	0.945	0.973	0.893	0.713	0.156	15.6	5.09103
siSF3B1	ES	HSDL2	115181139	115181238	115167903	115168002	115200710	115200905	5.32479e-06	7.17375e-05	0.984	0.967	0.831	0.858	0.131	13.1	4.14425
siSF3B1	ES	HSDL2	115171186	115171301	115167903	115168002	115181139	115181238	1.36417e-06	2.08114e-05	0.955	0.98	0.944	0.77	0.111	11.1	4.6817
siSF3B1	ES	HSDL2	115171186	115171301	115167903	115168002	115200710	115200905	1.23227e-06	1.89303e-05	0.988	0.974	0.91	0.853	0.1	10	4.72284
siSF3B1	ES	HSDL2	115166274	115166438	115142188	115142460	115167903	115168002	1.8589e-10	5.53966e-09	0.964	0.982	0.911	0.847	0.094	9.4	8.25652
siSF3B1	ES	HSDL2	115200710	115200905	115181139	115181238	115216292	115216442	0.00026579	0.00239626	1	0.994	0.972	0.927	0.047	4.7	2.62047
siSF3B1	ES	HSDL2	115203978	115204050	115181139	115181238	115216292	115216442	0.000441493	0.003749	1	0.994	0.979	0.925	0.045	4.5	2.42608
siSF3B1	ES	HUS1	48007402	48007522	48002884	48005035	48015209	48015284	0.00348445	0.0229164	0.966	1	0.923	0.904	0.07	7	1.63985
siSF3B1	ES	HUS1	48008815	48008915	48002884	48005035	48015209	48015284	0.0054674	0.0337867	0.974	1	0.944	0.918	0.056	5.6	1.47125
siSF3B1	ES	IDH3G	153051666	153051727	153051220	153051428	153051809	153051904	1.28231e-13	5.79445e-12	0.976	0.976	0.469	0.695	0.394	39.4	11.237
siSF3B1	ES	IDH3G	153056018	153056030	153055649	153055747	153056264	153056306	0.000209405	0.00193998	0.953	0.963	0.476	0.805	0.317	31.7	2.7122
siSF3B1	ES	IDH3G	153052505	153052608	153051809	153051904	153052918	153053052	8.52472e-06	0.000110033	0.988	1	0.811	0.845	0.166	16.6	3.95848
siSF3B1	ES	IDH3G	153052255	153052402	153051809	153051904	153052918	153053052	7.99972e-05	0.000820489	0.989	1	0.887	0.89	0.106	10.6	3.08593
siSF3B1	ES	IDH3G	153052255	153052402	153051809	153051904	153052505	153052608	0.000331222	0.00291502	0.967	0.975	0.87	0.878	0.097	9.7	2.53536
siSF3B1	ES	IFRD1	112102324	112102433	112102055	112102234	112108035	112108170	2.44259e-08	5.21368e-07	0.962	0.988	0.849	0.838	0.132	13.2	6.28286
siSF3B1	ES	IFT122	129210983	129211037	129207099	129207240	129214288	129214450	0.00196275	0.0138786	0.984	0.971	1	0.775	0.09	9	1.85765
siSF3B1	ES	IFT27	37158947	37159057	37154245	37154453	37159962	37160080	4.92871e-11	1.61042e-09	1	0.982	0.757	0.643	0.291	29.1	8.79306
siSF3B1	ES	IFT27	37162181	37162241	37159962	37160080	37163349	37163409	3.42859e-12	1.3274e-10	1	0.986	0.823	0.745	0.209	20.9	9.877
siSF3B1	ES	IL6ST	55248077	55248179	55247756	55247903	55250637	55250820	5.13742e-10	1.43095e-08	0.974	0.97	0.877	0.864	0.101	10.1	7.84438
siSF3B1	ES	IL6ST	55247756	55247903	55247291	55247432	55248077	55248179	4.42535e-13	1.88918e-11	0.995	0.989	0.924	0.874	0.093	9.3	10.7237
siSF3B1	ES	IL6ST	55264103	55264224	55259973	55260140	55272042	55272121	0.00386988	0.0250877	0.991	0.974	0.957	0.925	0.041	4.1	1.60054
siSF3B1	ES	IL6ST	55243320	55243417	55238497	55238579	55247291	55247432	2.97596e-05	0.000338054	0.984	0.992	0.963	0.947	0.033	3.3	3.47101
siSF3B1	ES	IL6ST	55247756	55247903	55247291	55247432	55250637	55250820	0.00368845	0.0240708	1	1	0.986	0.949	0.032	3.2	1.61851
siSF3B1	ES	IL6ST	55248077	55248179	55247291	55247432	55250637	55250820	0.00487245	0.0305579	1	1	0.983	0.955	0.031	3.1	1.51488
siSF3B1	ES	IL6ST	55247291	55247432	55243320	55243417	55247756	55247903	0.0011314	0.00858066	1	0.997	0.978	0.964	0.027	2.7	2.06648
siSF3B1	ES	IL6ST	55265377	55265683	55259973	55260140	55272042	55272121	0.00651159	0.0393201	0.995	0.982	0.974	0.955	0.024	2.4	1.40539
siSF3B1	ES	IMMP1L	31484718	31484852	31455006	31455117	31531065	31531169	0.00174326	0.0125096	0.296	0.379	0.585	0.608	-0.259	-25.9	1.90276
siSF3B1	ES	IMPDH1	128040885	128040945	128040386	128040593	128041068	128041170	0.000629117	0.00511229	0.875	0.833	0.153	0.635	0.46	46	2.29138
siSF3B1	ES	IMPDH1	128040870	128040945	128040386	128040593	128041068	128041170	5.75888e-05	0.000612417	0.954	0.927	0.487	0.816	0.289	28.9	3.21295
siSF3B1	ES	IMPDH1	128036653	128036749	128035184	128035328	128036985	128037076	5.38026e-06	7.2452e-05	1	1	0.947	0.789	0.132	13.2	4.13995
siSF3B1	ES	ING4	6762395	6762562	6762101	6762216	6765892	6765964	0.000330306	0.00290868	0.825	0.85	0.416	0.6	0.329	32.9	2.5363
siSF3B1	ES	INIP	115451806	115451897	115448790	115449913	115456410	115456513	0.000601743	0.00491401	0.984	0.918	0.694	0.829	0.19	19	2.30856
siSF3B1	ES	INIP	115456410	115456513	115448790	115449913	115478740	115478821	0.000122076	0.00119556	1	1	1	0.803	0.099	9.9	2.92243
siSF3B1	ES	INO80C	33059263	33059375	33058245	33058313	33060416	33060527	1.24586e-08	2.7905e-07	0.991	1	0.907	0.883	0.101	10.1	6.55432
siSF3B1	ES	INO80C	33058245	33058313	33048290	33048706	33077682	33077955	0.00796584	0.0468226	1	0.938	0.952	0.846	0.07	7	1.32954
siSF3B1	ES	INSIG1	155095534	155095605	155094456	155094556	155099950	155101945	1.32396e-11	4.7601e-10	0.195	0.274	0.133	0.065	0.136	13.6	9.32238
siSF3B1	ES	INSIG1	155094456	155094556	155093960	155094127	155099950	155101945	0.00648029	0.0391471	0.996	1	1	0.964	0.016	1.6	1.4073
siSF3B1	ES	IP6K2	48732126	48732257	48730883	48731673	48732522	48732854	1.21898e-07	2.28384e-06	0.439	0.632	0.123	0.166	0.391	39.1	5.64134
siSF3B1	ES	IP6K2	48752747	48752960	48730883	48732854	48754589	48754711	0.00130572	0.00973511	0.172	0.473	0.534	0.772	-0.331	-33.1	2.01166
siSF3B1	ES	IP6K2	48752821	48752960	48730883	48732851	48754589	48754711	0.000711794	0.00571386	0.26	0.539	1	0.737	-0.469	-46.9	2.24307
siSF3B1	ES	IQCB1	121527762	121527856	121526190	121526290	121544897	121545027	3.98084e-08	8.17151e-07	0.808	0.957	0.379	0.504	0.441	44.1	6.0877
siSF3B1	ES	IQCB1	121514303	121514413	121508919	121509062	121526190	121526290	6.63674e-05	0.000693859	0.69	0.772	0.45	0.327	0.342	34.2	3.15873
siSF3B1	ES	IQCB1	121507130	121507279	121500589	121500721	121508919	121509062	0.000286213	0.00255559	0.567	0.864	0.415	0.363	0.327	32.7	2.59251
siSF3B1	ES	IQCB1	121547316	121547479	121544897	121545027	121547707	121547819	7.18198e-05	0.000744709	0.73	0.743	0.458	0.433	0.291	29.1	3.12801
siSF3B1	ES	IQCB1	121514303	121514413	121508919	121509062	121515964	121516074	0.00110774	0.00842486	0.886	0.914	0.609	0.686	0.253	25.3	2.07444
siSF3B1	ES	ITGA3	48154337	48154485	48153689	48153839	48154742	48154811	1.28444e-05	0.000158551	1	0.955	0.857	0.779	0.159	15.9	3.79983
siSF3B1	ES	ITGA3	48149349	48149546	48148207	48148294	48151279	48151368	0	2.2e-16	0.985	0.989	0.805	0.871	0.149	14.9	15.6576
siSF3B1	ES	ITGA3	48148674	48148882	48148207	48148294	48149349	48149546	0	2.2e-16	1	0.994	0.856	0.847	0.146	14.6	15.6576
siSF3B1	ES	ITGA3	48154337	48154485	48153947	48154045	48154742	48154811	1.52991e-05	0.000186014	0.98	0.974	0.949	0.886	0.059	5.9	3.73045
siSF3B1	ES	ITGA3	48153947	48154045	48153689	48153839	48154742	48154811	0.000256768	0.00232373	1	0.991	0.965	0.942	0.042	4.2	2.63381
siSF3B1	ES	ITGB5	124538585	124538681	124536467	124536557	124540159	124540321	0	2.2e-16	0.982	0.987	0.855	0.874	0.12	12	15.6576
siSF3B1	ES	ITGB5	124538585	124538681	124527868	124528003	124540159	124540321	2.80377e-06	4.01957e-05	0.97	0.984	0.894	0.917	0.072	7.2	4.39582
siSF3B1	ES	ITGB5	124536467	124536557	124527868	124528003	124540159	124540321	0.00259167	0.0177372	0.949	0.975	0.926	0.909	0.044	4.4	1.75111
siSF3B1	ES	ITGB5	124538585	124538681	124515234	124515664	124540159	124540321	7.65293e-05	0.000788304	0.998	0.998	0.971	0.954	0.036	3.6	3.10331
siSF3B1	ES	ITGB5	124527868	124528003	124515234	124515664	124540159	124540321	0.0001821	0.00171344	0.998	0.997	0.978	0.954	0.032	3.2	2.76613
siSF3B1	ES	ITGB5	124527868	124528003	124515234	124515664	124536467	124536557	0.00497652	0.0311252	0.967	0.982	0.937	0.953	0.029	2.9	1.50689
siSF3B1	ES	ITPA	3193814	3193872	3190005	3190263	3194630	3194704	8.51541e-14	3.9194e-12	0.888	0.958	0.655	0.649	0.271	27.1	11.4068
siSF3B1	ES	ITPA	3193964	3194029	3193814	3193872	3194630	3194704	8.95928e-07	1.41359e-05	0.97	0.958	0.786	0.872	0.135	13.5	4.84968
siSF3B1	ES	ITPA	3194630	3194704	3193814	3193872	3195926	3195958	0.00536206	0.0332048	1	1	1	0.904	0.048	4.8	1.4788
siSF3B1	ES	JMJD1C	64928194	64928326	64926980	64927894	64936056	64936233	1.97774e-09	5.04765e-08	1	1	0.817	0.821	0.181	18.1	7.29691
siSF3B1	ES	JMJD1C	64943206	64943329	64937476	64937616	64944367	64944498	1.85979e-05	0.000221236	0.955	1	0.95	0.812	0.097	9.7	3.65514
siSF3B1	ES	KARS	75668070	75668190	75665590	75665753	75669577	75669703	6.18794e-12	2.31795e-10	0.99	0.989	0.926	0.939	0.057	5.7	9.6349
siSF3B1	ES	KARS	75670351	75670445	75669809	75669996	75675461	75675621	0.00155511	0.0113081	0.988	0.977	0.984	0.915	0.033	3.3	1.94661
siSF3B1	ES	KAT2A	40269924	40270035	40269695	40269832	40270314	40270421	0.000642339	0.00520834	0.949	0.922	0.797	0.786	0.144	14.4	2.2833
siSF3B1	ES	KAT2A	40272723	40272847	40272242	40272388	40272983	40273382	0.00163743	0.0118249	1	1	0.869	0.903	0.114	11.4	1.9272
siSF3B1	ES	KIAA0232	6878386	6878484	6873300	6873409	6882513	6885899	7.46958e-13	3.11715e-11	0.931	0.96	0.632	0.571	0.344	34.4	10.5062
siSF3B1	ES	KIAA0391	35595940	35595988	35591757	35592116	35596684	35596817	0	2.2e-16	0.948	0.974	0.416	0.481	0.512	51.2	15.6576
siSF3B1	ES	KIAA1551	32140172	32140256	32133811	32138891	32145311	32146043	3.38684e-05	0.000379893	1	1	0.815	0.817	0.184	18.4	3.42034
siSF3B1	ES	KIAA1551	32133811	32138891	32123122	32123290	32140172	32140256	0.000206556	0.0019172	1	0.985	0.807	0.927	0.125	12.5	2.71733
siSF3B1	ES	KIAA1551	32133811	32138891	32123122	32123290	32145311	32146043	0.000315191	0.00278921	0.955	0.985	0.954	0.796	0.095	9.5	2.55452
siSF3B1	ES	KIF14	200583445	200583533	200577957	200578056	200584482	200584737	1.43996e-06	2.18946e-05	1	1	0.714	0.71	0.288	28.8	4.65966
siSF3B1	ES	KIF23	69714330	69714467	69713985	69714091	69714664	69714774	0	2.2e-16	0.953	0.958	0.544	0.479	0.444	44.4	15.6576
siSF3B1	ES	KIF23	69738621	69738703	69738347	69738430	69739209	69739280	0	2.2e-16	0.911	0.972	0.689	0.666	0.264	26.4	15.6576
siSF3B1	ES	KIF23	69732646	69732826	69730586	69730744	69737128	69737380	1.81374e-10	5.41453e-09	0.988	1	0.927	0.807	0.127	12.7	8.26644
siSF3B1	ES	KIF23	69732646	69732826	69732242	69732416	69737128	69737380	4.05758e-08	8.31182e-07	1	1	0.928	0.929	0.071	7.1	6.0803
siSF3B1	ES	KIF23	69732242	69732416	69730586	69730744	69737128	69737380	3.14001e-09	7.77057e-08	0.993	1	0.971	0.883	0.069	6.9	7.10955
siSF3B1	ES	KIF23	69728902	69729061	69728476	69728600	69730586	69730744	0.00107607	0.00821869	1	1	0.966	0.959	0.038	3.8	2.0852
siSF3B1	ES	KIF3A	132035907	132035976	132034862	132034987	132036338	132036392	0.002924	0.0196899	0.813	0.951	0.601	0.752	0.205	20.5	1.70576
siSF3B1	ES	KLHL12	202862366	202862553	202860229	202861787	202863311	202863410	2.19741e-10	6.44983e-09	0.91	0.825	0.571	0.488	0.338	33.8	8.19045
siSF3B1	ES	KLHL12	202865981	202866088	202863718	202863877	202878137	202878252	2.35959e-05	0.000274487	0.981	0.973	0.787	0.82	0.173	17.3	3.56148
siSF3B1	ES	KLHL12	202864649	202864845	202863718	202863877	202878137	202878252	3.27638e-05	0.00036873	0.986	0.979	0.768	0.875	0.161	16.1	3.43329
siSF3B1	ES	KNTC1	123097658	123097777	123095368	123095447	123098172	123098308	0.000359971	0.00313234	1	1	0.615	0.953	0.216	21.6	2.50413
siSF3B1	ES	KNTC1	123087375	123087434	123087115	123087287	123087573	123087790	0.00170748	0.012278	1	0.985	0.728	0.927	0.165	16.5	1.91087
siSF3B1	ES	KNTC1	123087115	123087287	123086082	123086172	123087573	123087790	0.00194858	0.0137915	1	0.951	1	0.63	0.161	16.1	1.86039
siSF3B1	ES	KNTC1	123014537	123014739	123011808	123011898	123019210	123019331	0.000940417	0.00731508	0.78	1	1	1	-0.11	-11	2.13578
siSF3B1	ES	KRIT1	91873315	91873463	91871347	91871451	91874215	91874448	4.74324e-05	0.000514163	0.514	0.623	0.189	0.321	0.314	31.4	3.2889
siSF3B1	ES	LAMTOR3	100815111	100815157	100813156	100813191	100815491	100815703	0	2.2e-16	0.925	0.894	0.219	0.34	0.63	63	15.6576
siSF3B1	ES	LAS1L	64749091	64749138	64744844	64744930	64749473	64749758	0.00345949	0.022785	1	1	0.715	0.887	0.199	19.9	1.64235
siSF3B1	ES	LAS1L	64744443	64744494	64743935	64744142	64744844	64744930	0.00262685	0.0179326	0.197	0.13	0.063	0.062	0.101	10.1	1.74636
siSF3B1	ES	LCMT1	25162874	25162936	25151491	25151568	25175918	25176039	3.47433e-08	7.22153e-07	0.782	0.846	0.51	0.296	0.411	41.1	6.14137
siSF3B1	ES	LCMT1	25172422	25172525	25151491	25151568	25175918	25176039	1.60594e-12	6.45272e-11	0.816	0.88	0.517	0.474	0.352	35.2	10.1903
siSF3B1	ES	LCMT1	25162874	25162936	25143722	25143844	25172422	25172525	0.000250862	0.00227444	0.984	1	0.879	0.858	0.123	12.3	2.64313
siSF3B1	ES	LCMT1	25151491	25151568	25143722	25143844	25172422	25172525	0.000394641	0.00339897	0.981	1	0.891	0.861	0.114	11.4	2.46865
siSF3B1	ES	LIAS	39463815	39463909	39462409	39462582	39465144	39465225	0.00831143	0.048566	0.852	0.846	0.77	0.278	0.325	32.5	1.31367
siSF3B1	ES	LIAS	39474719	39474831	39472855	39472926	39478682	39479271	9.20052e-05	0.000930805	0.976	0.983	0.87	0.733	0.178	17.8	3.03114
siSF3B1	ES	LINC00674	66099083	66099199	66097695	66098100	66110562	66110666	1.65296e-07	3.01062e-06	0.946	0.961	0.628	0.628	0.326	32.6	5.52134
siSF3B1	ES	LINC00674	66102562	66102694	66099083	66099199	66110562	66110666	0.00662975	0.0399646	0.044	0.037	0	0	0.04	4	1.39832
siSF3B1	ES	LINC01021	27477745	27477908	27475641	27475802	27496055	27496508	1.0476e-05	0.000132379	0.956	0.963	0.835	0.734	0.175	17.5	3.87818
siSF3B1	ES	LIPH	185245271	185245373	185241858	185241948	185251358	185251467	5.71838e-05	0.000608763	0.958	0.987	0.825	0.853	0.133	13.3	3.21555
siSF3B1	ES	LMBR1L	49491726	49491888	49490922	49491522	49494170	49494237	0.00241402	0.0166498	0.92	0.94	0.297	0.673	0.445	44.5	1.77859
siSF3B1	ES	LOC389831	48954	49119	42937	44923	86517	86719	0.00477493	0.0300191	0.929	0.969	0.958	1	-0.03	-3	1.5226
siSF3B1	ES	LRRC75A-AS1	16344387	16344444	16343498	16343567	16344681	16345340	7.44252e-08	1.44967e-06	0.845	0.837	0.715	0.75	0.109	10.9	5.83873
siSF3B1	ES	LRRC75A-AS1	16342894	16343017	16342640	16342728	16343498	16343567	4.37754e-05	0.000479497	0.381	0.408	0.282	0.297	0.105	10.5	3.31921
siSF3B1	ES	LRRC75A-AS1	16342973	16343017	16342640	16342728	16343498	16343567	3.98361e-06	5.52327e-05	0.214	0.267	0.13	0.162	0.094	9.4	4.2578
siSF3B1	ES	LSM14A	34717312	34717369	34712411	34712643	34718269	34720420	1.39238e-11	4.97898e-10	0.351	0.37	0.101	0.158	0.231	23.1	9.30286
siSF3B1	ES	LSM14A	34706028	34706205	34699833	34699956	34706500	34706566	0.000725382	0.00580491	0.796	0.904	0.765	0.758	0.089	8.9	2.2362
siSF3B1	ES	LSM14A	34710295	34710478	34706500	34706566	34710610	34710782	0.000218515	0.00201339	0.976	0.803	0.994	0.958	-0.087	-8.7	2.69607
siSF3B1	ES	MAP4	47910703	47910817	47898920	47899002	47912302	47912595	1.11688e-13	5.0817e-12	0.822	0.885	0.475	0.559	0.336	33.6	11.294
siSF3B1	ES	MAP4	47908735	47908828	47898920	47899002	47912302	47912595	4.32454e-12	1.65275e-10	0.828	0.882	0.561	0.59	0.279	27.9	9.78179
siSF3B1	ES	MAP4	48019354	48019423	47969717	47969840	48040127	48040369	2.63463e-10	7.62772e-09	0.951	0.864	0.731	0.726	0.179	17.9	8.11761
siSF3B1	ES	MAP4	47912716	47912776	47912302	47912595	47913406	47913590	5.165e-06	6.97385e-05	1	1	0.903	0.95	0.074	7.4	4.15653
siSF3B1	ES	MARK2	63666523	63666580	63666234	63666305	63667345	63667582	0.00124932	0.00935799	1	1	1	0.908	0.046	4.6	2.02882
siSF3B1	ES	MBNL1	152173330	152173366	152165408	152165562	152174055	152174150	6.66855e-12	2.48626e-10	0.528	0.589	0	0.122	0.497	49.7	9.60445
siSF3B1	ES	MBNL1	152017193	152018156	151985828	151986881	152132729	152132900	8.19855e-12	3.02822e-10	0.979	0.973	0.685	0.765	0.251	25.1	9.51881
siSF3B1	ES	MBNL1	152174055	152174150	152165408	152165562	152177059	152177134	0.000266773	0.00240367	0.897	0.877	0.661	0.709	0.202	20.2	2.61913
siSF3B1	ES	MBNL1	152150505	152150709	152132729	152132900	152163070	152163328	0.0038874	0.0251794	0.958	0.975	1	0.851	0.041	4.1	1.59895
siSF3B1	ES	MDH1	63821621	63821720	63815742	63816180	63826303	63826426	0.00788197	0.0463819	0.92	1	0.868	0.924	0.064	6.4	1.33365
siSF3B1	ES	MED1	37579949	37580074	37579579	37579698	37580879	37580991	0	2.2e-16	1	1	0.644	0.7	0.328	32.8	15.6576
siSF3B1	ES	MED1	37587367	37587441	37583953	37584043	37588194	37588269	2.56491e-07	4.52201e-06	0.983	0.988	0.787	0.833	0.175	17.5	5.34467
siSF3B1	ES	MED1	37575969	37576171	37571496	37571592	37579579	37579698	2.24993e-05	0.000263172	0.955	0.984	0.791	0.857	0.145	14.5	3.57976
siSF3B1	ES	MED1	37590501	37590573	37588194	37588269	37595417	37595446	0.001072	0.00819495	1	0.978	0.914	0.881	0.092	9.2	2.08645
siSF3B1	ES	MED1	37599802	37599881	37596875	37596930	37604050	37604157	0.000335869	0.00295242	0.981	1	1	0.866	0.057	5.7	2.52982
siSF3B1	ES	MED31	6553301	6553398	6546632	6547979	6553675	6553753	1.11022e-16	6.8701e-15	0.772	0.818	0.427	0.444	0.359	35.9	14.163
siSF3B1	ES	MELK	36583623	36583709	36581640	36581736	36589532	36589649	7.99361e-15	4.13353e-13	0.657	0.654	0.266	0.336	0.354	35.4	12.3837
siSF3B1	ES	MELK	36583623	36583709	36581640	36581736	36594624	36594768	3.62035e-05	0.000403772	0.958	0.985	0.557	0.818	0.284	28.4	3.39386
siSF3B1	ES	MELK	36583623	36583709	36572858	36573004	36589532	36589649	0.000818692	0.00645948	0.781	0.92	0.712	0.462	0.264	26.4	2.1898
siSF3B1	ES	MELK	36594624	36594768	36589532	36589649	36599390	36599483	0.000100949	0.00101233	0.859	0.976	0.803	0.731	0.15	15	2.99468
siSF3B1	ES	MELK	36642993	36643080	36633098	36633197	36651742	36651874	5.36073e-10	1.48966e-08	0.912	0.94	0.78	0.783	0.144	14.4	7.82691
siSF3B1	ES	MELK	36597218	36597287	36589532	36589649	36599390	36599483	0.00182641	0.013026	0.926	0.981	0.851	0.882	0.087	8.7	1.88519
siSF3B1	ES	MELK	36657237	36657360	36651742	36651874	36665346	36665578	0.00230618	0.0160081	0.83	0.876	0.786	0.755	0.083	8.3	1.79566
siSF3B1	ES	MELK	36589532	36589649	36581640	36581736	36594624	36594768	0.00330936	0.0219078	0.975	0.994	0.887	0.958	0.062	6.2	1.6594
siSF3B1	ES	METAP1	99978903	99978969	99966329	99966461	99982304	99983960	0.00010775	0.00107034	0.985	1	0.859	0.893	0.116	11.6	2.97048
siSF3B1	ES	METAP1	99978903	99978969	99969883	99970027	99982304	99983960	4.39812e-11	1.45382e-09	0.991	0.996	0.928	0.877	0.091	9.1	8.83749
siSF3B1	ES	METAP1	99969883	99970027	99966329	99966461	99982304	99983960	0.00171558	0.0123312	0.992	1	0.952	0.949	0.046	4.6	1.90899
siSF3B1	ES	METAP1	99969883	99970027	99966329	99966461	99978903	99978969	0.00688384	0.0412788	0.938	0.969	0.944	0.895	0.034	3.4	1.38427
siSF3B1	ES	MFN1	179095131	179095236	179094829	179094956	179096128	179096231	9.50803e-09	2.17718e-07	1	1	0.745	0.791	0.232	23.2	6.66211
siSF3B1	ES	MFSD11	74738258	74738355	74738050	74738130	74740403	74740548	0.000634958	0.00515482	0.977	1	0.734	0.809	0.217	21.7	2.28779
siSF3B1	ES	MGST1	16510538	16510633	16507164	16507312	16516728	16517344	0	2.2e-16	0.979	0.98	0.875	0.889	0.098	9.8	15.6576
siSF3B1	ES	MICAL2	12231043	12231145	12229569	12229686	12234801	12234957	0	2.2e-16	0.988	0.987	0.741	0.731	0.252	25.2	15.6576
siSF3B1	ES	MICAL2	12270730	12270793	12260982	12261132	12278331	12278518	0.00108018	0.00824474	0.472	0.563	0.353	0.33	0.176	17.6	2.08382
siSF3B1	ES	MIR31HG	21476897	21477034	21454266	21455943	21477167	21477291	3.45839e-08	7.19091e-07	1	0.949	0.772	0.823	0.177	17.7	6.14322
siSF3B1	ES	MITD1	99787805	99787892	99786999	99787115	99787972	99788109	0	2.2e-16	0.868	0.916	0.543	0.41	0.415	41.5	15.6576
siSF3B1	ES	MLPH	238443206	238443290	238436019	238436159	238448990	238449176	1.83057e-05	0.000218066	0.502	0.687	0.37	0.248	0.286	28.6	3.66141
siSF3B1	ES	MLPH	238449444	238449600	238448990	238449176	238451209	238451302	8.81747e-05	0.000895099	0.793	0.814	0.512	0.663	0.216	21.6	3.04813
siSF3B1	ES	MLPH	238457863	238457921	238455248	238455326	238460979	238461080	0.00389315	0.0252084	0.988	0.989	0.975	0.953	0.024	2.4	1.59845
siSF3B1	ES	MOSPD1	134025508	134025670	134021661	134023222	134030846	134031064	3.33067e-15	1.80223e-13	0.877	0.732	0.187	0.289	0.567	56.7	12.7442
siSF3B1	ES	MOSPD1	134033119	134033195	134030846	134031064	134033309	134033564	0	2.2e-16	0.886	0.938	0.557	0.501	0.383	38.3	15.6576
siSF3B1	ES	MPDU1	7490216	7490335	7486964	7487283	7490478	7490589	4.52257e-06	6.18261e-05	1	1	0.692	0.877	0.216	21.6	4.20883
siSF3B1	ES	MPDU1	7490216	7490335	7490009	7490095	7490478	7490589	4.08495e-11	1.35937e-09	0.978	0.956	0.775	0.781	0.189	18.9	8.86666
siSF3B1	ES	MPDU1	7489049	7489115	7486964	7487283	7490478	7490589	4.18236e-05	0.000460152	1	1	0.818	0.923	0.129	12.9	3.3371
siSF3B1	ES	MPDU1	7489049	7489115	7486964	7487283	7490009	7490095	0.000233228	0.00213113	0.983	0.952	0.857	0.844	0.117	11.7	2.67139
siSF3B1	ES	MPDU1	7489268	7489396	7486964	7487283	7490009	7490095	0.000368364	0.00319695	0.987	0.978	0.93	0.912	0.061	6.1	2.49526
siSF3B1	ES	MPDU1	7489263	7489396	7486964	7487283	7490009	7490095	0.000512311	0.00427467	0.987	0.978	0.93	0.917	0.059	5.9	2.3691
siSF3B1	ES	MPDU1	7489049	7489115	7486964	7487283	7489263	7489396	1.13298e-06	1.75218e-05	0.991	0.987	0.976	0.892	0.055	5.5	4.75642
siSF3B1	ES	MRPL33	27997290	27997397	27994583	27994666	28002299	28002608	0	2.2e-16	0.931	0.985	0.638	0.636	0.321	32.1	15.6576
siSF3B1	ES	MRPL33	27995540	27995559	27994583	27994666	28002299	28002608	0	2.2e-16	0.885	0.975	0.626	0.631	0.301	30.1	15.6576
siSF3B1	ES	MRPL33	27997290	27997397	27995540	27995559	28002299	28002608	5.20737e-07	8.61621e-06	0.738	0.714	0.579	0.589	0.142	14.2	5.06468
siSF3B1	ES	MRPL33	27995540	27995559	27994583	27994666	27997290	27997397	0	2.2e-16	0.991	0.996	0.957	0.882	0.074	7.4	15.6576
siSF3B1	ES	MRPS10	42181857	42181930	42179518	42179655	42182017	42182082	9.4369e-15	4.84197e-13	0.882	0.976	0.664	0.69	0.252	25.2	12.315
siSF3B1	ES	MRPS10	42176595	42176685	42174538	42176110	42178225	42178334	1.49973e-08	3.32035e-07	1	0.993	0.935	0.939	0.059	5.9	6.47882
siSF3B1	ES	MRRF	125054027	125054119	125047447	125047566	125075505	125075665	0	2.2e-16	0.97	0.952	0.733	0.737	0.226	22.6	15.6576
siSF3B1	ES	MRRF	125054027	125054119	125047447	125047566	125084818	125085742	2.35303e-07	4.17197e-06	1	1	0.971	0.883	0.073	7.3	5.37966
siSF3B1	ES	MRRF	125075505	125075665	125054027	125054119	125084818	125085742	0.000177324	0.001673	0.934	0.957	0.899	0.862	0.065	6.5	2.7765
siSF3B1	ES	MRRF	125075505	125075665	125047447	125047566	125084818	125085742	3.20817e-06	4.53806e-05	1	1	0.986	0.92	0.047	4.7	4.34313
siSF3B1	ES	MSH6	48033590	48033790	48033342	48033497	48033917	48034092	1.66421e-08	3.6559e-07	0.99	1	0.859	0.902	0.114	11.4	6.43701
siSF3B1	ES	MTHFD2	74428508	74428606	74425689	74425869	74432831	74433016	0.00106389	0.00814203	0.046	0.094	0.042	0.02	0.039	3.9	2.08927
siSF3B1	ES	MTMR2	95574780	95574873	95571257	95571371	95578116	95578323	1.42618e-07	2.63714e-06	0.973	0.978	0.917	0.777	0.129	12.9	5.57887
siSF3B1	ES	MTMR2	95620775	95620848	95598764	95598840	95621319	95621425	0.00177265	0.0126929	0.069	0.275	0.053	0.058	0.117	11.7	1.89644
siSF3B1	ES	MTMR2	95590715	95590799	95583763	95583913	95595155	95595266	0.00182007	0.0129886	1	1	0.863	0.944	0.097	9.7	1.88644
siSF3B1	ES	MTMR2	95621319	95621425	95598764	95598840	95657038	95657371	0.000423088	0.00361072	1	1	1	0.868	0.066	6.6	2.44241
siSF3B1	ES	MYEF2	48441228	48441280	48431624	48435268	48441359	48441568	0	2.2e-16	0.892	0.883	0.427	0.366	0.491	49.1	15.6576
siSF3B1	ES	MYEF2	48444430	48444481	48444070	48444139	48445988	48446090	6.21725e-15	3.25746e-13	0.878	0.864	0.512	0.488	0.371	37.1	12.4871
siSF3B1	ES	MYEF2	48443296	48443368	48441359	48441568	48443669	48443768	2.76471e-07	4.84269e-06	0.308	0.415	0.189	0.126	0.204	20.4	5.31491
siSF3B1	ES	MYEF2	48444070	48444139	48443669	48443768	48444430	48444481	2.00592e-10	5.93462e-09	1	1	0.936	0.834	0.115	11.5	8.22661
siSF3B1	ES	MYEF2	48444070	48444139	48443669	48443768	48445988	48446090	3.12224e-05	0.000353119	1	1	0.884	0.913	0.101	10.1	3.45208
siSF3B1	ES	MYL6	56553370	56553514	56552467	56552495	56553758	56553932	5.71554e-12	2.15254e-10	0.968	0.974	0.94	0.931	0.035	3.5	9.66705
siSF3B1	ES	N4BP2L2	33109905	33111164	33101544	33101669	33112754	33112932	1.92887e-06	2.85618e-05	0.927	0.877	0.734	0.604	0.233	23.3	4.54421
siSF3B1	ES	N4BP2L2	33095509	33095586	33091993	33092140	33101544	33101669	7.82852e-05	0.000804595	1	0.977	0.721	0.877	0.19	19	3.09442
siSF3B1	ES	NAP1L1	76453577	76453658	76449812	76449941	76453917	76454059	0	2.2e-16	0.998	0.997	0.933	0.918	0.072	7.2	15.6576
siSF3B1	ES	NAP1L1	76446870	76446890	76444310	76444433	76446984	76447130	1.01199e-05	0.000128247	1	1	0.973	0.974	0.026	2.6	3.89195
siSF3B1	ES	NAP1L4	2975756	2975876	2973009	2973039	2976973	2976996	0	2.2e-16	1	1	0.895	0.921	0.092	9.2	15.6576
siSF3B1	ES	NBPF8	144821920	144822084	144817965	144818017	144823127	144823179	0.00510594	0.031801	1	1	1	0.787	0.107	10.7	1.49756
siSF3B1	ES	NCOR2	124858958	124859009	124856567	124857156	124862782	124862930	0.00382749	0.0248509	0.525	0.558	0.042	0.39	0.326	32.6	1.60466
siSF3B1	ES	NDST1	149922409	149922533	149921131	149921228	149924873	149925048	0.000284455	0.0025418	1	0.99	0.858	0.918	0.107	10.7	2.59486
siSF3B1	ES	NDST1	149927779	149927950	149924873	149925048	149929239	149929349	0.00466473	0.0294321	0.889	0.829	1	0.94	-0.111	-11.1	1.53118
siSF3B1	ES	NDUFA8	124914523	124914687	124910390	124910556	124921905	124922098	7.77746e-06	0.000101248	0.924	0.952	0.856	0.857	0.081	8.1	3.99461
siSF3B1	ES	NEDD4	56164612	56164674	56161776	56161879	56207481	56209329	0	2.2e-16	1	0.982	0.508	0.603	0.435	43.5	15.6576
siSF3B1	ES	NEDD4	56122711	56122784	56119116	56122197	56125205	56125302	0	2.2e-16	1	1	0.582	0.625	0.397	39.7	15.6576
siSF3B1	ES	NEDD4	56166155	56166206	56161776	56161879	56207481	56209329	1.11022e-16	6.8701e-15	1	0.981	0.649	0.713	0.309	30.9	14.163
siSF3B1	ES	NEDD4	56164612	56164674	56161776	56161879	56166155	56166206	0	2.2e-16	1	0.984	0.78	0.771	0.216	21.6	15.6576
siSF3B1	ES	NEDD4	56139166	56139232	56134131	56134361	56140569	56140628	0	2.2e-16	1	0.995	0.809	0.774	0.206	20.6	15.6576
siSF3B1	ES	NEDD4	56148328	56148394	56144621	56144741	56152604	56152772	0	2.2e-16	0.987	0.99	0.829	0.8	0.174	17.4	15.6576
siSF3B1	ES	NEDD4	56243708	56243787	56216843	56216897	56258670	56258744	0.00281645	0.0190519	0.973	0.981	0.944	0.867	0.072	7.2	1.72006
siSF3B1	ES	NEDD4	56130706	56130802	56130304	56130378	56132644	56132715	4.41536e-13	1.88626e-11	1	1	0.93	0.929	0.071	7.1	10.7244
siSF3B1	ES	NEDD4	56126235	56126343	56125205	56125302	56126424	56126484	8.03908e-09	1.85654e-07	1	0.991	0.941	0.936	0.057	5.7	6.73129
siSF3B1	ES	NEDD4	56126424	56126484	56126235	56126343	56129986	56130047	1.88355e-08	4.09539e-07	1	0.986	0.937	0.934	0.057	5.7	6.3877
siSF3B1	ES	NEDD4	56258670	56258744	56243708	56243787	56285708	56285944	0.00461529	0.0291852	0.983	0.987	0.931	0.924	0.057	5.7	1.53484
siSF3B1	ES	NEDD4	56126424	56126484	56125205	56125302	56129986	56130047	0.00126619	0.009474	0.983	0.98	0.93	0.922	0.055	5.5	2.02347
siSF3B1	ES	NEDD4	56126235	56126343	56125205	56125302	56129986	56130047	0.00234216	0.0162139	0.984	0.983	0.941	0.939	0.044	4.4	1.79011
siSF3B1	ES	NEDD4	56141003	56141084	56140718	56140773	56142739	56142940	0.000175516	0.00165857	1	1	0.953	0.973	0.037	3.7	2.78027
siSF3B1	ES	NEO1	73567032	73567065	73566151	73566346	73570471	73570540	3.19901e-05	0.000360909	0.028	0.174	0	0.013	0.094	9.4	3.4426
siSF3B1	ES	NEO1	73570471	73570540	73566151	73566346	73575304	73575452	0.00358851	0.0235109	0.919	0.969	0.941	0.795	0.076	7.6	1.62873
siSF3B1	ES	NEO1	73566151	73566346	73564795	73564903	73575304	73575452	0.000281872	0.00252327	1	1	1	0.895	0.052	5.2	2.59804
siSF3B1	ES	NEO1	73566151	73566346	73564795	73564903	73570471	73570540	0.00125842	0.0094226	1	0.974	0.965	0.912	0.048	4.8	2.02583
siSF3B1	ES	NET1	5494787	5494883	5494320	5494488	5495212	5495309	2.48579e-13	1.08773e-11	0.985	1	0.741	0.777	0.233	23.3	10.9635
siSF3B1	ES	NET1	5494820	5494883	5494320	5494488	5495212	5495309	6.05738e-13	2.54929e-11	0.996	1	0.88	0.917	0.099	9.9	10.5936
siSF3B1	ES	NFYC	41215244	41215358	41213205	41213277	41218822	41218918	6.66134e-16	3.84592e-14	1	1	0.724	0.837	0.22	22	13.415
siSF3B1	ES	NFYC	41232589	41232646	41232267	41232375	41235027	41235087	0.00651455	0.0393294	0.025	0.096	0.037	0.012	0.036	3.6	1.40528
siSF3B1	ES	NIPA2	23019799	23019856	23012278	23012439	23021197	23021429	0	2.2e-16	0.988	0.97	0.247	0.433	0.639	63.9	15.6576
siSF3B1	ES	NIPA2	23019799	23019856	23014437	23014528	23021197	23021429	0	2.2e-16	0.962	0.904	0.373	0.474	0.51	51	15.6576
siSF3B1	ES	NIPA2	23027800	23027922	23021197	23021429	23034146	23034427	2.69422e-05	0.000309539	0.523	0.736	0.316	0.301	0.321	32.1	3.50928
siSF3B1	ES	NIPA2	23014437	23014528	23012278	23012439	23021197	23021429	0	2.2e-16	0.992	0.981	0.65	0.788	0.267	26.7	15.6576
siSF3B1	ES	NIPA2	23027800	23027922	23021197	23021429	23033277	23033413	0.00011202	0.00110803	0.497	0.542	0.331	0.327	0.191	19.1	2.95545
siSF3B1	ES	NIPA2	23029839	23029966	23021197	23021429	23033277	23033413	0.000627499	0.00510122	0.166	0.092	0	0.053	0.103	10.3	2.29233
siSF3B1	ES	NOL10	10797867	10798017	10747310	10747437	10799297	10799376	6.81872e-08	1.33913e-06	0.981	0.984	0.428	0.835	0.351	35.1	5.87318
siSF3B1	ES	NOL10	10784445	10784498	10747310	10747437	10799297	10799376	1.9022e-07	3.42057e-06	0.976	0.973	0.475	0.792	0.341	34.1	5.4659
siSF3B1	ES	NOL10	10797867	10798017	10794606	10794673	10799297	10799376	6.36556e-10	1.75494e-08	0.98	1	0.619	0.892	0.234	23.4	7.75574
siSF3B1	ES	NOL10	10824692	10824738	10822096	10822195	10829921	10830113	1.28163e-11	4.62187e-10	0.939	1	0.768	0.773	0.199	19.9	9.33518
siSF3B1	ES	NOL10	10784445	10784498	10747310	10747437	10797867	10798017	2.92115e-05	0.0003324	0.978	1	0.855	0.84	0.142	14.2	3.47834
siSF3B1	ES	NOL10	10815919	10815997	10813645	10813683	10822096	10822195	3.5923e-07	6.15043e-06	0.99	0.988	0.855	0.896	0.114	11.4	5.21109
siSF3B1	ES	NOL10	10797867	10798017	10784445	10784498	10799297	10799376	0.00463257	0.0292694	0.965	1	0.903	0.906	0.078	7.8	1.53359
siSF3B1	ES	NOLC1	103916775	103916831	103911932	103912287	103917805	103917971	0	2.2e-16	0.978	0.996	0.633	0.606	0.368	36.8	15.6576
siSF3B1	ES	NOLC1	103919989	103920100	103919652	103919781	103920208	103920850	1.09837e-07	2.07223e-06	1	0.997	0.968	0.944	0.042	4.2	5.68356
siSF3B1	ES	NQO1	69748866	69748980	69746930	69747032	69752025	69752156	0	2.2e-16	0.864	0.91	0.753	0.749	0.136	13.6	15.6576
siSF3B1	ES	NQO1	69748866	69748980	69743303	69745184	69752025	69752156	0	2.2e-16	0.977	0.988	0.882	0.92	0.081	8.1	15.6576
siSF3B1	ES	NQO1	69746930	69747032	69743303	69745184	69752025	69752156	0	2.2e-16	0.979	0.988	0.915	0.936	0.058	5.8	15.6576
siSF3B1	ES	NQO1	69746930	69747032	69743303	69745184	69748866	69748980	1.28156e-10	3.93649e-09	0.947	0.945	0.874	0.907	0.055	5.5	8.40489
siSF3B1	ES	NQO2	3015763	3015877	3012777	3012908	3017117	3017219	0	2.2e-16	0.636	0.669	0.298	0.303	0.352	35.2	15.6576
siSF3B1	ES	NQO2	3002283	3002520	3000049	3000319	3006701	3006793	1.18092e-05	0.000147378	0.063	0.119	0.023	0.018	0.071	7.1	3.83157
siSF3B1	ES	NRCAM	107866088	107866145	107864168	107864280	107866651	107866822	1.67984e-07	3.05396e-06	0.336	0.451	0.163	0.214	0.205	20.5	5.51514
siSF3B1	ES	NRCAM	107880402	107880614	107875026	107875132	107953108	107953175	0.000179039	0.00168784	0.96	0.971	0.893	0.904	0.067	6.7	2.77267
siSF3B1	ES	NRCAM	107872769	107872966	107871474	107871597	107875026	107875132	5.96682e-07	9.76682e-06	0.994	0.994	0.922	0.959	0.053	5.3	5.01025
siSF3B1	ES	NRCAM	107816874	107817051	107800805	107800937	107818434	107818557	1.99082e-05	0.000235317	0.994	0.984	0.993	0.926	0.029	2.9	3.62835
siSF3B1	ES	NRCAM	107838399	107838543	107836204	107836316	107847971	107848103	0.0084878	0.0494851	0.982	0.993	0.959	0.966	0.025	2.5	1.30553
siSF3B1	ES	NRCAM	107808721	107808847	107800805	107800937	107816874	107817051	0.000670265	0.00541264	0.011	0.019	0.019	0.061	-0.025	-2.5	2.26659
siSF3B1	ES	NRD1	52255239	52255329	52254865	52255105	52256204	52256321	0	2.2e-16	1	0.998	0.819	0.828	0.176	17.6	15.6576
siSF3B1	ES	NRD1	52255239	52255329	52254865	52255105	52256571	52256662	0.00401698	0.0259002	1	1	0.779	0.976	0.123	12.3	1.5867
siSF3B1	ES	NRD1	52277665	52277770	52275952	52276076	52279706	52279761	9.60978e-05	0.000967601	1	1	0.95	0.961	0.044	4.4	3.0143
siSF3B1	ES	NRD1	52257717	52257770	52257249	52257333	52258048	52258096	7.39306e-06	9.66332e-05	1	1	0.978	0.948	0.037	3.7	4.01487
siSF3B1	ES	NRD1	52257249	52257333	52256571	52256662	52257717	52257770	0.000495042	0.00414629	0.995	0.986	0.976	0.956	0.024	2.4	2.38234
siSF3B1	ES	NRP1	33471625	33471676	33466418	33469293	33474555	33474652	0	2.2e-16	0.972	0.963	0.704	0.596	0.318	31.8	15.6576
siSF3B1	ES	NRP1	33491839	33491923	33486577	33486637	33496499	33496644	2.74748e-05	0.000314988	0.863	0.884	0.652	0.753	0.171	17.1	3.50171
siSF3B1	ES	NRP1	33491818	33491923	33486577	33486637	33496499	33496644	2.03991e-05	0.000240737	0.913	0.925	0.773	0.839	0.113	11.3	3.61846
siSF3B1	ES	NRP1	33471625	33471676	33466418	33469293	33475144	33475416	0.00091135	0.00711223	1	1	0.901	0.912	0.093	9.3	2.14799
siSF3B1	ES	NSD1	176709465	176709582	176707565	176707835	176710787	176710929	5.55112e-16	3.22057e-14	1	1	0.669	0.669	0.331	33.1	13.4921
siSF3B1	ES	NSMCE2	126114292	126114388	126104082	126104200	126114558	126114729	8.21969e-08	1.58959e-06	0.893	0.887	0.683	0.474	0.311	31.1	5.79871
siSF3B1	ES	NSMCE2	126369953	126370060	126369460	126369561	126379009	126379367	5.89469e-09	1.39213e-07	0.995	0.989	0.938	0.881	0.083	8.3	6.85632
siSF3B1	ES	NT5C2	104899162	104899236	104865462	104865558	104934614	104934739	8.55698e-05	0.00087178	1	0.964	0.921	0.858	0.093	9.3	3.05959
siSF3B1	ES	NT5C2	104851320	104851372	104850692	104850753	104853728	104853795	0.00242828	0.0167365	1	1	0.947	0.936	0.058	5.8	1.77634
siSF3B1	ES	NT5C2	104866345	104866463	104865462	104865558	104934614	104934739	0.000418701	0.00358154	1	0.981	0.974	0.934	0.036	3.6	2.44593
siSF3B1	ES	NT5C2	104851320	104851372	104850692	104850753	104852895	104853066	0.000698913	0.00562336	1	1	0.993	0.953	0.027	2.7	2.25
siSF3B1	ES	NTPCR	233092092	233092189	233086369	233086490	233105654	233105864	0.00271357	0.0184357	0.988	1	1	0.937	0.025	2.5	1.73434
siSF3B1	ES	NUDT5	12212715	12212769	12209572	12209810	12212898	12212907	0	2.2e-16	0.99	0.996	0.805	0.785	0.198	19.8	15.6576
siSF3B1	ES	NUDT5	12212898	12212907	12212715	12212769	12214763	12214865	0.0068674	0.0411968	1	0.996	0.94	0.975	0.04	4	1.38514
siSF3B1	ES	NUMB	73783097	73783130	73763918	73763993	73789837	73789912	0.00108166	0.00825394	0.24	0.553	0.146	0.148	0.25	25	2.08334
siSF3B1	ES	NUMB	73789837	73789912	73763918	73763993	73822333	73822474	0	2.2e-16	0.987	1	0.775	0.763	0.225	22.5	15.6576
siSF3B1	ES	NUMB	73745988	73746132	73741917	73744001	73749066	73749213	4.44077e-06	6.08758e-05	0.412	0.532	0.278	0.219	0.223	22.3	4.21556
siSF3B1	ES	NUMB	73833604	73833689	73822333	73822474	73876644	73876776	0.000413913	0.00354781	0.798	0.798	0.656	0.633	0.153	15.3	2.45004
siSF3B1	ES	NUMB	73833604	73833689	73822333	73822474	73925198	73925286	0.00152489	0.011121	0.947	0.987	1	0.772	0.081	8.1	1.95386
siSF3B1	ES	NUMB	73876644	73876776	73822333	73822474	73925198	73925286	0.0081245	0.0476281	0.93	0.98	1	0.763	0.074	7.4	1.32214
siSF3B1	ES	NUP155	37307398	37307534	37305158	37305312	37309230	37309369	4.50804e-11	1.48521e-09	1	0.991	0.667	0.793	0.266	26.6	8.82821
siSF3B1	ES	NUP155	37299549	37299670	37298969	37299080	37301538	37301652	4.38937e-06	6.02407e-05	1	1	0.894	0.776	0.165	16.5	4.22011
siSF3B1	ES	NUP88	5298210	5298301	5294880	5294982	5302871	5302970	0.00012797	0.00124693	1	0.985	0.936	0.9	0.074	7.4	2.90416
siSF3B1	ES	NUP88	5291098	5291224	5290924	5290990	5292121	5292280	9.16669e-05	0.000927698	0.996	1	0.956	0.903	0.069	6.9	3.03259
siSF3B1	ES	NVL	224514092	224514166	224505579	224505632	224517772	224517891	1.46387e-11	5.22522e-10	0.896	0.863	0.398	0.418	0.471	47.1	9.2819
siSF3B1	ES	NVL	224499501	224499559	224495692	224495965	224505395	224505495	0.000673673	0.00543499	1	0.942	0.711	0.801	0.215	21.5	2.2648
siSF3B1	ES	OCIAD2	48899820	48899874	48887396	48887582	48906500	48906628	1.15907e-13	5.24955e-12	1	0.987	0.693	0.648	0.323	32.3	11.2799
siSF3B1	ES	OCIAD2	48899820	48899874	48896022	48896070	48906500	48906628	0	2.2e-16	0.93	0.963	0.643	0.707	0.271	27.1	15.6576
siSF3B1	ES	OCIAD2	48894788	48894906	48887396	48887582	48896022	48896070	0	2.2e-16	0.861	0.857	0.557	0.647	0.257	25.7	15.6576
siSF3B1	ES	OCIAD2	48901845	48901942	48896022	48896070	48906500	48906628	0	2.2e-16	0.936	0.975	0.718	0.783	0.205	20.5	15.6576
siSF3B1	ES	OCIAD2	48899820	48899874	48896022	48896070	48901845	48901942	0	2.2e-16	0.998	0.996	0.781	0.811	0.201	20.1	15.6576
siSF3B1	ES	OCIAD2	48896022	48896070	48887396	48887582	48906500	48906628	4.76784e-06	6.47622e-05	1	0.975	0.869	0.822	0.142	14.2	4.18868
siSF3B1	ES	OCIAD2	48894788	48894906	48887396	48887582	48906500	48906628	8.83404e-13	3.65761e-11	1	0.998	0.911	0.89	0.098	9.8	10.4368
siSF3B1	ES	OCIAD2	48901845	48901942	48887396	48887582	48906500	48906628	1.65266e-11	5.86387e-10	1	0.999	0.926	0.931	0.071	7.1	9.23182
siSF3B1	ES	OCIAD2	48901845	48901942	48899820	48899874	48906500	48906628	0.00780647	0.0460041	0.818	0.874	0.78	0.802	0.055	5.5	1.3372
siSF3B1	ES	OLA1	175111442	175111543	175094035	175094179	175113179	175113365	1.59439e-06	2.40095e-05	0.972	0.987	0.93	0.894	0.068	6.8	4.61962
siSF3B1	ES	OLA1	174988322	174988403	174987907	174988005	175006552	175006728	0.005208	0.0323722	0.998	1	0.927	0.986	0.042	4.2	1.48983
siSF3B1	ES	OLA1	174987907	174988005	174946651	174946792	174988322	174988403	0.00368872	0.0240708	1	0.993	0.985	0.956	0.026	2.6	1.61851
siSF3B1	ES	OPA1	193365858	193365923	193364853	193364969	193366583	193366660	1.9106e-08	4.14512e-07	0.988	1	0.678	0.844	0.233	23.3	6.38246
siSF3B1	ES	OPA1	193360763	193360838	193360553	193360634	193361161	193361233	0.00186788	0.013282	1	1	0.766	0.928	0.153	15.3	1.87674
siSF3B1	ES	OSBPL8	76750405	76750508	76745577	76749801	76752485	76752591	0.000641691	0.00520451	1	1	0.904	0.954	0.071	7.1	2.28362
siSF3B1	ES	OSBPL8	76767123	76767213	76765227	76765364	76769052	76769150	3.10225e-05	0.000351259	1	1	1	0.871	0.065	6.5	3.45437
siSF3B1	ES	OTUD6B	92088819	92088959	92086058	92086139	92090583	92090896	8.83849e-13	3.65761e-11	0.215	0.14	0	0.016	0.169	16.9	10.4368
siSF3B1	ES	OTUD6B	92096235	92096342	92092896	92092958	92097011	92099323	1.4508e-08	3.2192e-07	1	1	0.855	0.806	0.169	16.9	6.49225
siSF3B1	ES	OTUD6B	92086058	92086139	92083365	92083517	92090583	92090896	1.05325e-05	0.000133036	0.955	1	0.804	0.886	0.133	13.3	3.87603
siSF3B1	ES	PAPD4	78938666	78938733	78908833	78908898	78940945	78941015	2.54157e-05	0.000293531	1	1	0.63	0.876	0.247	24.7	3.53235
siSF3B1	ES	PAPD4	78944884	78945013	78944439	78944516	78952780	78952824	2.12714e-06	3.12951e-05	0.992	0.969	0.825	0.853	0.141	14.1	4.50452
siSF3B1	ES	PAPD4	78915816	78915906	78915434	78915608	78919074	78919312	3.16304e-05	0.000357462	1	1	0.799	0.96	0.121	12.1	3.44677
siSF3B1	ES	PAPD4	78952780	78952824	78944884	78945013	78964714	78964851	0.00503729	0.0314491	0.901	0.949	0.832	0.819	0.1	10	1.50239
siSF3B1	ES	PAPOLA	97026985	97027048	97022511	97022750	97031291	97033453	8.32667e-14	3.83847e-12	0.496	0.632	0.172	0.155	0.401	40.1	11.4158
siSF3B1	ES	PAPOLA	97029155	97029230	97022511	97022750	97031291	97033453	8.89289e-14	4.08681e-12	0.637	0.664	0.266	0.331	0.352	35.2	11.3886
siSF3B1	ES	PAPOLA	97026985	97027048	97022511	97022750	97029155	97029230	0.00655073	0.0395244	0.769	0.892	0.773	0.529	0.179	17.9	1.40313
siSF3B1	ES	PAPOLA	97022186	97022284	97018816	97018959	97022511	97022750	1.24627e-11	4.49708e-10	1	1	0.822	0.895	0.141	14.1	9.34707
siSF3B1	ES	PAPOLA	96993766	96993876	96991646	96991728	96994289	96994343	0	2.2e-16	0.994	0.998	0.897	0.878	0.109	10.9	15.6576
siSF3B1	ES	PAPOLA	97022183	97022284	97018816	97018959	97022511	97022750	3.81363e-10	1.08147e-08	1	1	0.869	0.939	0.096	9.6	7.96598
siSF3B1	ES	PAPOLA	96994289	96994343	96991646	96991728	96997811	97001935	4.79814e-06	6.51589e-05	0.965	1	0.88	0.907	0.089	8.9	4.18603
siSF3B1	ES	PAPOLA	96993766	96993876	96991646	96991728	96997811	96997923	3.81881e-08	7.87556e-07	0.983	1	0.898	0.921	0.082	8.2	6.10372
siSF3B1	ES	PAPOLA	97014133	97014255	97010485	97010595	97018816	97018959	0.000608311	0.00496571	0.988	0.982	0.926	0.938	0.053	5.3	2.30402
siSF3B1	ES	PAPOLA	96994289	96994343	96993766	96993876	96997811	97001935	1.62338e-05	0.000195935	1	1	0.938	0.971	0.046	4.6	3.70789
siSF3B1	ES	PAPOLA	96987342	96987409	96986391	96986565	96991646	96991728	0.000779437	0.00618423	1	1	0.974	0.967	0.03	3	2.20871
siSF3B1	ES	PARPBP	102558215	102558386	102517663	102517819	102559506	102559661	1.04279e-07	1.97426e-06	0.898	0.96	0.59	0.654	0.307	30.7	5.7046
siSF3B1	ES	PARPBP	102558215	102558386	102547646	102547754	102559506	102559661	3.90512e-07	6.63882e-06	0.923	0.963	0.693	0.726	0.234	23.4	5.17791
siSF3B1	ES	PARPBP	102569260	102569444	102559506	102559661	102589728	102591298	0.00105737	0.00809871	0.444	0.551	0.216	0.311	0.234	23.4	2.09158
siSF3B1	ES	PARPBP	102558215	102558386	102542007	102542241	102559506	102559661	8.4883e-06	0.000109614	1	0.973	0.672	0.85	0.225	22.5	3.96013
siSF3B1	ES	PARPBP	102542007	102542241	102517663	102517819	102559506	102559661	2.35016e-05	0.000273497	0.9	0.959	0.768	0.72	0.185	18.5	3.56305
siSF3B1	ES	PARPBP	102547646	102547754	102542007	102542241	102559506	102559661	0.000126155	0.00123146	1	0.959	0.829	0.811	0.159	15.9	2.90958
siSF3B1	ES	PARPBP	102572369	102572548	102569260	102569444	102576326	102576405	0.00221847	0.0154697	0.979	0.983	0.782	0.868	0.156	15.6	1.81052
siSF3B1	ES	PCBP2	53858543	53858636	53856276	53856351	53861004	53861077	0	2.2e-16	0.79	0.682	0.23	0.18	0.531	53.1	15.6576
siSF3B1	ES	PCBP2	53849244	53849277	53849130	53849154	53849668	53849785	0	2.2e-16	1	1	0.568	0.542	0.445	44.5	15.6576
siSF3B1	ES	PCBP2	53858543	53858636	53856276	53856351	53859715	53859757	4.44089e-15	2.35792e-13	0.582	0.547	0.319	0.192	0.309	30.9	12.6275
siSF3B1	ES	PCBP2	53859715	53859757	53856276	53856351	53861004	53861077	0	2.2e-16	0.887	0.883	0.702	0.673	0.198	19.8	15.6576
siSF3B1	ES	PCBP2	53861588	53861627	53861004	53861077	53862560	53862616	5.93553e-05	0.000628939	0.575	0.602	0.509	0.441	0.114	11.4	3.20139
siSF3B1	ES	PCBP2	53861588	53861627	53861004	53861077	53862563	53862616	3.52295e-05	0.000393944	0.926	0.939	0.817	0.854	0.097	9.7	3.40457
siSF3B1	ES	PCBP2	53853055	53853187	53849668	53849785	53854798	53854927	0.00438226	0.0279314	0.993	0.994	0.984	0.979	0.012	1.2	1.55391
siSF3B1	ES	PCYT2	79863257	79863323	79862941	79863030	79863545	79863611	2.12409e-09	5.38879e-08	0.935	0.976	0.755	0.687	0.234	23.4	7.26851
siSF3B1	ES	PDCD6	306716	306869	272825	272887	314531	315089	0.0018074	0.0129135	0.926	0.928	0.91	0.709	0.118	11.8	1.88896
siSF3B1	ES	PDCD6	311407	311517	304291	304336	314531	315089	0.000107533	0.00106916	0.969	0.979	0.814	0.929	0.103	10.3	2.97096
siSF3B1	ES	PDCD6	306716	306875	272825	272887	314531	315089	0.00211818	0.0148487	0.932	0.933	0.924	0.743	0.099	9.9	1.82831
siSF3B1	ES	PDCD6	311407	311517	306716	306875	314531	315089	1.78102e-12	7.11296e-11	0.988	0.997	0.879	0.931	0.087	8.7	10.1479
siSF3B1	ES	PDCD6	311407	311517	272825	272887	314531	315089	1.01866e-06	1.58869e-05	0.973	0.976	0.951	0.853	0.073	7.3	4.79896
siSF3B1	ES	PDCD6	306716	306869	304291	304336	314531	315089	0.000478383	0.00402775	0.976	0.981	0.868	0.948	0.071	7.1	2.39494
siSF3B1	ES	PDCD6	306716	306875	304291	304336	314531	315089	0.00065592	0.00530986	0.976	0.981	0.874	0.95	0.067	6.7	2.27492
siSF3B1	ES	PDCD6	311407	311517	306716	306869	314531	315089	0.00298505	0.0200136	1	1	0.958	0.954	0.044	4.4	1.69868
siSF3B1	ES	PDCD6	272825	272887	271890	271936	304291	304336	0.00747045	0.0443133	1	1	0.961	0.954	0.042	4.2	1.35347
siSF3B1	ES	PDCD6	304291	304336	272825	272887	311407	311517	0.00110946	0.00843579	0.895	0.914	1	0.976	-0.083	-8.3	2.07387
siSF3B1	ES	PDHA1	19372608	19372701	19371199	19371291	19373466	19373622	0	2.2e-16	0.992	0.985	0.695	0.694	0.294	29.4	15.6576
siSF3B1	ES	PDHA1	19373803	19373875	19373466	19373622	19375769	19375837	6.70531e-10	1.84348e-08	1	1	0.962	0.951	0.044	4.4	7.73436
siSF3B1	ES	PFDN1	139680000	139680167	139661033	139661118	139682625	139682689	0.00851673	0.0496255	0.897	0.934	0.816	0.887	0.064	6.4	1.30429
siSF3B1	ES	PFDN1	139661033	139661118	139624634	139625642	139680000	139680167	6.8707e-06	9.06143e-05	0.995	0.994	0.975	0.951	0.031	3.1	4.0428
siSF3B1	ES	PFKM	48535696	48535849	48535522	48535610	48536564	48536729	9.79489e-10	2.63443e-08	0.994	0.983	0.612	0.805	0.28	28	7.57931
siSF3B1	ES	PFKM	48529073	48529166	48528725	48528821	48531503	48531629	0.00505339	0.0315231	0.99	0.813	0.627	0.785	0.196	19.6	1.50137
siSF3B1	ES	PFKM	48537535	48537597	48536564	48536729	48537828	48537940	0.00152705	0.011134	1	1	0.908	0.917	0.087	8.7	1.95335
siSF3B1	ES	PFKM	48536564	48536729	48535696	48535849	48537535	48537597	0.00148953	0.0108925	0.955	0.943	1	1	-0.051	-5.1	1.96287
siSF3B1	ES	PIP5K1A	151214598	151214745	151212430	151212515	151214913	151215043	0	2.2e-16	0.921	0.916	0.477	0.432	0.464	46.4	15.6576
siSF3B1	ES	PIP5K1A	151210657	151210741	151209033	151209239	151211605	151211654	1.99662e-10	5.91007e-09	0.947	0.987	0.852	0.804	0.139	13.9	8.22841
siSF3B1	ES	PIP5K1A	151210657	151210741	151209033	151209239	151212430	151212515	1.97348e-05	0.000233686	1	1	0.824	0.923	0.127	12.7	3.63137
siSF3B1	ES	PIP5K1A	151211605	151211654	151209033	151209239	151212430	151212515	0.00011626	0.00114502	1	1	0.858	0.932	0.105	10.5	2.94119
siSF3B1	ES	PIP5K1A	151211605	151211654	151210657	151210741	151212430	151212515	0.00219277	0.0153049	1	1	1	0.939	0.03	3	1.81517
siSF3B1	ES	PITPNB	28250841	28250927	28247656	28249651	28254374	28254497	0	2.2e-16	0.919	0.996	0.623	0.614	0.339	33.9	15.6576
siSF3B1	ES	PITPNB	28269725	28269803	28256118	28256229	28290542	28290626	0	2.2e-16	0.994	0.995	0.82	0.826	0.171	17.1	15.6576
siSF3B1	ES	PKN2	89271573	89271700	89271179	89271354	89272995	89273126	3.20579e-07	5.54666e-06	1	0.986	0.512	0.837	0.319	31.9	5.25597
siSF3B1	ES	PLEKHB2	131890474	131890564	131884256	131884359	131897739	131897848	1.31912e-08	2.9468e-07	0.795	0.876	0.477	0.499	0.348	34.8	6.53065
siSF3B1	ES	PLEKHB2	131888293	131888333	131884256	131884359	131897739	131897848	1.89587e-08	4.11767e-07	0.888	0.924	0.705	0.65	0.229	22.9	6.38535
siSF3B1	ES	PLEKHB2	131888293	131888333	131884256	131884359	131904209	131907425	2.40308e-05	0.000278892	1	1	0.957	0.89	0.077	7.7	3.55456
siSF3B1	ES	PLEKHB2	131878506	131878551	131862419	131862971	131883325	131883478	5.16352e-06	6.97385e-05	1	0.996	0.932	0.939	0.063	6.3	4.15653
siSF3B1	ES	PLEKHB2	131897742	131897848	131884256	131884359	131904209	131907425	0.000152769	0.00146481	1	1	0.975	0.916	0.054	5.4	2.83422
siSF3B1	ES	PLEKHB2	131897739	131897848	131884256	131884359	131904209	131907425	0.000439429	0.00373414	1	1	0.978	0.93	0.046	4.6	2.42781
siSF3B1	ES	PLEKHB2	131901980	131902022	131897742	131897848	131904209	131907425	0.000219122	0.00201836	0.035	0.066	0	0.019	0.041	4.1	2.695
siSF3B1	ES	PMM1	41980284	41980376	41979962	41980062	41980530	41980607	0.002132	0.014935	0.878	0.848	0.674	0.621	0.216	21.6	1.82579
siSF3B1	ES	POC1B	89861393	89861462	89860546	89860699	89864137	89864271	0.000613219	0.00499949	0.989	0.986	1	0.655	0.16	16	2.30107
siSF3B1	ES	POLL	103344358	103344676	103342519	103342648	103347002	103347163	2.76295e-10	7.9682e-09	1	0.97	0.521	0.541	0.454	45.4	8.09864
siSF3B1	ES	POLL	103344358	103344676	103340004	103340173	103345618	103345913	0.0066878	0.0402371	1	1	0.592	0.916	0.246	24.6	1.39537
siSF3B1	ES	POLQ	121192196	121192334	121190836	121191011	121195386	121195580	0.00144428	0.0106125	0.819	0.925	1	1	-0.128	-12.8	1.97418
siSF3B1	ES	PPIH	43130533	43130626	43126532	43126575	43131650	43131738	0.000856875	0.00672506	0.982	0.981	0.926	0.919	0.059	5.9	2.1723
siSF3B1	ES	PPP4R2	73112823	73112898	73110173	73110211	73114002	73114292	0	2.2e-16	1	1	0.629	0.613	0.379	37.9	15.6576
siSF3B1	ES	PPP4R2	73112823	73112898	73110173	73110211	73113153	73113297	0	2.2e-16	0.989	0.984	0.78	0.598	0.297	29.7	15.6576
siSF3B1	ES	PPP4R2	73113153	73113297	73110173	73110211	73114002	73114292	0	2.2e-16	1	1	0.635	0.773	0.296	29.6	15.6576
siSF3B1	ES	PPP4R2	73113153	73113297	73112823	73112898	73114002	73114292	0	2.2e-16	0.995	0.989	0.81	0.819	0.177	17.7	15.6576
siSF3B1	ES	PPP4R2	73096336	73096507	73047227	73047309	73108187	73108281	1.14686e-13	5.20216e-12	0.996	0.994	0.882	0.915	0.096	9.6	11.2838
siSF3B1	ES	PRAME	22899231	22899329	22893188	22893511	22899964	22900000	8.81084e-05	0.000894578	0.95	0.979	0.925	0.796	0.104	10.4	3.04838
siSF3B1	ES	PRAME	22899231	22899350	22893188	22893511	22899964	22900174	0.000306916	0.00272083	0.954	0.982	0.94	0.854	0.071	7.1	2.5653
siSF3B1	ES	PRC1	91513633	91513744	91512676	91512853	91517365	91517476	0	2.2e-16	0.92	0.954	0.448	0.453	0.487	48.7	15.6576
siSF3B1	ES	PRC1	91512308	91512350	91509267	91510432	91512676	91512853	0.00018342	0.00172504	0.662	0.615	0.367	0.432	0.239	23.9	2.7632
siSF3B1	ES	PRC1	91524728	91524899	91524113	91524263	91524977	91525211	1.11022e-16	6.8701e-15	0.942	0.982	0.809	0.775	0.17	17	14.163
siSF3B1	ES	PRC1	91527247	91527370	91524977	91525211	91527922	91528055	1.14812e-07	2.16062e-06	0.998	1	0.918	0.938	0.071	7.1	5.66542
siSF3B1	ES	PRKAB2	146638076	146638197	146634018	146634152	146638424	146638518	0.00438378	0.0279381	1	0.982	1	0.81	0.086	8.6	1.5538
siSF3B1	ES	PRMT2	48083294	48083466	48069486	48069651	48084206	48085036	6.16064e-07	1.00451e-05	0.934	1	0.17	0.6	0.582	58.2	4.99805
siSF3B1	ES	PRMT2	48078656	48078832	48069486	48069651	48084206	48085036	5.29166e-05	0.000567398	0.945	1	0.232	0.796	0.458	45.8	3.24611
siSF3B1	ES	PSAT1	80942966	80943104	80932591	80932720	80943896	80945009	6.52878e-07	1.05934e-05	0.924	0.978	0.914	0.859	0.065	6.5	4.97497
siSF3B1	ES	PSMB5	23496953	23497038	23495059	23495584	23502576	23502883	0.00222961	0.0155328	0.017	0.024	0.014	0.01	0.009	0.9	1.80875
siSF3B1	ES	PSMD10	107331981	107332080	107331182	107331329	107334636	107334874	7.13167e-08	1.39506e-06	1	0.994	0.925	0.948	0.06	6	5.85541
siSF3B1	ES	PTCD3	86352577	86352638	86352117	86352205	86354283	86354428	6.31428e-12	2.36307e-10	0.992	0.993	0.805	0.482	0.349	34.9	9.62652
siSF3B1	ES	PTCD3	86352917	86353003	86352117	86352205	86354283	86354428	2.3781e-13	1.04368e-11	0.98	0.983	0.685	0.614	0.332	33.2	10.9814
siSF3B1	ES	PTCD3	86352577	86352638	86352117	86352205	86352917	86353003	8.72222e-09	2.00574e-07	0.986	0.981	0.942	0.698	0.164	16.4	6.69773
siSF3B1	ES	PTCD3	86346043	86346167	86344177	86344282	86348601	86348717	4.17453e-05	0.000459461	0.996	1	0.949	0.924	0.061	6.1	3.33775
siSF3B1	ES	PTGES3	57059415	57060050	57058559	57058584	57064058	57064148	0	2.2e-16	0.9	0.879	0.51	0.503	0.383	38.3	15.6576
siSF3B1	ES	PTGES3	57059987	57060050	57057124	57058282	57065532	57065631	9.58122e-14	4.38957e-12	1	1	0.685	0.785	0.265	26.5	11.3576
siSF3B1	ES	PTGES3	57064058	57064148	57059987	57060050	57065532	57065631	0	2.2e-16	0.956	0.963	0.718	0.677	0.262	26.2	15.6576
siSF3B1	ES	PTGES3	57058559	57058584	57057124	57058282	57065532	57065631	0	2.2e-16	1	1	0.778	0.798	0.212	21.2	15.6576
siSF3B1	ES	PTGES3	57058559	57058584	57057124	57058282	57059987	57060050	0	2.2e-16	0.999	0.999	0.81	0.801	0.193	19.3	15.6576
siSF3B1	ES	PTGES3	57064058	57064148	57057124	57058282	57065532	57065631	0	2.2e-16	1	1	0.803	0.856	0.17	17	15.6576
siSF3B1	ES	PTGES3	57064058	57064148	57058559	57058584	57065532	57065631	0	2.2e-16	0.973	0.988	0.8	0.837	0.162	16.2	15.6576
siSF3B1	ES	PTGES3	57058559	57058584	57057124	57058282	57064058	57064148	0	2.2e-16	1	1	0.836	0.842	0.161	16.1	15.6576
siSF3B1	ES	PTGES3	57059987	57060050	57058559	57058584	57065532	57065631	0	2.2e-16	0.962	0.98	0.79	0.846	0.153	15.3	15.6576
siSF3B1	ES	PTGES3	57059987	57060050	57057124	57058282	57064058	57064148	0	2.2e-16	1	1	0.873	0.89	0.119	11.9	15.6576
siSF3B1	ES	PTGES3	57059987	57060050	57058559	57058584	57064058	57064148	0	2.2e-16	0.987	0.983	0.88	0.891	0.1	10	15.6576
siSF3B1	ES	PTGES3	57066523	57066593	57065532	57065631	57066735	57066849	0.00169346	0.0121919	1	1	0.981	0.983	0.018	1.8	1.91393
siSF3B1	ES	PTK2	141803452	141803483	141774332	141774389	141810557	141810675	1.83303e-08	3.99725e-07	0.981	0.987	0.781	0.749	0.219	21.9	6.39824
siSF3B1	ES	PTK2	141889569	141889736	141874410	141874498	141900641	141900868	7.72758e-07	1.23432e-05	0.851	0.813	0.57	0.658	0.218	21.8	4.90857
siSF3B1	ES	PTK2	141799572	141799625	141774332	141774389	141810557	141810675	1.86314e-08	4.05547e-07	0.991	0.991	0.847	0.832	0.152	15.2	6.39196
siSF3B1	ES	PTK2	141685558	141685598	141684396	141684503	141710989	141711121	0.000278397	0.00249592	1	0.984	0.84	0.892	0.126	12.6	2.60277
siSF3B1	ES	PTK2	141856358	141856421	141840570	141840625	141856697	141856777	4.44089e-15	2.35792e-13	0.993	0.997	0.925	0.836	0.114	11.4	12.6275
siSF3B1	ES	PTK2	141696730	141696793	141684396	141684503	141710989	141711121	0.000400655	0.00344402	1	0.993	0.898	0.912	0.091	9.1	2.46293
siSF3B1	ES	PTK2	141828375	141828453	141813641	141813749	141828978	141829119	1.38691e-11	4.96243e-10	1	1	0.903	0.92	0.089	8.9	9.30431
siSF3B1	ES	PTK2	141813641	141813749	141810557	141810675	141828375	141828453	7.11207e-08	1.39214e-06	0.992	0.984	0.937	0.896	0.071	7.1	5.85632
siSF3B1	ES	PTK2	141727696	141727808	141716217	141716304	141745349	141745554	1.12741e-06	1.74457e-05	0.996	0.997	0.95	0.924	0.059	5.9	4.75831
siSF3B1	ES	PTK2	141754750	141754866	141753328	141753429	141756858	141756959	0.002405	0.0165914	1	0.994	0.933	0.965	0.048	4.8	1.78012
siSF3B1	ES	PTK2	141749116	141749206	141745349	141745554	141753328	141753429	0.0034718	0.0228542	1	0.995	0.977	0.959	0.03	3	1.64103
siSF3B1	ES	PTP4A2	32381495	32381588	32377296	32377427	32384570	32385259	0	2.2e-16	0.918	0.914	0.717	0.677	0.219	21.9	15.6576
siSF3B1	ES	PTP4A2	32375638	32375713	32372021	32374561	32377296	32377427	0	2.2e-16	0.982	0.967	0.832	0.839	0.139	13.9	15.6576
siSF3B1	ES	PTP4A2	32384570	32385259	32377296	32377427	32403587	32403988	2.6027e-12	1.02229e-10	0.993	0.997	0.934	0.904	0.076	7.6	9.99043
siSF3B1	ES	PTPRA	2928627	2928670	2903852	2903931	2944917	2944996	0.00022133	0.00203571	0.721	0.705	0.407	0.495	0.262	26.2	2.69128
siSF3B1	ES	PTPRA	3003334	3003470	3001954	3002074	3005117	3005267	0.000107642	0.00106971	0.99	1	1	0.863	0.064	6.4	2.97073
siSF3B1	ES	PVR	45162009	45162033	45161029	45161178	45164558	45164590	1.47604e-07	2.71584e-06	0.876	0.863	0.687	0.519	0.266	26.6	5.5661
siSF3B1	ES	PVR	45161029	45161178	45157168	45157286	45164558	45164590	4.59876e-07	7.69917e-06	0.95	0.957	0.666	0.806	0.218	21.8	5.11356
siSF3B1	ES	PVR	45162009	45162168	45157168	45157286	45164558	45164590	1.08493e-09	2.89188e-08	0.942	0.972	0.75	0.784	0.19	19	7.53882
siSF3B1	ES	PVR	45162009	45162168	45161029	45161178	45164558	45164590	1.28466e-08	2.87306e-07	0.926	0.924	0.826	0.695	0.165	16.5	6.54165
siSF3B1	ES	PVT1	128951753	128951922	128902873	128903244	129001407	129001537	6.68611e-08	1.31583e-06	0.877	0.877	0.377	0.568	0.405	40.5	5.8808
siSF3B1	ES	QKI	163987752	163987827	163984475	163984751	163991725	163999628	3.616e-13	1.5537e-11	1	0.992	0.637	0.818	0.268	26.8	10.8086
siSF3B1	ES	QKI	163899811	163899928	163876310	163876453	163956013	163956157	7.03743e-08	1.37844e-06	0.992	0.991	0.81	0.94	0.117	11.7	5.86061
siSF3B1	ES	QKI	163876310	163876453	163835674	163836367	163899811	163899928	5.5556e-05	0.000593132	0.964	0.986	0.933	0.898	0.059	5.9	3.22685
siSF3B1	ES	QRSL1	107088223	107088383	107077440	107077580	107088697	107088796	0.00570136	0.0350106	0.958	0.908	0.773	0.826	0.134	13.4	1.4558
siSF3B1	ES	RAB18	27822856	27822923	27822663	27822782	27826804	27831166	0	2.2e-16	0.965	0.997	0.809	0.871	0.141	14.1	15.6576
siSF3B1	ES	RAB18	27815756	27815818	27798803	27798859	27822663	27822782	0.000297568	0.00264597	1	0.994	1	0.882	0.056	5.6	2.57742
siSF3B1	ES	RAB18	27798803	27798859	27793102	27793366	27815756	27815818	0.000761918	0.00606509	0.997	0.996	0.967	0.956	0.035	3.5	2.21716
siSF3B1	ES	RAB18	27821435	27821508	27798803	27798859	27822663	27822782	0.00440273	0.0280378	1	0.995	1	0.926	0.034	3.4	1.55226
siSF3B1	ES	RAB22A	56929211	56929321	56928487	56928594	56934661	56942563	0	2.2e-16	0.989	0.987	0.635	0.641	0.35	35	15.6576
siSF3B1	ES	RAB22A	56918773	56918855	56886098	56886178	56928487	56928594	0.0012437	0.00932411	1	0.951	0.851	0.88	0.11	11	2.03039
siSF3B1	ES	RAB22A	56928328	56928400	56886098	56886178	56928487	56928594	0.00267142	0.0181847	1	0.955	0.833	0.903	0.11	11	1.74029
siSF3B1	ES	RAB22A	56918773	56918855	56886098	56886178	56928328	56928400	0.00572149	0.0351197	0.912	0.98	0.928	0.883	0.04	4	1.45445
siSF3B1	ES	RAB4A	229438608	229438736	229434723	229434819	229439552	229441640	0	2.2e-16	0.993	1	0.644	0.811	0.269	26.9	15.6576
siSF3B1	ES	RACGAP1	50384466	50384575	50382944	50384126	50385780	50385916	4.10783e-15	2.20072e-13	0.958	0.936	0.713	0.691	0.245	24.5	12.6574
siSF3B1	ES	RACGAP1	50412298	50412372	50410413	50410502	50419180	50419307	0.00144383	0.0106125	0.028	0.119	0	0.016	0.066	6.6	1.97418
siSF3B1	ES	RACGAP1	50400216	50400419	50399038	50399175	50410413	50410502	0.000746077	0.00595544	0.993	0.992	0.949	0.94	0.048	4.8	2.22509
siSF3B1	ES	RANGRF	8192820	8192906	8192575	8192732	8193130	8193409	2.92313e-11	9.93312e-10	0.804	0.782	0.446	0.423	0.359	35.9	9.00291
siSF3B1	ES	RBM23	23374814	23374868	23374544	23374662	23375403	23375577	0	2.2e-16	0.823	0.838	0.364	0.257	0.52	52	15.6576
siSF3B1	ES	RBM23	23380536	23380612	23375403	23375577	23388207	23388396	1.83501e-11	6.45695e-10	0.947	0.972	0.472	0.679	0.384	38.4	9.18997
siSF3B1	ES	RBM23	23377541	23377589	23375403	23375577	23378691	23378804	2.45238e-08	5.23083e-07	0.383	0.492	0.054	0.17	0.326	32.6	6.28143
siSF3B1	ES	RBM39	34317383	34317449	34317233	34317287	34319862	34320057	0	2.2e-16	0.987	0.987	0.763	0.745	0.233	23.3	15.6576
siSF3B1	ES	RBM39	34297145	34297196	34295041	34295123	34300940	34301018	0	2.2e-16	1	1	0.754	0.847	0.2	20	15.6576
siSF3B1	ES	RBM39	34328446	34328519	34326889	34326939	34328745	34328809	0	2.2e-16	0.272	0.213	0.047	0.045	0.197	19.7	15.6576
siSF3B1	ES	RBM39	34297145	34297178	34295041	34295123	34300940	34301018	0	2.2e-16	1	1	0.822	0.881	0.149	14.9	15.6576
siSF3B1	ES	RBM39	34297145	34297196	34295041	34295123	34302106	34302311	1.10397e-09	2.93997e-08	1	1	0.912	0.917	0.085	8.5	7.53166
siSF3B1	ES	RBM39	34297145	34297178	34295041	34295123	34302106	34302311	4.06776e-09	9.88548e-08	1	1	0.92	0.92	0.08	8	7.005
siSF3B1	ES	RBM39	34317383	34317449	34312959	34313077	34319862	34320057	3.87834e-10	1.09878e-08	1	1	0.942	0.91	0.074	7.4	7.95909
siSF3B1	ES	RBM39	34317233	34317287	34312959	34313077	34317383	34317449	0	2.2e-16	0.996	0.999	0.92	0.941	0.067	6.7	15.6576
siSF3B1	ES	RBM39	34300940	34301018	34297145	34297178	34302106	34302311	3.04167e-10	8.72548e-09	0.994	0.995	0.919	0.941	0.065	6.5	8.05921
siSF3B1	ES	RBM39	34300940	34301018	34295041	34295123	34302106	34302311	4.57135e-07	7.65975e-06	1	1	0.941	0.942	0.058	5.8	5.11579
siSF3B1	ES	RBM39	34317233	34317287	34312959	34313077	34319862	34320057	7.68163e-07	1.22764e-05	1	1	0.962	0.948	0.045	4.5	4.91093
siSF3B1	ES	RBM39	34304661	34304727	34302106	34302311	34309661	34309799	1.23193e-09	3.25597e-08	0.999	0.997	0.964	0.961	0.036	3.6	7.48732
siSF3B1	ES	RNF19A	101273769	101273983	101269286	101271474	101276261	101276423	0.00139793	0.0103255	0.949	0.986	0.847	0.846	0.121	12.1	1.98609
siSF3B1	ES	RNF19A	101272081	101272225	101269286	101271474	101276261	101276423	0.00456175	0.0288897	0.941	0.983	0.885	0.837	0.101	10.1	1.53926
siSF3B1	ES	RNF41	56606779	56606922	56604080	56604352	56607741	56607854	0.005116	0.0318535	0.089	0.121	0.185	0.013	0.006	0.6	1.49684
siSF3B1	ES	RNF7	141461485	141461749	141457050	141457358	141464000	141465645	7.58136e-06	9.89118e-05	0.618	0.855	0.383	0.289	0.4	40	4.00475
siSF3B1	ES	RNF7	141462350	141462398	141457050	141457358	141464000	141465645	9.99201e-16	5.67521e-14	0.962	0.989	0.825	0.802	0.162	16.2	13.246
siSF3B1	ES	RNF8	37342395	37342485	37339287	37339350	37344701	37344809	8.09962e-07	1.28683e-05	0.864	0.934	0.587	0.617	0.297	29.7	4.89048
siSF3B1	ES	RNPS1	2314573	2314761	2314176	2314332	2318055	2318413	5.75751e-05	0.00061238	0.75	0.87	0.576	0.676	0.184	18.4	3.21298
siSF3B1	ES	RNPS1	2312278	2312432	2305585	2305727	2312740	2312843	4.63147e-11	1.52082e-09	1	1	0.923	0.945	0.066	6.6	8.81792
siSF3B1	ES	RPAIN	5329555	5329619	5329290	5329402	5335861	5336340	2.84682e-10	8.19022e-09	0.867	0.875	0.494	0.417	0.415	41.5	8.0867
siSF3B1	ES	RPAIN	5331390	5331531	5329290	5329402	5335861	5336340	1.05284e-06	1.63684e-05	0.905	0.897	0.678	0.663	0.23	23	4.78599
siSF3B1	ES	RPAIN	5331390	5331531	5326088	5326149	5335861	5336340	0.000134479	0.00130436	0.404	0.582	0.305	0.249	0.216	21.6	2.8846
siSF3B1	ES	RPAIN	5329290	5329402	5326088	5326149	5335861	5336340	6.64354e-05	0.000694448	0.354	0.479	0.212	0.235	0.193	19.3	3.15836
siSF3B1	ES	RPAIN	5329555	5329619	5329290	5329402	5331390	5332985	2.67815e-05	0.000308049	0.976	0.968	0.813	0.785	0.173	17.3	3.51138
siSF3B1	ES	RPE	210874380	210874460	210867288	210867507	210880696	210880836	0.00739336	0.0439397	0.966	0.982	1	0.841	0.053	5.3	1.35714
siSF3B1	ES	RPL17	47017774	47017815	47017162	47017297	47017901	47017954	0	2.2e-16	0.996	0.999	0.913	0.898	0.092	9.2	15.6576
siSF3B1	ES	RPL17	47018105	47018203	47017901	47017954	47018827	47018935	3.43652e-10	9.79203e-09	0.014	0.033	0.061	0.056	-0.035	-3.5	8.00913
siSF3B1	ES	RPL17	47018105	47018203	47017901	47017954	47018644	47018834	5.50138e-10	1.52803e-08	0.103	0.147	0.366	0.288	-0.202	-20.2	7.81587
siSF3B1	ES	RPL17	47018105	47018203	47017901	47017954	47018627	47018834	8.51288e-08	1.64202e-06	0.164	0.327	0.687	0.571	-0.384	-38.4	5.78462
siSF3B1	ES	RPL24	101401272	101401336	101399933	101400059	101401614	101401751	0	2.2e-16	0.987	0.993	0.559	0.596	0.412	41.2	15.6576
siSF3B1	ES	RPLP0	120636356	120636542	120635124	120635265	120636656	120636803	0.00397146	0.0256457	0.912	0.919	0.883	0.891	0.028	2.8	1.59099
siSF3B1	ES	RPN2	35860698	35860794	35858375	35858462	35862422	35862498	0.000777024	0.00616919	0.971	0.971	0.949	0.939	0.027	2.7	2.20977
siSF3B1	ES	RPN2	35866804	35866852	35864982	35865112	35869705	35870025	1.61851e-05	0.000195388	0.032	0.038	0.007	0.014	0.025	2.5	3.7091
siSF3B1	ES	RRN3	15180221	15180311	15179985	15180115	15185171	15185228	3.94753e-11	1.31511e-09	0.873	0.898	0.692	0.597	0.241	24.1	8.88104
siSF3B1	ES	RRN3	15180221	15180311	15179985	15180115	15186365	15186471	2.45509e-09	6.168e-08	1	1	0.725	0.872	0.202	20.2	7.20986
siSF3B1	ES	RRN3	15185171	15185228	15179985	15180115	15186365	15186471	6.36632e-07	1.03495e-05	1	1	0.788	0.9	0.156	15.6	4.98508
siSF3B1	ES	RRN3	15177369	15177439	15173854	15173953	15178498	15178562	0.000620114	0.00505016	0.98	0.986	0.918	0.938	0.055	5.5	2.29669
siSF3B1	ES	RRN3	15170414	15170507	15168579	15168718	15173854	15173953	0.00140692	0.0103829	0.993	0.99	0.932	0.954	0.048	4.8	1.98368
siSF3B1	ES	RTN4	55200956	55201003	55200698	55200757	55201830	55201900	0	2.2e-16	0.985	0.989	0.742	0.706	0.263	26.3	15.6576
siSF3B1	ES	RTN4	55200956	55201003	55200698	55200757	55209650	55209789	0	2.2e-16	0.985	0.985	0.774	0.741	0.227	22.7	15.6576
siSF3B1	ES	RTN4	55200956	55201003	55199326	55200334	55201830	55201900	0	2.2e-16	1	1	0.882	0.889	0.115	11.5	15.6576
siSF3B1	ES	RTN4	55201830	55201900	55200698	55200757	55209650	55209789	0	2.2e-16	0.987	0.989	0.875	0.896	0.103	10.3	15.6576
siSF3B1	ES	RTN4	55201830	55201900	55199326	55200334	55209650	55209789	0	2.2e-16	1	1	0.959	0.937	0.052	5.2	15.6576
siSF3B1	ES	RTN4	55200698	55200757	55199326	55200334	55200956	55201003	0	2.2e-16	1	1	0.957	0.939	0.052	5.2	15.6576
siSF3B1	ES	RTN4	55200698	55200757	55199326	55200334	55201830	55201900	0	2.2e-16	1	1	0.949	0.956	0.048	4.8	15.6576
siSF3B1	ES	RTN4	55200698	55200757	55199326	55200334	55209650	55209789	0	2.2e-16	1	1	0.963	0.946	0.046	4.6	15.6576
siSF3B1	ES	RTN4	55255299	55255356	55214626	55214834	55276880	55277734	0.00285412	0.0192749	0.045	0.031	0.024	0.013	0.019	1.9	1.71501
siSF3B1	ES	RWDD1	116895220	116895334	116894020	116894148	116901457	116901523	0.00623714	0.0378396	0.974	0.968	1	0.803	0.07	7	1.42205
siSF3B1	ES	RWDD3	95712097	95712213	95709766	95710271	95712311	95712781	2.28596e-06	3.34002e-05	0.979	0.989	0.503	0.879	0.293	29.3	4.47625
siSF3B1	ES	RWDD3	95712097	95712213	95709766	95710254	95712311	95712781	8.95925e-06	0.000115121	0.935	0.956	0.628	0.742	0.26	26	3.93885
siSF3B1	ES	RWDD3	95709766	95710254	95699710	95699871	95712097	95712213	0.00199247	0.014057	0.949	0.915	1	0.985	-0.06	-6	1.85211
siSF3B1	ES	RWDD3	95709766	95710207	95699710	95699871	95712097	95712213	0.00146598	0.0107441	0.946	0.907	1	0.985	-0.066	-6.6	1.96883
siSF3B1	ES	RWDD3	95709766	95710271	95699710	95699871	95712097	95712213	0.00134403	0.00997946	0.945	0.906	1	0.985	-0.067	-6.7	2.00089
siSF3B1	ES	SEC11A	85223943	85224063	85213955	85214013	85230855	85231005	0	2.2e-16	0.946	0.952	0.802	0.862	0.117	11.7	15.6576
siSF3B1	ES	SEC11A	85257961	85258097	85234765	85234875	85259255	85259691	0.00599432	0.0365454	0.055	0.057	0.041	0.035	0.018	1.8	1.43717
siSF3B1	ES	SEMA3A	83610636	83610794	83606447	83606512	83614751	83614793	0.000717737	0.00575192	0.978	0.99	0.788	0.883	0.148	14.8	2.24019
siSF3B1	ES	SEMA3A	83689780	83689874	83675639	83675759	83739785	83739905	0.00526848	0.0327027	1	1	1	0.888	0.056	5.6	1.48542
siSF3B1	ES	SENP3-EIF4A1	7469033	7469081	7468756	7468904	7470243	7470322	0	2.2e-16	0.974	0.954	0.717	0.565	0.323	32.3	15.6576
siSF3B1	ES	SENP3-EIF4A1	7474200	7474251	7473998	7474082	7474690	7474797	2.61049e-10	7.56152e-09	0.992	0.976	0.909	0.802	0.128	12.8	8.12139
siSF3B1	ES	SENP3-EIF4A1	7481482	7481562	7481144	7481234	7481659	7482324	0	2.2e-16	0.999	0.997	0.894	0.879	0.111	11.1	15.6576
siSF3B1	ES	SENP3-EIF4A1	7477577	7477626	7475601	7476182	7477863	7477996	0	2.2e-16	1	1	0.964	0.958	0.039	3.9	15.6576
siSF3B1	ES	SKA2	57208641	57208728	57187307	57189706	57232491	57232800	0.00104582	0.00801958	0.827	0.916	0.977	0.947	-0.091	-9.1	2.09585
siSF3B1	ES	SKA2	57196679	57196856	57187307	57189706	57232491	57232800	0.000918018	0.00715864	0.805	0.927	0.978	0.95	-0.098	-9.8	2.14517
siSF3B1	ES	SLC25A32	104417003	104417089	104415391	104415552	104419861	104420012	6.98784e-09	1.62895e-07	0.871	0.959	0.735	0.699	0.198	19.8	6.78809
siSF3B1	ES	SLC25A32	104413743	104413889	104410865	104412774	104414168	104414282	8.99781e-07	1.41891e-05	0.99	0.994	0.902	0.883	0.099	9.9	4.84804
siSF3B1	ES	SLC25A39	42399067	42399135	42398801	42398926	42399786	42399920	1.39991e-09	3.66573e-08	0.973	0.979	0.9	0.842	0.105	10.5	7.43584
siSF3B1	ES	SLC35D2	99122435	99122503	99114319	99114391	99126745	99126832	4.55351e-09	1.09585e-07	0.96	0.991	0.863	0.858	0.115	11.5	6.96025
siSF3B1	ES	SLC38A1	46602836	46602910	46601311	46601404	46622935	46623051	2.97238e-08	6.27025e-07	1	1	0.94	0.929	0.066	6.6	6.20272
siSF3B1	ES	SLC38A1	46648596	46648719	46636982	46637097	46662308	46663208	8.23425e-05	0.00084164	0.207	0.302	0.657	0.482	-0.315	-31.5	3.07487
siSF3B1	ES	SLC38A2	46764294	46764410	46761049	46761123	46764558	46764640	0	2.2e-16	0.968	0.962	0.777	0.823	0.165	16.5	15.6576
siSF3B1	ES	SLC38A2	46760646	46760728	46758889	46758972	46760858	46760951	1.8332e-12	7.31153e-11	1	0.998	0.943	0.929	0.063	6.3	10.136
siSF3B1	ES	SLC39A9	69908785	69908983	69890810	69890919	69921528	69921614	0.000469363	0.00396022	1	0.992	0.943	0.878	0.086	8.6	2.40228
siSF3B1	ES	SMARCC2	56563312	56563479	56561843	56561978	56563559	56563695	2.08722e-14	1.02919e-12	1	0.991	0.757	0.459	0.388	38.8	11.9875
siSF3B1	ES	SMARCC2	56577644	56577714	56575787	56575863	56577958	56578028	3.95932e-08	8.13296e-07	0.973	0.969	0.612	0.78	0.275	27.5	6.08975
siSF3B1	ES	SMARCC2	56566720	56566813	56566368	56566488	56567479	56567633	0.000437071	0.00371676	0.084	0.056	0	0.016	0.062	6.2	2.42984
siSF3B1	ES	SMARCD1	50481145	50481268	50480538	50480661	50482303	50482420	4.14113e-14	1.96537e-12	0.882	0.824	0.484	0.561	0.331	33.1	11.7066
siSF3B1	ES	SMARCD1	50483666	50483768	50482303	50482420	50484023	50484185	5.28444e-06	7.12262e-05	1	1	0.886	0.934	0.09	9	4.14736
siSF3B1	ES	SMARCD1	50490632	50490755	50488219	50488355	50492496	50492598	1.89313e-06	2.81026e-05	0.977	0.949	0.896	0.853	0.088	8.8	4.55125
siSF3B1	ES	SMG5	156236331	156236469	156235571	156236171	156237260	156237469	0	2.2e-16	0.972	0.975	0.711	0.656	0.29	29	15.6576
siSF3B1	ES	SMG5	156242110	156242189	156238080	156238206	156243151	156243241	0.00295135	0.0198382	0.987	0.969	0.902	0.925	0.065	6.5	1.7025
siSF3B1	ES	SMG7	183518342	183518423	183515100	183515472	183518898	183519058	3.33067e-16	1.9708e-14	1	0.986	0.723	0.739	0.262	26.2	13.7054
siSF3B1	ES	SMG7	183518342	183518423	183514064	183514447	183518898	183519058	7.20403e-10	1.97148e-08	1	1	0.799	0.73	0.236	23.6	7.70521
siSF3B1	ES	SMG7	183515100	183515472	183514064	183514447	183518898	183519058	1.59425e-07	2.90775e-06	1	1	0.916	0.876	0.104	10.4	5.53644
siSF3B1	ES	SMG7	183520179	183520325	183519885	183520056	183520952	183523328	8.53073e-08	1.6444e-06	1	1	0.897	0.907	0.098	9.8	5.78399
siSF3B1	ES	SMG7	183516237	183516387	183515100	183515472	183518342	183518423	0.000528329	0.00438801	0.136	0.078	0.044	0.028	0.071	7.1	2.35773
siSF3B1	ES	SMIM7	16770205	16770258	16764845	16764936	16770895	16770968	7.63367e-12	2.8266e-10	1	1	0.58	0.806	0.307	30.7	9.54874
siSF3B1	ES	SMIM7	16770205	16770258	16764845	16764936	16770769	16770811	5.07816e-13	2.15088e-11	0.983	0.983	0.823	0.861	0.141	14.1	10.6674
siSF3B1	ES	SMIM7	16770769	16770811	16770205	16770258	16770895	16770968	2.77391e-11	9.48025e-10	0.992	0.996	0.866	0.891	0.115	11.5	9.02318
siSF3B1	ES	SMIM7	16770205	16770258	16756958	16758072	16770769	16770811	4.82649e-08	9.75829e-07	0.985	0.992	0.893	0.861	0.111	11.1	6.01063
siSF3B1	ES	SMIM7	16764845	16764936	16756958	16758072	16770205	16770258	0.000282955	0.00253144	0.901	0.909	0.818	0.82	0.086	8.6	2.59663
siSF3B1	ES	SMIM7	16764845	16764936	16756958	16758072	16770769	16770811	8.56734e-07	1.35462e-05	0.986	0.995	0.96	0.902	0.059	5.9	4.86818
siSF3B1	ES	SMS	21990624	21990689	21985313	21985434	21995178	21995354	0	2.2e-16	0.987	0.969	0.611	0.576	0.385	38.5	15.6576
siSF3B1	ES	SNAPC5	66787667	66787757	66786752	66786890	66789979	66790146	1.2449e-08	2.78938e-07	0.681	0.799	0.24	0.397	0.421	42.1	6.55449
siSF3B1	ES	SNHG15	45023955	45024025	45023420	45023645	45025619	45025696	0	2.2e-16	0.979	1	0.506	0.577	0.448	44.8	15.6576
siSF3B1	ES	SNHG21	83425481	83425537	83423380	83423536	83425655	83425691	5.30611e-07	8.76984e-06	0.545	0.671	0.254	0.191	0.386	38.6	5.05701
siSF3B1	ES	SNHG5	86387671	86387750	86387141	86387210	86387853	86387906	0	2.2e-16	0.987	0.995	0.684	0.726	0.286	28.6	15.6576
siSF3B1	ES	SNHG5	86387512	86387593	86387141	86387210	86387853	86387906	0	2.2e-16	0.984	0.996	0.759	0.684	0.268	26.8	15.6576
siSF3B1	ES	SNHG5	86387512	86387593	86387141	86387210	86387671	86387750	0	2.2e-16	0.969	0.988	0.873	0.895	0.094	9.4	15.6576
siSF3B1	ES	SNHG6	67834848	67834960	67834558	67834627	67837671	67837777	0	2.2e-16	0.792	0.802	0.56	0.536	0.249	24.9	15.6576
siSF3B1	ES	SNHG6	67834558	67834627	67834164	67834349	67834848	67834960	0	2.2e-16	0.982	0.98	0.801	0.803	0.179	17.9	15.6576
siSF3B1	ES	SNHG8	119200543	119200586	119199916	119200292	119200778	119200978	0.00331929	0.0219711	0.994	0.996	0.943	0.94	0.053	5.3	1.65815
siSF3B1	ES	SNRPA	41263236	41263409	41256758	41257386	41265335	41265515	0.000283735	0.00253717	0.996	0.996	0.937	0.966	0.044	4.4	2.59565
siSF3B1	ES	SNRPA1	101826418	101826498	101825930	101826006	101827112	101827215	0	2.2e-16	0.902	0.892	0.615	0.543	0.318	31.8	15.6576
siSF3B1	ES	SNRPA1	101827860	101827907	101827112	101827215	101835301	101835460	0.000163213	0.00155591	1	0.993	0.859	0.873	0.13	13	2.80802
siSF3B1	ES	SNRPA1	101827860	101827907	101827112	101827215	101832166	101832245	2.34355e-05	0.000272781	1	0.998	0.838	0.977	0.092	9.2	3.56419
siSF3B1	ES	SNX14	86223787	86223952	86223517	86223613	86224223	86224347	0	2.2e-16	0.967	0.946	0.39	0.547	0.488	48.8	15.6576
siSF3B1	ES	SNX14	86248555	86248582	86246509	86246642	86251702	86251761	1.96065e-13	8.66871e-12	0.36	0.409	0.109	0.047	0.306	30.6	11.062
siSF3B1	ES	SNX14	86267693	86267778	86259440	86259597	86275049	86275137	0.00107968	0.00824202	1	0.992	0.928	0.902	0.081	8.1	2.08397
siSF3B1	ES	SNX25	186241886	186242018	186231788	186231970	186244681	186244954	7.04808e-07	1.13523e-05	1	0.979	0.877	0.566	0.268	26.8	4.94491
siSF3B1	ES	SPTAN1	131365821	131365869	131362358	131362394	131366604	131366696	1.87628e-14	9.31357e-13	1	0.997	0.669	0.801	0.263	26.3	12.0309
siSF3B1	ES	SPTAN1	131355261	131355321	131353755	131353904	131356453	131356652	0.00116228	0.00878795	0.477	0.623	0.35	0.369	0.191	19.1	2.05611
siSF3B1	ES	SPTAN1	131369882	131369982	131367574	131367756	131370130	131370328	9.80895e-08	1.86958e-06	1	1	0.899	0.911	0.095	9.5	5.72826
siSF3B1	ES	SPTAN1	131339630	131339785	131339407	131339552	131340388	131340524	0.00234929	0.0162561	1	1	1	0.916	0.042	4.2	1.78898
siSF3B1	ES	SREK1	65466412	65466775	65465878	65465998	65470773	65470869	0.00024875	0.00225735	0.941	0.938	0.738	0.825	0.158	15.8	2.6464
siSF3B1	ES	SRP19	112200317	112200429	112200153	112200225	112203100	112204089	0.00165303	0.0119239	0.992	0.985	0.881	0.972	0.062	6.2	1.92358
siSF3B1	ES	SRP19	112200317	112200429	112200153	112200225	112203068	112204089	2.01761e-05	0.000238341	1	0.995	0.961	0.941	0.047	4.7	3.6228
siSF3B1	ES	SRP19	112198204	112198280	112196884	112197114	112200153	112200225	0.00313573	0.0209238	1	1	1	0.943	0.028	2.8	1.67936
siSF3B1	ES	SRSF7	38973285	38973321	38970740	38972329	38973835	38973889	0	2.2e-16	0.824	0.869	0.576	0.535	0.291	29.1	15.6576
siSF3B1	ES	SRSF7	38975188	38975299	38973835	38973889	38975720	38975795	0	2.2e-16	1	1	0.928	0.899	0.087	8.7	15.6576
siSF3B1	ES	SSFA2	182760756	182760806	182757341	182757387	182761634	182761691	1.99868e-09	5.09673e-08	0.99	1	0.723	0.887	0.19	19	7.29271
siSF3B1	ES	STRADA	61784606	61784778	61783994	61784099	61787850	61787974	2.94209e-14	1.42706e-12	0.898	0.968	0.45	0.455	0.481	48.1	11.8456
siSF3B1	ES	STX4	31046290	31046361	31045782	31045857	31049246	31049355	0.00533229	0.0330342	0.995	0.997	1	0.94	0.026	2.6	1.48104
siSF3B1	ES	STX8	9408354	9408479	9395145	9395238	9471687	9471787	4.90167e-06	6.64739e-05	0.983	1	0.862	0.919	0.101	10.1	4.17735
siSF3B1	ES	STX8	9408354	9408479	9395145	9395238	9448488	9448599	0.000938002	0.00729916	0.954	0.984	0.809	0.933	0.098	9.8	2.13673
siSF3B1	ES	STXBP2	7708050	7708131	7707868	7707934	7709499	7709638	0.00242553	0.0167204	0.952	0.917	0.417	0.817	0.318	31.8	1.77675
siSF3B1	ES	SYNCRIP	86346986	86347074	86346684	86346861	86349938	86350046	1.19904e-14	6.0839e-13	0.994	0.993	0.831	0.927	0.115	11.5	12.2158
siSF3B1	ES	SYNCRIP	86328985	86329135	86328535	86328657	86332199	86332405	0	2.2e-16	1	0.997	0.897	0.899	0.1	10	15.6576
siSF3B1	ES	SYNCRIP	86346960	86347074	86346684	86346861	86349938	86350046	1.36902e-12	5.52315e-11	0.997	0.997	0.913	0.964	0.058	5.8	10.2578
siSF3B1	ES	SYNCRIP	86328535	86328657	86324698	86325065	86332199	86332405	0.000383919	0.00331694	0.993	0.993	0.99	0.948	0.024	2.4	2.47926
siSF3B1	ES	TACC2	123972856	123972892	123969911	123971223	123974905	123974966	1.25777e-05	0.00015563	0.127	0.218	0.037	0.048	0.13	13	3.80791
siSF3B1	ES	TACC2	123974905	123974966	123969911	123971223	123976141	123976343	0.00020211	0.00188206	1	1	0.899	0.94	0.081	8.1	2.72537
siSF3B1	ES	TDP1	90442124	90442159	90437518	90437615	90446883	90446976	0.000588238	0.00482559	0.986	0.973	0.874	0.789	0.148	14.8	2.31645
siSF3B1	ES	TDP1	90429451	90430017	90422245	90422314	90432490	90432534	0.00451277	0.0286313	1	1	1	0.807	0.097	9.7	1.54316
siSF3B1	ES	THYN1	134118702	134118853	134118172	134118378	134119060	134119156	5.72872e-08	1.14051e-06	0.708	0.648	0.398	0.267	0.345	34.5	5.9429
siSF3B1	ES	THYN1	134119721	134119814	134119060	134119156	134120168	134120237	2.27779e-05	0.000266065	1	0.994	0.944	0.87	0.09	9	3.57501
siSF3B1	ES	TIMM8B	111956701	111957034	111955538	111956186	111957363	111957522	0.0025034	0.0172004	0.178	0.281	0.092	0.16	0.104	10.4	1.76446
siSF3B1	ES	TLE1	84249011	84249216	84235355	84235472	84300590	84300635	1.2178e-10	3.76008e-09	0.96	0.728	0.137	0.296	0.627	62.7	8.4248
siSF3B1	ES	TLE1	84268888	84268951	84235355	84235472	84300590	84300635	0	2.2e-16	0.975	0.889	0.334	0.428	0.551	55.1	15.6576
siSF3B1	ES	TLE1	84267128	84267203	84249011	84249216	84300590	84300635	2.3892e-06	3.47635e-05	0.967	0.973	0.648	0.764	0.264	26.4	4.45888
siSF3B1	ES	TLE1	84249011	84249216	84235355	84235472	84267128	84267203	4.32468e-06	5.94213e-05	0.901	0.849	0.61	0.615	0.262	26.2	4.22606
siSF3B1	ES	TLE1	84199362	84199439	84198597	84199220	84200419	84200570	1.00253e-13	4.58244e-12	1	1	0.794	0.763	0.222	22.2	11.3389
siSF3B1	ES	TLE1	84268888	84268951	84249011	84249216	84300590	84300635	4.48072e-05	0.000489268	0.954	0.983	0.692	0.842	0.202	20.2	3.31045
siSF3B1	ES	TLE1	84302248	84302349	84300747	84300811	84303131	84303596	0.00238431	0.0164678	0.969	0.986	0.794	0.954	0.104	10.4	1.78336
siSF3B1	ES	TLE1	84300590	84300635	84235355	84235472	84300747	84300811	4.05615e-05	0.000447608	1	1	1	0.8	0.1	10	3.3491
siSF3B1	ES	TLE1	84300590	84300635	84268888	84268951	84300747	84300811	0.000353854	0.00308634	1	1	0.945	0.944	0.056	5.6	2.51056
siSF3B1	ES	TLE1	84267128	84267203	84235355	84235472	84268888	84268951	0.001592	0.0115368	1	1	1	0.903	0.048	4.8	1.93791
siSF3B1	ES	TMEM106C	48360990	48361044	48357991	48358206	48361915	48362661	0	2.2e-16	0.953	0.932	0.374	0.333	0.589	58.9	15.6576
siSF3B1	ES	TMEM106C	48359064	48359128	48357991	48358206	48361915	48362661	0	2.2e-16	0.962	0.932	0.433	0.353	0.554	55.4	15.6576
siSF3B1	ES	TMEM106C	48360990	48361044	48359064	48359128	48361915	48362661	1.09766e-08	2.48571e-07	0.99	0.994	0.62	0.867	0.248	24.8	6.60455
siSF3B1	ES	TMEM206	212548534	212548642	212537815	212538718	212553236	212553379	5.85554e-12	2.20247e-10	1	0.96	0.636	0.462	0.431	43.1	9.65709
siSF3B1	ES	TMEM206	212550903	212551048	212537815	212538718	212553236	212553379	4.32987e-15	2.30514e-13	1	0.972	0.575	0.594	0.401	40.1	12.6373
siSF3B1	ES	TMEM206	212548534	212548642	212537815	212538718	212550903	212551048	1.58632e-07	2.89545e-06	0.949	0.911	0.611	0.626	0.311	31.1	5.53828
siSF3B1	ES	TMEM206	212550903	212551048	212548534	212548642	212553236	212553379	0.000115253	0.00113718	1	0.963	0.661	0.841	0.231	23.1	2.94417
siSF3B1	ES	TMEM70	74891313	74891406	74890990	74891096	74893389	74895018	1.3699e-11	4.90748e-10	0.079	0.109	0.01	0.02	0.079	7.9	9.30914
siSF3B1	ES	TMEM87A	42564260	42564321	42560144	42560230	42565452	42565782	6.42142e-06	8.51422e-05	0.947	0.989	0.886	0.809	0.12	12	4.06986
siSF3B1	ES	TMEM87A	42519003	42519107	42512259	42512333	42519908	42519967	0.00401988	0.0259133	1	1	0.865	0.966	0.085	8.5	1.58648
siSF3B1	ES	TMPO	98938728	98938839	98931252	98931350	98940136	98940225	4.52402e-07	7.59114e-06	0.739	0.827	0.564	0.488	0.257	25.7	5.11969
siSF3B1	ES	TMPO	98938728	98938839	98938219	98938315	98940136	98940225	0.00441437	0.0280886	0.996	1	1	0.92	0.038	3.8	1.55147
siSF3B1	ES	TPD52L2	62507168	62507228	62505020	62505169	62514071	62514173	4.88573e-05	0.000527833	0.558	0.712	0.332	0.448	0.245	24.5	3.2775
siSF3B1	ES	TPD52L2	62520542	62520591	62514071	62514173	62521202	62522898	3.33067e-16	1.9708e-14	0.997	0.991	0.865	0.89	0.117	11.7	13.7054
siSF3B1	ES	TRIM16L	18635351	18635447	18630837	18631071	18638189	18639431	0	2.2e-16	0.973	0.985	0.819	0.802	0.168	16.8	15.6576
siSF3B1	ES	TRIM16L	18634382	18634548	18630837	18631071	18635351	18635447	0	2.2e-16	0.954	0.954	0.837	0.841	0.115	11.5	15.6576
siSF3B1	ES	TRIP10	6743204	6743267	6742977	6743125	6743504	6743609	0	2.2e-16	1	1	0.855	0.712	0.217	21.7	15.6576
siSF3B1	ES	TRIP10	6741235	6741292	6741020	6741136	6742977	6743125	3.57669e-12	1.38114e-10	0.99	0.995	0.865	0.88	0.12	12	9.85976
siSF3B1	ES	TRMT2B	100276956	100277051	100276089	100276304	100278458	100278605	3.51417e-06	4.9287e-05	1	0.974	0.807	0.819	0.174	17.4	4.30727
siSF3B1	ES	TRPT1	63991571	63991685	63991270	63991439	63991756	63991813	0.00484495	0.0304046	0.913	0.907	0.413	0.811	0.298	29.8	1.51706
siSF3B1	ES	TRPT1	63991571	63991682	63991270	63991439	63991756	63991813	0.00600836	0.0366198	0.948	0.938	0.492	0.895	0.249	24.9	1.43628
siSF3B1	ES	TRPT1	63992272	63992442	63992014	63992189	63992970	63993052	0.000877752	0.0068753	0.835	0.958	1	1	-0.104	-10.4	2.16271
siSF3B1	ES	TSPAN17	176078754	176078901	176074387	176074703	176079743	176079914	3.09155e-09	7.66021e-08	0.888	0.782	0.446	0.514	0.355	35.5	7.11576
siSF3B1	ES	TSPAN17	176083895	176083957	176083700	176083817	176084518	176086059	2.90944e-05	0.000331258	0.923	0.949	0.709	0.777	0.193	19.3	3.47983
siSF3B1	ES	TSPAN17	176081895	176082021	176079743	176079914	176083078	176083126	8.84822e-05	0.00089776	1	1	0.956	0.924	0.06	6	3.04684
siSF3B1	ES	TULP3	3042583	3042696	3040202	3040406	3046796	3046895	0.000581771	0.00477913	1	0.971	1	0.755	0.108	10.8	2.32065
siSF3B1	ES	TULP3	3029928	3030088	3018694	3018746	3031427	3031568	0.000263703	0.00237853	0.962	0.966	0.945	0.771	0.106	10.6	2.62369
siSF3B1	ES	TULP3	3039413	3039511	3031427	3031568	3040202	3040406	5.63939e-05	0.000601039	0.99	1	0.944	0.909	0.069	6.9	3.2211
siSF3B1	ES	TXNRD1	104682708	104682818	104680459	104681124	104705067	104705190	0	2.2e-16	0.926	0.973	0.762	0.801	0.168	16.8	15.6576
siSF3B1	ES	TXNRD1	104682708	104682818	104680459	104680887	104705067	104705190	0	2.2e-16	0.873	0.944	0.752	0.738	0.163	16.3	15.6576
siSF3B1	ES	UBE2L3	21947149	21947245	21921835	21922060	21965145	21965332	1.11022e-16	6.8701e-15	0.993	0.993	0.952	0.923	0.055	5.5	14.163
siSF3B1	ES	UBE2V1	48713019	48713357	48700665	48700791	48729643	48729735	1.14577e-08	2.58874e-07	0.939	0.959	0.792	0.8	0.153	15.3	6.58691
siSF3B1	ES	UBE2V1	48713208	48713348	48700665	48700791	48729643	48729735	8.54238e-07	1.35211e-05	0.969	0.981	0.94	0.902	0.054	5.4	4.86899
siSF3B1	ES	UBE2V1	48713208	48713357	48700665	48700791	48729643	48729735	1.50473e-07	2.76178e-06	0.981	0.988	0.952	0.934	0.041	4.1	5.55881
siSF3B1	ES	UBE4A	118255546	118255660	118255349	118255450	118257152	118257327	0	2.2e-16	1	0.988	0.425	0.644	0.46	46	15.6576
siSF3B1	ES	UBE4A	118245610	118245944	118244208	118244400	118247288	118247409	2.11474e-10	6.23176e-09	0.986	0.969	0.608	0.764	0.292	29.2	8.20539
siSF3B1	ES	UBE4A	118243800	118244003	118243221	118243381	118244208	118244400	3.61458e-09	8.87484e-08	1	0.947	0.725	0.738	0.242	24.2	7.05184
siSF3B1	ES	UBXN1	62444284	62444477	62443969	62444111	62444989	62445106	6.17986e-09	1.45544e-07	0.991	0.981	0.941	0.791	0.12	12	6.83701
siSF3B1	ES	UCHL1	41259625	41259754	41258897	41259026	41262663	41262814	0	2.2e-16	0.988	0.994	0.872	0.868	0.121	12.1	15.6576
siSF3B1	ES	UCHL1	41265241	41265308	41263731	41263817	41266119	41266178	0	2.2e-16	1	1	0.936	0.952	0.056	5.6	15.6576
siSF3B1	ES	UCHL1	41263892	41263940	41263731	41263817	41266119	41266178	2.22045e-15	1.22262e-13	1	1	0.956	0.957	0.044	4.4	12.9127
siSF3B1	ES	UCHL1	41263892	41263940	41263731	41263817	41265241	41265308	0	2.2e-16	0.995	0.997	0.947	0.962	0.042	4.2	15.6576
siSF3B1	ES	UFM1	38932229	38932269	38928375	38928433	38933437	38933470	9.08273e-13	3.75085e-11	0.975	1	0.792	0.803	0.19	19	10.4259
siSF3B1	ES	USP24	55545210	55545332	55544210	55544324	55546994	55547097	2.36938e-09	5.97286e-08	1	1	0.734	0.748	0.259	25.9	7.22382
siSF3B1	ES	USP24	55558493	55558589	55557695	55557799	55559609	55559760	0.000517467	0.00430983	0.983	1	0.795	0.875	0.157	15.7	2.36554
siSF3B1	ES	USP25	17181127	17181204	17177439	17177577	17183455	17183529	7.37243e-07	1.18331e-05	0.972	0.988	0.752	0.695	0.256	25.6	4.9269
siSF3B1	ES	USP25	17172075	17172162	17163820	17163983	17177439	17177577	0.000187511	0.00176073	0.965	1	0.794	0.836	0.167	16.7	2.75431
siSF3B1	ES	USP25	17202849	17202920	17199295	17199522	17203719	17203948	0.000116861	0.00115075	1	0.99	1	0.786	0.102	10.2	2.93902
siSF3B1	ES	USP33	78180298	78180468	78178884	78178966	78183551	78183732	0.00145633	0.0106879	0.978	1	0.855	0.915	0.104	10.4	1.97111
siSF3B1	ES	USP33	78181426	78181553	78180298	78180468	78183551	78183732	0.000233875	0.00213474	0.99	1	0.879	0.928	0.092	9.2	2.67066
siSF3B1	ES	USP33	78195544	78195623	78193979	78194397	78196302	78196416	6.68148e-05	0.000697818	1	1	1	0.874	0.063	6.3	3.15626
siSF3B1	ES	VCAN	82815167	82818128	82807921	82808215	82841355	82841469	0	2.2e-16	0.904	0.972	0.463	0.466	0.473	47.3	15.6576
siSF3B1	ES	VCAN	82815167	82818128	82807921	82808215	82832825	82838087	0.000945286	0.00734911	0.193	0.353	0.151	0.151	0.122	12.2	2.13377
siSF3B1	ES	VCAN	82832825	82838087	82807921	82808215	82841355	82841469	1.02396e-12	4.19943e-11	0.987	0.993	0.916	0.909	0.077	7.7	10.3768
siSF3B1	ES	VEZT	95650325	95650398	95645715	95645847	95656681	95656857	1.25347e-05	0.000155162	0.853	0.862	0.577	0.531	0.303	30.3	3.80921
siSF3B1	ES	VEZT	95650325	95650398	95645715	95645847	95650925	95651015	1.54428e-08	3.41516e-07	0.378	0.448	0.218	0.205	0.202	20.2	6.46659
siSF3B1	ES	VEZT	95676088	95676420	95660132	95660408	95681439	95681633	2.38329e-05	0.000276811	1	0.997	0.871	0.973	0.077	7.7	3.55782
siSF3B1	ES	VHL	10188197	10188320	10183318	10183871	10191470	10195354	0.0075307	0.0446222	1	0.983	0.952	0.941	0.045	4.5	1.35045
siSF3B1	ES	VLDLR	2648207	2648347	2647473	2647592	2648668	2648810	0.00109076	0.00831165	1	0.989	0.763	0.893	0.166	16.6	2.08031
siSF3B1	ES	VLDLR	2644956	2645082	2644733	2644853	2645573	2645745	0.000184867	0.00173728	1	1	0.85	0.889	0.131	13.1	2.76013
siSF3B1	ES	VPS29	110937339	110937351	110933816	110934008	110939853	110939945	1.46152e-08	3.24178e-07	0.49	0.331	0.162	0.147	0.256	25.6	6.48922
siSF3B1	ES	VPS29	110937261	110937351	110933816	110934008	110939853	110939945	1.93167e-07	3.47147e-06	0.061	0.039	0.018	0.002	0.04	4	5.45949
siSF3B1	ES	VPS29	110930800	110931036	110929327	110929927	110933816	110933899	0.00299272	0.020055	0.971	0.968	0.938	0.945	0.028	2.8	1.69778
siSF3B1	ES	WDR1	10090287	10090365	10089916	10089997	10099334	10099515	7.53375e-12	2.79134e-10	1	1	0.965	0.947	0.044	4.4	9.55419
siSF3B1	ES	WDR45B	80583264	80583359	80579484	80579675	80601824	80601899	0.000714101	0.00572851	0.993	0.979	0.941	0.938	0.046	4.6	2.24196
siSF3B1	ES	WWP1	87447861	87447933	87447680	87447756	87450813	87450902	0	2.2e-16	0.987	0.98	0.54	0.574	0.427	42.7	15.6576
siSF3B1	ES	WWP1	87410800	87410867	87393733	87393858	87414247	87414432	0.00488763	0.0306402	0.722	0.811	0.578	0.548	0.204	20.4	1.51371
siSF3B1	ES	WWP1	87410570	87410708	87393733	87393858	87414247	87414432	0.00296854	0.0199311	0.783	0.877	0.649	0.655	0.178	17.8	1.70047
siSF3B1	ES	WWP1	87414247	87414432	87393733	87393858	87423766	87424103	0.000325889	0.00287319	1	1	0.893	0.935	0.086	8.6	2.54164
siSF3B1	ES	XPOT	64811825	64811895	64810477	64810534	64812655	64812874	0	2.2e-16	0.973	0.981	0.849	0.787	0.159	15.9	15.6576
siSF3B1	ES	XPOT	64816784	64816823	64815014	64815251	64816961	64817024	0	2.2e-16	1	1	0.84	0.87	0.145	14.5	15.6576
siSF3B1	ES	XPOT	64833023	64833095	64829406	64829454	64838854	64838911	1.50439e-07	2.76178e-06	1	0.993	0.871	0.958	0.082	8.2	5.55881
siSF3B1	ES	XPOT	64838854	64838911	64833023	64833095	64841884	64842463	2.22811e-05	0.00026103	1	0.981	0.904	0.944	0.067	6.7	3.58331
siSF3B1	ES	XPOT	64828573	64828689	64828286	64828403	64829406	64829454	5.46895e-05	0.000585037	0.993	0.997	0.939	0.962	0.045	4.5	3.23282
siSF3B1	ES	YIPF1	54320673	54320724	54317391	54317943	54325728	54325826	2.23434e-06	3.27346e-05	0.463	0.573	0.219	0.179	0.319	31.9	4.48499
siSF3B1	ES	YIPF1	54348785	54348949	54344314	54344395	54354579	54354659	1.18783e-05	0.000148117	0.942	0.958	0.682	0.812	0.203	20.3	3.8294
siSF3B1	ES	YIPF1	54343987	54344075	54337044	54337161	54344314	54344395	2.25577e-08	4.83576e-07	1	1	0.742	0.861	0.199	19.9	6.31554
siSF3B1	ES	YIPF1	54354916	54355136	54354579	54354659	54355385	54355487	0.00504899	0.0315056	0.241	0.211	0.128	0.107	0.108	10.8	1.50161
siSF3B1	ES	YIPF1	54331872	54332055	54325728	54325826	54337044	54337161	0.00827736	0.048389	0.918	0.984	1	0.708	0.097	9.7	1.31525
siSF3B1	ES	YPEL5	30378715	30378776	30369749	30369928	30379493	30379658	0.000207866	0.00192782	0.048	0.034	0	0.004	0.039	3.9	2.71493
siSF3B1	ES	YPEL5	30371110	30371407	30369749	30369928	30378715	30378776	0.000419378	0.00358579	0.813	0.894	1	1	-0.147	-14.7	2.44542
siSF3B1	ES	ZC3H14	89068267	89068427	89044328	89044484	89073586	89073707	5.43302e-07	8.9547e-06	0.472	0.793	0.06	0.184	0.511	51.1	5.04795
siSF3B1	ES	ZC3H14	89069171	89069404	89044328	89044484	89073586	89073707	1.15471e-06	1.78356e-05	0.693	0.931	0.18	0.467	0.489	48.9	4.74871
siSF3B1	ES	ZC3H14	89069171	89069389	89044328	89044484	89073586	89073707	1.00379e-05	0.000127357	0.556	0.885	0.15	0.333	0.479	47.9	3.89498
siSF3B1	ES	ZC3H14	89063077	89063152	89044328	89044484	89073586	89073707	1.74024e-09	4.4819e-08	0.79	0.943	0.462	0.551	0.36	36	7.34854
siSF3B1	ES	ZC3H14	89029994	89030037	89029252	89029513	89034382	89034497	5.36026e-05	0.00057434	1	1	0.946	0.857	0.099	9.9	3.24083
siSF3B1	ES	ZC3H14	89044328	89044484	89042183	89042284	89063077	89063152	0.0079032	0.0464912	0.989	0.984	0.904	0.963	0.053	5.3	1.33263
siSF3B1	ES	ZC3H14	89077177	89077284	89076058	89076147	89078088	89079853	0.00252713	0.0173394	1	0.99	0.962	0.942	0.043	4.3	1.76097
siSF3B1	ES	ZCCHC17	31821675	31821821	31811803	31811895	31836878	31837800	0.000338634	0.00297102	0.952	0.981	0.664	0.861	0.204	20.4	2.52709
siSF3B1	ES	ZCCHC17	31819486	31819587	31811803	31811895	31836878	31837800	6.50589e-05	0.000681978	0.953	0.986	0.704	0.85	0.193	19.3	3.16623
siSF3B1	ES	ZCCHC17	31791955	31792013	31782890	31783011	31810021	31810122	7.19277e-06	9.43805e-05	0.983	0.995	0.793	0.929	0.128	12.8	4.02512
siSF3B1	ES	ZDHHC3	44974398	44974482	44970797	44970928	44974609	44974691	0.00135784	0.0100728	0.14	0.232	0.137	0.085	0.075	7.5	1.99685
siSF3B1	ES	ZFAS1	47897439	47897501	47897021	47897107	47905581	47905795	0	2.2e-16	0.685	0.701	0.223	0.229	0.467	46.7	15.6576
siSF3B1	ES	ZFAS1	47897021	47897107	47895640	47895745	47905581	47905795	0.00693325	0.0415206	0.887	0.867	0.845	0.819	0.045	4.5	1.38174
siSF3B1	ES	ZFPM2-AS1	106939878	106939945	106810552	106810670	107072608	107072731	3.88221e-06	5.39906e-05	0.683	0.84	0.273	0.432	0.409	40.9	4.26768
siSF3B1	ES	ZFPM2-AS1	106799676	106799824	106799294	106799449	106810552	106810670	3.3715e-08	7.03237e-07	1	1	0.752	0.79	0.229	22.9	6.1529
siSF3B1	ES	ZFPM2-AS1	106799294	106799449	106797289	106797445	106799676	106799824	0.00339508	0.0224203	0.876	0.941	0.805	0.723	0.144	14.4	1.64936
siSF3B1	ES	ZNF195	3394806	3394886	3392806	3392933	3400267	3400452	2.8819e-05	0.000328625	0.315	0.458	0.117	0.135	0.261	26.1	3.4833
siSF3B1	ES	ZNF195	3394806	3394905	3392806	3392933	3400267	3400452	0.000901568	0.00704885	0.159	0.295	0.108	0.072	0.137	13.7	2.15188
siSF3B1	ES	ZNF207	30688486	30688534	30687910	30687986	30689932	30690003	0	2.2e-16	0.898	0.907	0.525	0.512	0.384	38.4	15.6576
siSF3B1	ES	ZNF207	30688486	30688534	30687616	30687784	30689932	30690003	0	2.2e-16	1	1	0.619	0.767	0.307	30.7	15.6576
siSF3B1	ES	ZNF207	30693683	30693776	30692348	30692506	30694790	30695033	1.74862e-05	0.000209268	0.318	0.309	0.207	0.199	0.11	11	3.6793
siSF3B1	ES	ZNF207	30687910	30687986	30687616	30687784	30689932	30690003	2.03726e-13	8.9807e-12	1	1	0.852	0.946	0.101	10.1	11.0467
siSF3B1	ES	ZNF207	30689932	30690003	30687616	30687784	30692348	30692506	0.00267713	0.0182152	0.995	1	0.928	0.97	0.048	4.8	1.73957
siSF3B1	ES	ZNF3	99674925	99675056	99673164	99673253	99679257	99679387	0.000395839	0.00340657	0.811	0.895	0.254	0.603	0.424	42.4	2.46768
siSF3B1	ES	ZNF3	99674925	99675056	99673164	99673253	99677158	99677279	0.00046438	0.0039204	0.973	0.98	0.682	0.881	0.195	19.5	2.40667
siSF3B1	ES	ZNF638	71655676	71655781	71653589	71654544	71658456	71658558	9.32587e-15	4.79327e-13	0.882	0.93	0.608	0.573	0.316	31.6	12.3194
siSF3B1	ES	ZNF638	71627241	71627310	71626688	71626775	71627607	71627648	1.2042e-07	2.25828e-06	1	1	0.893	0.879	0.114	11.4	5.64622
siSF3B1	ES	ZNF638	71575882	71577401	71558884	71559005	71582848	71582910	0.00735345	0.0437462	0.975	0.986	0.962	0.895	0.052	5.2	1.35906
siSF3B1	ES	ZSWIM7	15884353	15884458	15879874	15881477	15890579	15890682	0	2.2e-16	1	0.994	0.56	0.639	0.397	39.7	15.6576
siSF3B1	ES	ZSWIM7	15884353	15884458	15879874	15881477	15897070	15897092	0.000948678	0.00737259	1	1	0.831	0.952	0.109	10.9	2.13238
siSF3B1	ES	ZSWIM7	15890579	15890682	15879874	15881477	15897070	15897092	0.00268504	0.0182607	1	1	0.858	0.956	0.093	9.3	1.73848
siSNRPD3	A3SS	SRP19	112203068	112204089	112203100	112204089	112200153	112200225	6.70555e-09	1.40481e-05	0.925	0.832	0.053	0.385	0.66	66	4.85238
siSNRPD3	A3SS	STX4	31045524	31045646	31045546	31045646	31045333	31045435	2.81399e-07	0.000147383	0.059	0.15	0	0.006	0.101	10.1	3.83155
siSNRPD3	A3SS	SRP19	112203068	112204089	112203100	112204089	112200317	112200429	1.61918e-05	0.00386165	0.187	0.163	0.069	0.086	0.097	9.7	2.41323
siSNRPD3	A3SS	CFLAR	202027718	202037411	202028557	202037411	202025154	202025665	9.49056e-05	0.0114989	0.119	0.168	0.148	0.032	0.054	5.4	1.93934
siSNRPD3	A3SS	TRIP10	6751044	6751537	6751073	6751537	6750522	6750644	8.88922e-05	0.0114989	0.083	0.052	0.031	0.01	0.047	4.7	1.93934
siSNRPD3	A3SS	LRRC75A-AS1	16343424	16343567	16343498	16343567	16342640	16342728	4.95665e-05	0.00798784	0.023	0.037	0.017	0.014	0.014	1.4	2.09757
siSNRPD3	A3SS	APH1A	150240356	150240527	150240356	150240391	150241097	150241609	0.00027961	0.0201994	0.94	0.961	0.957	1	-0.028	-2.8	1.69466
siSNRPD3	A3SS	FAM122B	133903595	133906313	133903595	133905384	133915850	133915947	0.000841792	0.0430135	0.944	0.921	1	0.988	-0.061	-6.1	1.3664
siSNRPD3	A3SS	RPLP0	120638532	120638694	120638532	120638634	120638885	120639014	0.000210923	0.0169955	0.111	0.053	0.206	0.104	-0.073	-7.3	1.76967
siSNRPD3	A3SS	AURKB	8110493	8110688	8110493	8110685	8110888	8110943	0.000502173	0.0300587	0.036	0.04	0.137	0.113	-0.087	-8.7	1.52203
siSNRPD3	A3SS	ARFRP1	62333181	62333252	62333181	62333250	62333487	62333569	0.000548865	0.0319409	0.914	0.887	1	0.983	-0.091	-9.1	1.49565
siSNRPD3	A3SS	EEF1B2	207024636	207024783	207024682	207024783	207024317	207024408	6.77094e-05	0.00945674	0.741	0.828	0.889	0.875	-0.098	-9.8	2.02426
siSNRPD3	A3SS	ATXN2L	28848048	28848558	28848071	28848558	28847253	28847443	0.000296481	0.0207043	0.847	0.881	1	1	-0.136	-13.6	1.68394
siSNRPD3	A3SS	VAMP1	6571403	6573652	6571403	6572008	6574055	6574107	0.00026088	0.0195194	0.903	0.816	1	1	-0.141	-14.1	1.70953
siSNRPD3	A3SS	C16orf13	684888	685063	684888	684956	685611	685774	0.000179785	0.0156937	0.802	0.905	1	1	-0.146	-14.6	1.80427
siSNRPD3	A5SS	PRAME	22899231	22900000	22899964	22900000	22893188	22893511	0.000654206	0.0255994	0.891	0.952	0.589	0.797	0.228	22.8	1.59177
siSNRPD3	A5SS	NCOR2	124811954	124812179	124812092	124812179	124810736	124810916	7.88263e-05	0.00654325	0.991	0.957	0.735	0.882	0.165	16.5	2.18421
siSNRPD3	A5SS	SNHG8	119199916	119200292	119199916	119199947	119200543	119200586	0.00131732	0.0401893	0.645	0.717	0.506	0.551	0.153	15.3	1.39589
siSNRPD3	A5SS	NIPA2	23034120	23034427	23034146	23034427	23021197	23021429	0.000756144	0.0277767	0.081	0.15	0	0.02	0.105	10.5	1.55632
siSNRPD3	A5SS	ING4	6762101	6762216	6762110	6762216	6761827	6761936	0.00055009	0.023027	1	1	1	0.891	0.054	5.4	1.63776
siSNRPD3	A5SS	BTF3	72794249	72794624	72794249	72794383	72794958	72795027	0.00052606	0.0225454	0.019	0.014	0.04	0.022	-0.014	-1.4	1.64694
siSNRPD3	A5SS	TXNRD1	104680459	104681209	104680459	104680887	104682708	104682818	5.46351e-09	2.45858e-06	0.098	0.04	0.097	0.147	-0.053	-5.3	5.60932
siSNRPD3	A5SS	PSMD10	107330915	107331082	107330994	107331082	107327434	107328357	1.81516e-05	0.00233378	0.851	0.889	0.904	0.96	-0.062	-6.2	2.63194
siSNRPD3	A5SS	MOCS2	52405080	52405602	52405541	52405602	52404351	52404473	0.00136169	0.0408507	0.013	0.108	0.14	0.139	-0.079	-7.9	1.3888
siSNRPD3	A5SS	UFM1	38924135	38924364	38924135	38924192	38928375	38928433	4.05853e-09	2.43512e-06	0.032	0.013	0.123	0.103	-0.09	-9	5.61348
siSNRPD3	A5SS	DAP3	155658884	155659034	155658884	155658965	155679563	155679615	0.0015142	0.0432627	0.218	0.242	0.292	0.36	-0.096	-9.6	1.36389
siSNRPD3	A5SS	TXNRD1	104680459	104681124	104680459	104680887	104682708	104682818	4.15103e-06	0.000763473	0.217	0.167	0.274	0.305	-0.097	-9.7	3.11721
siSNRPD3	A5SS	BRCA1	41258472	41258550	41258494	41258550	41256884	41256973	0.000402119	0.0190477	0.884	0.895	1	0.979	-0.1	-10	1.72016
siSNRPD3	A5SS	NRP1	33491818	33491923	33491839	33491923	33486577	33486637	0.000692614	0.025973	0.814	0.788	0.922	0.89	-0.105	-10.5	1.58548
siSNRPD3	A5SS	ZC3H14	89069171	89069404	89069171	89069389	89073586	89073707	2.55227e-05	0.00306272	0.856	0.908	1	0.986	-0.111	-11.1	2.51389
siSNRPD3	A5SS	YPEL5	30371110	30371407	30371110	30371171	30379493	30379658	0.00087788	0.0287306	0.858	0.79	1	0.958	-0.155	-15.5	1.54166
siSNRPD3	A5SS	NUP155	37370767	37371228	37370922	37371228	37364348	37364486	0.00142558	0.0420663	0.034	0.029	0.325	0.069	-0.166	-16.6	1.37607
siSNRPD3	A5SS	TSPAN17	176083895	176083957	176083895	176083925	176084518	176086059	3.71805e-05	0.00371805	0.783	0.789	1	0.931	-0.179	-17.9	2.42968
siSNRPD3	A5SS	RWDD3	95709766	95710254	95709766	95710207	95712097	95712213	0.000808134	0.0282087	0.699	0.844	1	0.922	-0.19	-19	1.54962
siSNRPD3	A5SS	GLT8D1	52739462	52740099	52739718	52740099	52734460	52734512	0.000340599	0.0180317	0.909	0.707	1	1	-0.192	-19.2	1.74396
siSNRPD3	A5SS	STRADA	61781700	61781942	61781791	61781942	61781364	61781407	3.43e-05	0.00363177	0.708	0.884	1	1	-0.204	-20.4	2.43988
siSNRPD3	A5SS	PSMC3IP	40729097	40729320	40729230	40729320	40726116	40726228	0.00010083	0.007056	0.062	0.049	0.347	0.175	-0.206	-20.6	2.15144
siSNRPD3	A5SS	UBE4A	118243221	118243402	118243221	118243381	118243800	118244003	0.000387085	0.0188311	0.031	0.034	0.373	0.106	-0.207	-20.7	1.72512
siSNRPD3	A5SS	CPNE1	34252681	34252878	34252723	34252878	34220716	34220845	0.000512467	0.0225454	0.622	0.822	1	0.893	-0.225	-22.5	1.64694
siSNRPD3	A5SS	FIGNL1	50516815	50517421	50517260	50517421	50515878	50515987	7.30824e-06	0.00119589	0.771	0.686	1	1	-0.271	-27.1	2.92231
siSNRPD3	A5SS	RWDD3	95709766	95710271	95709766	95710207	95712097	95712213	0.000367007	0.0188311	0.622	0.727	1	0.899	-0.275	-27.5	1.72512
siSNRPD3	A5SS	PSMC3IP	40725836	40726228	40726116	40726228	40725495	40725641	0.00179015	0.0495734	0.152	0.09	0.589	0.235	-0.291	-29.1	1.30475
siSNRPD3	A5SS	KRIT1	91874778	91875414	91875219	91875414	91871347	91871451	7.99731e-05	0.00654325	0.864	0.539	1	1	-0.298	-29.8	2.18421
siSNRPD3	A5SS	CABYR	21735664	21736963	21735664	21736006	21739435	21740033	5.77978e-05	0.00541294	0.368	0.209	1	0.64	-0.532	-53.2	2.26657
siSNRPD3	RI	QKI	163984451	163999628	163984451	163984751	163986977	163999628	0.00419475	0.0487049	0.523	0.427	0.171	0.316	0.231	23.1	1.31243
siSNRPD3	RI	ATP5G3	176040985	176043978	176040985	176043130	176043784	176043978	0.00105832	0.0194935	0.009	0.009	0.018	0.015	-0.008	-0.8	1.71011
siSNRPD3	RI	RPL17	47017901	47018203	47017901	47017954	47018105	47018203	0.000270166	0.00734593	0.954	0.887	0.958	0.962	-0.039	-3.9	2.13395
siSNRPD3	RI	EIF6	33871978	33872295	33871978	33872064	33872183	33872295	0.00155164	0.0253138	0.021	0.007	0.093	0.016	-0.041	-4.1	1.59664
siSNRPD3	RI	EED	85988959	85989785	85988959	85989033	85989440	85989785	0.00339349	0.0421235	0.021	0.014	0.076	0.05	-0.045	-4.5	1.37548
siSNRPD3	RI	MRFAP1	6641817	6642985	6641817	6642435	6642554	6642985	0.000506473	0.0114702	0.935	0.946	1	0.983	-0.051	-5.1	1.94043
siSNRPD3	RI	MCM7	99696645	99697026	99696645	99696826	99696901	99697026	0.000399114	0.00949559	0.103	0.067	0.127	0.156	-0.057	-5.7	2.02248
siSNRPD3	RI	STX4	31045546	31045857	31045546	31045646	31045782	31045857	0.00162583	0.0257874	0.14	0.079	0.143	0.197	-0.06	-6	1.58859
siSNRPD3	RI	CTPS1	41474330	41474562	41474330	41474386	41474465	41474562	4.57635e-06	0.00052262	0.051	0.049	0.151	0.108	-0.08	-8	3.28181
siSNRPD3	RI	ATG3	112251353	112253184	112251353	112251627	112253115	112253184	3.79363e-13	2.16616e-10	0.037	0.054	0.136	0.116	-0.081	-8.1	9.66431
siSNRPD3	RI	CMTM4	66648652	66656125	66648652	66651261	66655964	66656125	7.79545e-05	0.00317943	0.863	0.935	1	0.987	-0.095	-9.5	2.49765
siSNRPD3	RI	CREBZF	85374567	85376182	85374567	85374645	85374858	85376182	8.06628e-06	0.000767641	0.877	0.862	1	0.95	-0.106	-10.6	3.11484
siSNRPD3	RI	ATXN2L	28847253	28848558	28847253	28847443	28848071	28848558	0.000135346	0.00475774	0.913	0.843	1	1	-0.122	-12.2	2.3226
siSNRPD3	RI	DLL3	39998469	39999121	39998469	39998554	39998891	39999121	0.000526778	0.0114702	0.077	0.106	0.258	0.172	-0.123	-12.3	1.94043
siSNRPD3	RI	VAMP1	6571403	6574107	6571403	6572008	6574055	6574107	0.000311433	0.00808311	0.911	0.82	1	1	-0.135	-13.5	2.09242
siSNRPD3	RI	UBXN1	62443969	62444477	62443969	62444111	62444284	62444477	0.00133921	0.0231724	0.041	0.102	0.316	0.116	-0.145	-14.5	1.63503
siSNRPD3	RI	NSD1	176562087	176563031	176562087	176562201	176562941	176563031	0.000542375	0.0114702	0.19	0.18	0.263	0.402	-0.148	-14.8	1.94043
siSNRPD3	RI	RANGRF	8192575	8193409	8192575	8192732	8192820	8193409	0.00297917	0.0386615	0.242	0.197	0.393	0.344	-0.149	-14.9	1.41272
siSNRPD3	RI	EEF1B2	207024317	207024783	207024317	207024408	207024682	207024783	0.000225647	0.00714501	0.582	0.703	0.815	0.778	-0.154	-15.4	2.146
siSNRPD3	RI	SNHG21	83425655	83425958	83425655	83425691	83425797	83425958	0.000107678	0.00409895	0.838	0.818	1	1	-0.172	-17.2	2.38733
siSNRPD3	RI	CREBZF	85368607	85376182	85368607	85373501	85374567	85376182	7.40401e-05	0.00317943	0.789	0.625	0.905	0.864	-0.177	-17.7	2.49765
siSNRPD3	RI	ZBTB21	43406939	43414217	43406939	43411998	43412601	43414217	0.000695579	0.0136957	0.809	0.73	1	0.927	-0.194	-19.4	1.86342
siSNRPD3	RI	NAP1L1	76438671	76442244	76438671	76441498	76442172	76442244	8.86887e-07	0.000168804	0.517	0.389	0.662	0.656	-0.206	-20.6	3.77262
siSNRPD3	RI	ZSWIM7	15879874	15881477	15879874	15881227	15881357	15881477	0.00206281	0.0286943	0.375	0.477	0.701	0.577	-0.213	-21.3	1.5422
siSNRPD3	RI	ATPIF1	28562871	28564616	28562871	28562963	28564271	28564616	0.00208911	0.0286943	0.395	0.445	0.629	0.644	-0.217	-21.7	1.5422
siSNRPD3	RI	CANT1	76993073	76994045	76993073	76993726	76993921	76994045	1.44946e-05	0.00095452	0.318	0.27	0.558	0.475	-0.222	-22.2	3.02021
siSNRPD3	RI	CDC16	115037658	115038150	115037658	115037956	115038038	115038150	7.94415e-07	0.000168804	0.567	0.522	0.809	0.764	-0.242	-24.2	3.77262
siSNRPD3	RI	SEPT3	42390624	42394225	42390624	42390718	42392905	42394225	0.00167419	0.0258368	0.743	0.743	1	1	-0.257	-25.7	1.58776
siSNRPD3	RI	C11orf24	68028802	68030386	68028802	68029193	68030198	68030386	0.000250263	0.00714501	0.596	0.578	0.941	0.772	-0.27	-27	2.146
siSNRPD3	RI	THYN1	134122733	134123260	134122733	134122810	134123192	134123260	0.000591736	0.0120672	0.534	0.452	0.704	0.845	-0.281	-28.1	1.91839
siSNRPD3	RI	IDH3G	153051220	153051727	153051220	153051428	153051666	153051727	0.000141649	0.00475774	0.082	0.083	0.553	0.211	-0.299	-29.9	2.3226
siSNRPD3	RI	HUS1	48002884	48005035	48002884	48004229	48004896	48005035	0.00426488	0.0487049	0.385	0.265	0.701	0.548	-0.3	-30	1.31243
siSNRPD3	RI	ABL2	179068461	179078576	179068461	179078033	179078342	179078576	0.00421283	0.0487049	0.502	0.639	1	0.82	-0.339	-33.9	1.31243
siSNRPD3	RI	MRPS12	39421593	39421983	39421593	39421811	39421915	39421983	1.5045e-05	0.00095452	0.457	0.269	0.87	0.638	-0.391	-39.1	3.02021
siSNRPD3	RI	THYN1	134122733	134123260	134122733	134122810	134123120	134123260	0.00176645	0.0265432	0.195	0.183	1	0.446	-0.534	-53.4	1.57605
siSNRPD3	ES	AKR1A1	46018107	46018235	46016454	46016827	46032240	46032360	1.56657e-05	0.00356127	0.977	0.902	0.194	0.658	0.513	51.3	2.44839
siSNRPD3	ES	KNTC1	123087115	123087287	123078822	123078932	123087573	123087790	1.86211e-06	0.000806096	0.964	1	0.235	0.76	0.484	48.4	3.09361
siSNRPD3	ES	DONSON	34954470	34954552	34954256	34954361	34956895	34957074	0.000162442	0.0165666	0.687	0.832	0.129	0.432	0.479	47.9	1.78077
siSNRPD3	ES	IMMP1L	31477806	31477933	31455006	31455117	31482172	31482261	0.000203867	0.0192602	1	0.867	0.326	0.592	0.475	47.5	1.71534
siSNRPD3	ES	POLL	103343264	103343438	103342519	103342648	103347002	103347163	5.82006e-05	0.00836854	1	0.965	0.169	0.859	0.468	46.8	2.07735
siSNRPD3	ES	LMBR1L	49498528	49498668	49498230	49498334	49499706	49499740	0.000898458	0.0496623	1	1	0.116	0.97	0.457	45.7	1.30397
siSNRPD3	ES	KNTC1	123087375	123087434	123078822	123078932	123087573	123087790	1.78259e-05	0.00385835	0.976	1	0.2	0.864	0.456	45.6	2.4136
siSNRPD3	ES	POLL	103344358	103344676	103342519	103342648	103347002	103347163	8.68215e-05	0.0110221	1	0.97	0.17	0.894	0.453	45.3	1.95774
siSNRPD3	ES	CBLB	105400322	105400454	105397274	105397415	105400567	105400662	5.3377e-07	0.000350325	0.94	0.938	0.351	0.644	0.441	44.1	3.45553
siSNRPD3	ES	SLC35D2	99098998	99099066	99086372	99086451	99126745	99126832	0.000251784	0.0216835	0.838	0.938	0.218	0.681	0.438	43.8	1.66387
siSNRPD3	ES	TRMT2B	100297030	100297301	100291962	100292062	100306772	100307105	7.64096e-06	0.00214432	1	1	0.263	0.883	0.427	42.7	2.66871
siSNRPD3	ES	FANCD2	10094070	10094181	10085512	10085548	10101977	10102087	0.000142924	0.0154267	1	1	0.206	0.94	0.427	42.7	1.81173
siSNRPD3	ES	HSCB	29140602	29140692	29139869	29139966	29147228	29147276	0.000157554	0.0162721	0.968	1	0.299	0.878	0.395	39.5	1.78856
siSNRPD3	ES	KIF3A	132042142	132042151	132039154	132039311	132046650	132046749	1.1447e-06	0.000604934	0.376	0.495	0	0.083	0.394	39.4	3.21829
siSNRPD3	ES	CDC25C	137661503	137661593	137654907	137655063	137664172	137664218	1.73883e-05	0.00378377	0.485	0.525	0	0.23	0.39	39	2.42208
siSNRPD3	ES	TRMT2B	100292905	100293040	100291962	100292062	100306772	100307105	2.14669e-05	0.0043244	1	1	0.319	0.921	0.38	38	2.36407
siSNRPD3	ES	SLC35D2	99098998	99099066	99086372	99086451	99122435	99122503	1.47146e-06	0.000704432	0.973	0.958	0.488	0.692	0.376	37.6	3.15216
siSNRPD3	ES	LINC01021	27477745	27477908	27475641	27475802	27496055	27496508	0.000889351	0.0494059	0.956	0.963	0.275	0.895	0.375	37.5	1.30622
siSNRPD3	ES	GID4	17965158	17965289	17962181	17962283	17968493	17971718	1.39784e-05	0.00325033	0.956	0.949	0.432	0.726	0.373	37.3	2.48807
siSNRPD3	ES	CDC25C	137665241	137665336	137664172	137664218	137666675	137666907	6.20943e-06	0.0018579	0.625	0.671	0.195	0.375	0.363	36.3	2.73098
siSNRPD3	ES	EIF2B4	27590323	27590426	27589940	27590068	27591520	27591600	3.76674e-06	0.00129895	1	1	0.349	0.93	0.361	36.1	2.88641
siSNRPD3	ES	ZFPM2-AS1	106799294	106799449	106797289	106797445	106799676	106799824	8.70561e-05	0.0110221	0.876	0.941	0.376	0.723	0.359	35.9	1.95774
siSNRPD3	ES	INO80C	33060416	33060527	33058245	33058313	33077682	33077955	0.000608557	0.0391234	0.925	0.977	0.408	0.778	0.358	35.8	1.40756
siSNRPD3	ES	EIF2D	206772816	206772966	206772356	206772446	206773616	206773662	0.000191755	0.018512	0.975	0.985	0.356	0.894	0.355	35.5	1.73255
siSNRPD3	ES	PVT1	129082405	129082518	129001407	129001537	129108763	129108900	0.000486285	0.0337103	0.804	0.834	0.363	0.569	0.353	35.3	1.47224
siSNRPD3	ES	EIF2D	206773086	206773190	206772356	206772446	206773616	206773662	8.83837e-05	0.0111003	0.968	0.983	0.4	0.849	0.351	35.1	1.95466
siSNRPD3	ES	KLHL12	202862366	202862553	202860229	202861787	202863311	202863410	0.000111468	0.0129524	0.91	0.825	0.4	0.635	0.35	35	1.88765
siSNRPD3	ES	MBNL1	152174055	152174150	152165408	152165562	152177059	152177134	1.58566e-05	0.00358464	0.897	0.877	0.426	0.656	0.346	34.6	2.44555
siSNRPD3	ES	LCMT1	25172422	25172525	25151491	25151568	25175918	25176039	0.000218855	0.0199715	0.816	0.88	0.337	0.673	0.343	34.3	1.69959
siSNRPD3	ES	IP6K2	48732126	48732257	48730883	48731673	48732522	48732854	4.66234e-05	0.00711267	0.439	0.632	0.148	0.244	0.339	33.9	2.14797
siSNRPD3	ES	MBNL1	152173330	152173366	152165408	152165562	152177059	152177134	2.82796e-05	0.00515128	0.687	0.66	0.339	0.336	0.336	33.6	2.28808
siSNRPD3	ES	MOSPD1	134033119	134033195	134030846	134031064	134033309	134033564	1.88693e-06	0.00080824	0.886	0.938	0.466	0.696	0.331	33.1	3.09246
siSNRPD3	ES	SNHG15	45023955	45024025	45023420	45023645	45025619	45025696	3.18539e-06	0.00115732	0.979	1	0.415	0.902	0.331	33.1	2.93655
siSNRPD3	ES	FASTKD1	170425693	170425762	170419734	170419860	170428162	170428681	0.000883745	0.0492621	0.781	0.916	0.388	0.649	0.33	33	1.30749
siSNRPD3	ES	LCMT1	25162874	25162936	25151491	25151568	25175918	25176039	1.45453e-05	0.00336295	0.782	0.846	0.384	0.586	0.329	32.9	2.47328
siSNRPD3	ES	MITD1	99787805	99787892	99786999	99787115	99787972	99788109	0.000396389	0.0292804	0.868	0.916	0.419	0.728	0.319	31.9	1.53342
siSNRPD3	ES	SNHG21	83425481	83425537	83423380	83423536	83425655	83425691	0.000717721	0.0437864	0.545	0.671	0.178	0.405	0.317	31.7	1.35866
siSNRPD3	ES	ARMC10	102732923	102733100	102727076	102727211	102738745	102740210	0.00075506	0.0450825	0.817	0.922	0.359	0.751	0.315	31.5	1.34599
siSNRPD3	ES	PRMT2	48083294	48083466	48069486	48069651	48084206	48085036	2.42531e-05	0.00467205	0.934	1	0.495	0.813	0.313	31.3	2.33049
siSNRPD3	ES	CCT7	73470131	73470257	73461363	73461512	73474889	73475054	0.000596909	0.038801	0.857	0.912	0.399	0.747	0.312	31.2	1.41116
siSNRPD3	ES	SLC35D2	99098998	99099066	99086372	99086451	99113384	99113453	3.00454e-05	0.00538593	0.949	0.978	0.56	0.745	0.311	31.1	2.26874
siSNRPD3	ES	EXO1	242012413	242012518	242012032	242012329	242013710	242013888	0.00064424	0.0410257	0.268	0.6	0.081	0.17	0.308	30.8	1.38694
siSNRPD3	ES	INIP	115451806	115451897	115448790	115449913	115478740	115478821	0.000504885	0.0347051	1	1	0.531	0.864	0.302	30.2	1.45961
siSNRPD3	ES	CEP57	95555034	95555142	95551990	95552068	95562350	95562495	0.000270815	0.0228157	1	1	0.478	0.923	0.299	29.9	1.64177
siSNRPD3	ES	KIAA0391	35595940	35595988	35591757	35592116	35596684	35596817	2.2263e-09	4.52963e-06	0.948	0.974	0.64	0.685	0.298	29.8	5.34394
siSNRPD3	ES	ZNF3	99674925	99675056	99673164	99673253	99677158	99677279	0.000305218	0.0246917	0.973	0.98	0.461	0.902	0.295	29.5	1.60745
siSNRPD3	ES	PVR	45162009	45162033	45161029	45161178	45164558	45164590	3.2066e-05	0.00564862	0.876	0.863	0.469	0.685	0.292	29.2	2.24806
siSNRPD3	ES	SENP3-EIF4A1	7469033	7469081	7468756	7468904	7473673	7473811	8.62122e-05	0.0110221	1	0.952	0.495	0.875	0.291	29.1	1.95774
siSNRPD3	ES	USP24	55558493	55558589	55557695	55557799	55559609	55559760	3.3864e-05	0.00588886	0.983	1	0.454	0.95	0.29	29	2.22997
siSNRPD3	ES	OSBPL8	76853638	76853675	76844630	76844768	76881289	76881398	0.00017773	0.0174344	0.474	0.426	0.234	0.087	0.289	28.9	1.75859
siSNRPD3	ES	NUMB	73745988	73746132	73741917	73744001	73749066	73749213	0.000270489	0.0228157	0.412	0.532	0.063	0.303	0.289	28.9	1.64177
siSNRPD3	ES	PHF8	54020033	54020336	54019168	54019272	54022125	54022215	0.00029357	0.0240361	0.675	0.81	0.444	0.465	0.288	28.8	1.61914
siSNRPD3	ES	DENND4C	19336683	19336830	19336267	19336412	19340989	19341112	0.000371103	0.0281831	0.906	0.761	0.461	0.631	0.287	28.7	1.55001
siSNRPD3	ES	ANAPC16	73979811	73980137	73975757	73975896	73990123	73990198	1.42303e-06	0.000691197	0.645	0.746	0.376	0.455	0.28	28	3.1604
siSNRPD3	ES	IP6K2	48752747	48752960	48730883	48732854	48754589	48754711	0.000376079	0.0283397	0.172	0.473	0	0.086	0.28	28	1.54761
siSNRPD3	ES	ZC3H14	89063077	89063152	89044328	89044484	89073586	89073707	2.02543e-05	0.004209	0.79	0.943	0.497	0.682	0.277	27.7	2.37582
siSNRPD3	ES	PRMT2	48078656	48078832	48069486	48069651	48084206	48085036	0.000107078	0.0125208	0.945	1	0.53	0.86	0.277	27.7	1.90237
siSNRPD3	ES	FXYD5	35657153	35657228	35657044	35657074	35660468	35660788	1.4914e-07	0.000126434	0.955	0.975	0.513	0.864	0.276	27.6	3.89814
siSNRPD3	ES	GOLGA4	37402733	37402796	37396591	37396678	37407570	37408370	1.19199e-06	0.000621853	0.689	0.612	0.324	0.424	0.276	27.6	3.20631
siSNRPD3	ES	EIF4E2	233422593	233422728	233421125	233421240	233428956	233429061	2.39017e-05	0.00465363	0.822	0.932	0.463	0.738	0.276	27.6	2.33221
siSNRPD3	ES	ATF7IP	14610140	14610229	14609494	14609568	14613428	14614067	4.12452e-05	0.00663379	1	0.984	0.5	0.944	0.27	27	2.17824
siSNRPD3	ES	HMCES	129009521	129009647	128998552	128998758	129017196	129017378	0.000473302	0.0332219	0.947	0.978	0.51	0.886	0.264	26.4	1.47858
siSNRPD3	ES	SMARCC2	56571805	56571877	56568434	56568548	56572187	56572318	0.000152856	0.0160868	0.995	0.991	0.483	0.977	0.263	26.3	1.79353
siSNRPD3	ES	BRD8	137495243	137495288	137492572	137492956	137495757	137495862	0.000261467	0.0222586	0.539	0.462	0.158	0.326	0.259	25.9	1.6525
siSNRPD3	ES	AHCTF1	247007096	247007230	247002401	247004300	247012916	247014744	0.000579244	0.0381401	0.888	0.962	0.553	0.785	0.256	25.6	1.41862
siSNRPD3	ES	DGUOK	74177711	74177859	74173845	74174033	74185272	74185372	2.37513e-07	0.000182356	0.469	0.499	0.163	0.298	0.254	25.4	3.73908
siSNRPD3	ES	CCNYL1	208598670	208598771	208591565	208591600	208602134	208602170	0.000535982	0.0362296	0.842	0.956	0.619	0.671	0.254	25.4	1.44094
siSNRPD3	ES	CARD8	48741639	48741789	48737659	48737800	48744218	48744320	0.000721526	0.0438869	0.821	0.712	0.469	0.559	0.252	25.2	1.35766
siSNRPD3	ES	YIPF1	54320673	54320724	54317391	54317943	54325728	54325826	0.000108377	0.0126363	0.463	0.573	0.296	0.238	0.251	25.1	1.89838
siSNRPD3	ES	CWF19L1	102016018	102016233	102013177	102013296	102027327	102027437	1.95867e-07	0.000156279	1	1	0.69	0.81	0.25	25	3.8061
siSNRPD3	ES	OPA1	193335572	193335626	193333462	193333559	193336657	193336725	8.72187e-05	0.0110221	0.238	0.362	0	0.1	0.25	25	1.95774
siSNRPD3	ES	LIPH	185241858	185241948	185236929	185237097	185245271	185245373	0.000649314	0.0411556	0.958	0.97	0.532	0.895	0.25	25	1.38557
siSNRPD3	ES	ITPA	3193814	3193872	3190005	3190263	3194630	3194704	1.24924e-05	0.00302584	0.888	0.958	0.563	0.788	0.248	24.8	2.51915
siSNRPD3	ES	AKR1A1	46018107	46018235	46016454	46016827	46027460	46027550	6.30434e-07	0.000399762	0.413	0.506	0.184	0.242	0.247	24.7	3.3982
siSNRPD3	ES	SNX25	186241886	186242018	186231788	186231970	186244681	186244954	1.00866e-05	0.00259775	1	0.979	0.655	0.832	0.246	24.6	2.5854
siSNRPD3	ES	IQCB1	121547316	121547479	121544897	121545027	121547707	121547819	0.000365521	0.0280109	0.73	0.743	0.432	0.552	0.244	24.4	1.55267
siSNRPD3	ES	KIAA1551	32123122	32123290	32113710	32113805	32145311	32146043	0.000580677	0.0381727	0.936	1	0.502	0.951	0.242	24.2	1.41825
siSNRPD3	ES	SEMA3A	83610636	83610794	83606447	83606512	83614751	83614793	0.000439665	0.031891	0.978	0.99	0.563	0.926	0.24	24	1.49633
siSNRPD3	ES	ARRB2	4623880	4623935	4623506	4623594	4624240	4624795	0.0002353	0.0207697	0.971	1	0.545	0.956	0.235	23.5	1.68257
siSNRPD3	ES	VPS29	110937339	110937351	110933816	110934008	110939853	110939945	2.07385e-05	0.00421945	0.49	0.331	0.143	0.218	0.23	23	2.37474
siSNRPD3	ES	RPAIN	5329290	5329402	5326088	5326149	5335861	5336340	0.000142189	0.0154267	0.354	0.479	0.089	0.284	0.23	23	1.81173
siSNRPD3	ES	N4BP2L2	33101544	33101669	33091029	33092140	33109905	33111164	0.000665944	0.041736	1	0.975	0.537	0.978	0.23	23	1.37949
siSNRPD3	ES	NT5C2	104899162	104899236	104865462	104865558	104934614	104934739	1.05799e-06	0.000574021	1	0.964	0.633	0.878	0.226	22.6	3.24107
siSNRPD3	ES	PRKAB2	146638076	146638197	146634018	146634152	146638424	146638518	3.78511e-05	0.00621063	1	0.982	0.682	0.849	0.225	22.5	2.20686
siSNRPD3	ES	NSMCE2	126114292	126114388	126104082	126104200	126114558	126114729	1.68669e-05	0.00369004	0.893	0.887	0.6	0.737	0.222	22.2	2.43297
siSNRPD3	ES	MICAL2	12270730	12270793	12260982	12261132	12278331	12278518	0.000168255	0.0169052	0.472	0.563	0.329	0.262	0.222	22.2	1.77198
siSNRPD3	ES	NIPA2	23029839	23029966	23027800	23027922	23033277	23033413	0.000593888	0.0386664	0.35	0.246	0	0.151	0.222	22.2	1.41267
siSNRPD3	ES	AK2	33486991	33487062	33480122	33480195	33487193	33487304	2.28347e-05	0.00448884	0.831	0.822	0.547	0.672	0.217	21.7	2.34787
siSNRPD3	ES	FANCI	89849237	89849425	89848835	89848929	89850706	89850760	8.49136e-07	0.000486662	0.961	0.963	0.623	0.869	0.216	21.6	3.31277
siSNRPD3	ES	SENP3-EIF4A1	7469033	7469081	7468756	7468904	7470243	7470322	9.07597e-07	0.000505917	0.974	0.954	0.611	0.886	0.216	21.6	3.29592
siSNRPD3	ES	CASC4	44695084	44695252	44673003	44673174	44705533	44707959	0.000598934	0.0388086	0.572	0.491	0.237	0.395	0.215	21.5	1.41107
siSNRPD3	ES	TLE1	84267128	84267203	84249011	84249216	84300590	84300635	7.00507e-06	0.00205072	0.967	0.973	0.754	0.757	0.214	21.4	2.68809
siSNRPD3	ES	CDK7	68550428	68550496	68548244	68548278	68553869	68553980	2.22053e-05	0.00445113	0.924	0.956	0.612	0.84	0.214	21.4	2.35153
siSNRPD3	ES	C11orf49	47008758	47008861	46958239	46958402	47073938	47074069	0.000788476	0.0460375	0.799	0.675	0.476	0.57	0.214	21.4	1.33689
siSNRPD3	ES	DGUOK	74184251	74184367	74173845	74174033	74185272	74185372	8.86895e-08	9.03691e-05	0.415	0.502	0.227	0.264	0.213	21.3	4.04398
siSNRPD3	ES	TPD52L2	62507168	62507228	62505020	62505169	62514102	62514173	8.93542e-06	0.00237755	0.982	0.993	0.699	0.85	0.213	21.3	2.62387
siSNRPD3	ES	DENND5A	9164949	9165032	9164268	9164392	9165643	9165825	4.88793e-06	0.00154186	1	0.99	0.719	0.848	0.212	21.2	2.81196
siSNRPD3	ES	NOLC1	103916775	103916831	103911932	103912287	103917805	103917971	2.81127e-06	0.00106902	0.978	0.996	0.598	0.96	0.208	20.8	2.97101
siSNRPD3	ES	HMCES	129009521	129009647	129007696	129007840	129017196	129017378	3.90623e-07	0.000274056	0.892	0.947	0.68	0.747	0.206	20.6	3.56216
siSNRPD3	ES	PARPBP	102569260	102569444	102559506	102559661	102589728	102591298	0.000653502	0.0411646	0.444	0.551	0.32	0.265	0.205	20.5	1.38548
siSNRPD3	ES	RPAIN	5329555	5329619	5329290	5329402	5335861	5336340	0.000794914	0.0462095	0.867	0.875	0.641	0.696	0.203	20.3	1.33527
siSNRPD3	ES	KIAA0232	6878386	6878484	6873300	6873409	6882513	6885899	0.000259289	0.0221659	0.931	0.96	0.641	0.846	0.202	20.2	1.65431
siSNRPD3	ES	ABCA5	67244402	67244458	67240575	67243785	67246045	67246125	0.00034065	0.0267085	0.968	1	0.652	0.911	0.202	20.2	1.57335
siSNRPD3	ES	NVL	224495692	224495965	224492735	224492868	224499501	224499559	1.13528e-08	1.64989e-05	0.988	1	0.719	0.868	0.201	20.1	4.78255
siSNRPD3	ES	C12orf65	123738193	123738503	123717843	123718078	123741359	123742506	0.000482756	0.0336375	1	0.974	0.611	0.961	0.201	20.1	1.47318
siSNRPD3	ES	LINC00674	66099083	66099199	66097695	66098100	66110562	66110666	2.40924e-06	0.000953315	0.946	0.961	0.752	0.755	0.2	20	3.02076
siSNRPD3	ES	RAB4A	229424475	229424590	229406808	229407117	229431594	229431657	4.49351e-05	0.00703269	0.945	1	0.637	0.918	0.195	19.5	2.15288
siSNRPD3	ES	FAM171A1	15257994	15258109	15253643	15256600	15262942	15263059	0.000812392	0.046854	0.926	0.978	0.803	0.712	0.194	19.4	1.32925
siSNRPD3	ES	RBM23	23374814	23374868	23374544	23374662	23375403	23375577	2.04279e-05	0.004209	0.823	0.838	0.616	0.659	0.193	19.3	2.37582
siSNRPD3	ES	SLC35D2	99122435	99122503	99086372	99086451	99126745	99126832	4.26958e-05	0.00678663	0.882	0.963	0.67	0.79	0.193	19.3	2.16835
siSNRPD3	ES	TMPO	98938219	98938315	98931252	98931350	98938728	98938839	7.95784e-07	0.000462601	0.969	0.973	0.706	0.854	0.191	19.1	3.33479
siSNRPD3	ES	TMEM206	212550903	212551048	212537815	212538718	212553236	212553379	0.000152378	0.0160868	1	0.972	0.722	0.871	0.19	19	1.79353
siSNRPD3	ES	PDCD6	311407	311517	304291	304336	314531	315089	0.000633225	0.0404509	0.969	0.979	0.609	0.963	0.188	18.8	1.39307
siSNRPD3	ES	KIF14	200571023	200571196	200569483	200569631	200572353	200572469	6.79027e-05	0.00946266	1	1	0.658	0.97	0.186	18.6	2.02399
siSNRPD3	ES	PMM1	41982079	41982197	41980530	41980607	41985722	41985871	2.52312e-05	0.00475327	0.987	1	0.751	0.866	0.185	18.5	2.32301
siSNRPD3	ES	SNAPC5	66787667	66787757	66786752	66786890	66789979	66790146	0.000192892	0.018556	0.681	0.799	0.546	0.564	0.185	18.5	1.73152
siSNRPD3	ES	MED31	6553301	6553398	6546632	6547979	6553675	6553753	0.000784343	0.0459892	0.772	0.818	0.534	0.686	0.185	18.5	1.33734
siSNRPD3	ES	IFT27	37162181	37162241	37159962	37160080	37163349	37163409	7.69525e-05	0.0102667	1	0.986	0.632	0.988	0.183	18.3	1.98857
siSNRPD3	ES	LAMTOR3	100815111	100815157	100813156	100813191	100815491	100815703	0.000103531	0.0122534	0.925	0.894	0.693	0.763	0.181	18.1	1.91174
siSNRPD3	ES	FEZ2	36785580	36785656	36782825	36782891	36805739	36806008	0.000117488	0.0133171	0.86	0.908	0.622	0.783	0.181	18.1	1.87559
siSNRPD3	ES	MARK2	63673559	63673586	63672257	63672515	63675731	63675776	0.000131721	0.0146448	0.272	0.154	0	0.065	0.181	18.1	1.83432
siSNRPD3	ES	HAUS6	19078173	19078300	19076599	19076702	19082870	19083041	0.000715176	0.0437864	0.983	0.989	0.659	0.951	0.181	18.1	1.35866
siSNRPD3	ES	C4orf27	170658810	170658898	170652854	170653027	170674826	170674986	0.000762217	0.0452791	1	1	0.657	0.981	0.181	18.1	1.3441
siSNRPD3	ES	TMEM106C	48359064	48359128	48357991	48358206	48361915	48362661	7.17497e-07	0.000442369	0.962	0.932	0.726	0.808	0.18	18	3.35421
siSNRPD3	ES	CTNND1	57556508	57556627	57529233	57529518	57563048	57563201	0.000891181	0.0494059	0.907	0.814	0.649	0.719	0.177	17.7	1.30622
siSNRPD3	ES	CDK5RAP2	123205897	123206020	123201676	123202250	123210172	123210404	3.47647e-06	0.0012091	0.987	0.987	0.762	0.862	0.175	17.5	2.91754
siSNRPD3	ES	MAP4	47910703	47910817	47898920	47899002	47912302	47912595	4.25796e-05	0.00678663	0.822	0.885	0.641	0.715	0.175	17.5	2.16835
siSNRPD3	ES	COPS7B	232656442	232656518	232653264	232653442	232658972	232659061	7.27486e-06	0.00207977	0.988	0.981	0.723	0.898	0.174	17.4	2.68198
siSNRPD3	ES	TULP3	3029928	3030088	3018694	3018746	3031427	3031568	2.4193e-05	0.00467205	0.962	0.966	0.799	0.78	0.174	17.4	2.33049
siSNRPD3	ES	ZCCHC17	31819486	31819587	31811803	31811895	31836878	31837800	0.000237545	0.0209224	0.953	0.986	0.748	0.847	0.172	17.2	1.67939
siSNRPD3	ES	SENP3-EIF4A1	7470243	7470322	7468756	7468904	7473673	7473811	0.000130746	0.01461	1	0.962	0.713	0.909	0.17	17	1.83535
siSNRPD3	ES	RWDD1	116894020	116894148	116892529	116892818	116895220	116895334	1.05416e-05	0.00266435	0.277	0.173	0.059	0.053	0.169	16.9	2.57441
siSNRPD3	ES	VLDLR	2648207	2648347	2647473	2647592	2648668	2648810	0.000212653	0.0197325	1	0.989	0.69	0.96	0.169	16.9	1.70482
siSNRPD3	ES	SNHG8	119200098	119200292	119199916	119199947	119200543	119200586	0.000842554	0.0478844	0.645	0.73	0.49	0.547	0.169	16.9	1.31981
siSNRPD3	ES	MAP4	47908735	47908828	47898920	47899002	47912302	47912595	1.08354e-05	0.00270498	0.828	0.882	0.687	0.687	0.168	16.8	2.56784
siSNRPD3	ES	PFKM	48535696	48535849	48535522	48535610	48536564	48536729	3.18841e-05	0.00564099	0.994	0.983	0.7	0.94	0.168	16.8	2.24864
siSNRPD3	ES	MLPH	238428552	238428672	238427181	238427291	238434243	238434448	1.28166e-05	0.00305259	0.907	0.896	0.674	0.8	0.164	16.4	2.51533
siSNRPD3	ES	VEZT	95650925	95651015	95650325	95650398	95656681	95656857	8.19504e-05	0.0106882	0.944	0.994	0.701	0.909	0.164	16.4	1.97109
siSNRPD3	ES	RRN3	15180221	15180311	15179985	15180115	15185171	15185228	0.000151856	0.0160868	0.873	0.898	0.668	0.774	0.164	16.4	1.79353
siSNRPD3	ES	DSCR3	38610760	38610910	38604677	38604752	38639538	38639833	0.000318915	0.0255963	1	1	0.816	0.857	0.163	16.3	1.59182
siSNRPD3	ES	GBAS	56046042	56046088	56045818	56045958	56049165	56049260	1.3432e-07	0.000121461	0.982	0.989	0.705	0.943	0.162	16.2	3.91556
siSNRPD3	ES	C1orf43	154186368	154186422	154184933	154185100	154186932	154187050	0.000171297	0.0170146	0.851	0.793	0.587	0.733	0.162	16.2	1.76918
siSNRPD3	ES	SLC39A9	69919957	69920026	69908785	69908983	69921528	69921614	0.00068452	0.0426562	0.934	0.951	0.717	0.843	0.162	16.2	1.37002
siSNRPD3	ES	PRAME	22899231	22899329	22893188	22893511	22899964	22900000	0.0002642	0.0224443	0.95	0.979	0.712	0.898	0.159	15.9	1.64889
siSNRPD3	ES	PAPD4	78977804	78977884	78964714	78964851	78981021	78982471	0.000690644	0.042841	1	1	0.705	0.978	0.159	15.9	1.36814
siSNRPD3	ES	ZNF638	71655676	71655781	71645731	71645769	71658456	71658558	0.00040954	0.0300271	0.922	0.952	0.767	0.791	0.158	15.8	1.52249
siSNRPD3	ES	BCAT2	49309773	49309974	49303443	49303554	49314240	49314320	5.67479e-05	0.00823068	0.898	1	0.856	0.728	0.157	15.7	2.08456
siSNRPD3	ES	GLS	191819480	191819544	191819309	191819386	191827555	191830270	0.000113019	0.0129915	0.943	0.947	0.702	0.878	0.155	15.5	1.88634
siSNRPD3	ES	ZFAS1	47897439	47897501	47897021	47897107	47905581	47905795	0.000169919	0.0169885	0.685	0.701	0.483	0.594	0.155	15.5	1.76984
siSNRPD3	ES	EIF2AK4	40324369	40324438	40322559	40322657	40324957	40325002	3.07596e-05	0.00548978	0.969	0.979	0.786	0.857	0.152	15.2	2.26044
siSNRPD3	ES	CAMLG	134079676	134079742	134076752	134077213	134086448	134087850	3.6815e-05	0.0061904	0.939	0.971	0.736	0.87	0.152	15.2	2.20828
siSNRPD3	ES	AKR1A1	46027460	46027550	46016637	46016827	46032240	46032360	0.000102521	0.0122255	0.995	0.964	0.719	0.936	0.152	15.2	1.91273
siSNRPD3	ES	ASAP1	131104218	131104389	131092147	131092217	131124339	131124568	7.30874e-06	0.00207977	0.832	0.919	0.722	0.727	0.151	15.1	2.68198
siSNRPD3	ES	EXOC1	56755053	56755098	56749988	56750094	56756388	56756552	0.000666676	0.041736	0.17	0.225	0	0.094	0.151	15.1	1.37949
siSNRPD3	ES	ABCC2	101569890	101569975	101567839	101567986	101577064	101577241	3.14836e-05	0.00559446	0.981	0.969	0.713	0.937	0.15	15	2.25224
siSNRPD3	ES	ERCC1	45923581	45923685	45920078	45920155	45924435	45924651	0.00016114	0.0164752	0.986	0.964	0.749	0.901	0.15	15	1.78317
siSNRPD3	ES	ZNF195	3381949	3382018	3379156	3381795	3392204	3392300	0.000204447	0.0192602	0.14	0.192	0	0.032	0.15	15	1.71534
siSNRPD3	ES	DENND1A	126554865	126554909	126531792	126531842	126641229	126641300	0.000234105	0.0207091	0.98	0.983	0.836	0.828	0.15	15	1.68384
siSNRPD3	ES	NIPA2	23019799	23019856	23012278	23012439	23021197	23021429	0.000538087	0.0363115	0.988	0.97	0.703	0.955	0.15	15	1.43996
siSNRPD3	ES	SMIM7	16764845	16764936	16756958	16758072	16770205	16770258	3.13897e-06	0.00115073	0.901	0.909	0.711	0.8	0.149	14.9	2.93903
siSNRPD3	ES	SRP19	112200317	112200429	112200153	112200225	112203100	112204089	1.804e-12	9.17605e-09	0.992	0.985	0.77	0.91	0.148	14.8	8.03734
siSNRPD3	ES	HMGCR	74650880	74651039	74650327	74650522	74651189	74651347	0.000394203	0.0292804	0.799	0.925	0.647	0.781	0.148	14.8	1.53342
siSNRPD3	ES	TMPO	98938007	98938127	98931252	98931350	98938728	98938839	1.46635e-07	0.000126434	0.975	0.974	0.806	0.848	0.147	14.7	3.89814
siSNRPD3	ES	ARMC10	102737723	102737795	102727076	102727211	102738745	102740210	5.10689e-06	0.00158633	0.856	0.947	0.712	0.796	0.147	14.7	2.79961
siSNRPD3	ES	NAP1L4	2970456	2970494	2965659	2966876	2972488	2972545	3.75619e-05	0.00621063	0.257	0.355	0.163	0.155	0.147	14.7	2.20686
siSNRPD3	ES	AHCTF1	247007096	247007230	247005995	247006078	247012916	247014744	0.000357718	0.0275687	0.969	0.979	0.702	0.951	0.147	14.7	1.55958
siSNRPD3	ES	ZDHHC3	44974398	44974482	44970797	44970928	44974609	44974691	1.94441e-07	0.000156279	0.14	0.232	0.014	0.066	0.146	14.6	3.8061
siSNRPD3	ES	LIAS	39474719	39474831	39472855	39472926	39478682	39479271	0.000881959	0.04923	0.976	0.983	0.823	0.844	0.146	14.6	1.30777
siSNRPD3	ES	ATG5	106696024	106696115	106649846	106649964	106727535	106727698	1.82428e-05	0.00389062	1	1	0.778	0.932	0.145	14.5	2.40998
siSNRPD3	ES	PVR	45162009	45162168	45161029	45161178	45164558	45164590	1.8562e-05	0.00393399	0.926	0.924	0.73	0.833	0.144	14.4	2.40517
siSNRPD3	ES	SMG5	156228795	156228954	156223239	156223299	156230241	156230417	7.146e-05	0.00979074	1	1	0.784	0.928	0.144	14.4	2.00918
siSNRPD3	ES	LSM14A	34717312	34717369	34712411	34712643	34718269	34720420	0.000194666	0.0185948	0.351	0.37	0.181	0.252	0.144	14.4	1.73061
siSNRPD3	ES	GTSE1	46704046	46704104	46693276	46693376	46704215	46704840	0.000191981	0.018512	1	0.939	0.871	0.782	0.143	14.3	1.73255
siSNRPD3	ES	NBPF8	144821920	144822084	144817965	144818017	144823127	144823179	0.000818656	0.0469856	1	1	0.822	0.891	0.143	14.3	1.32804
siSNRPD3	ES	ANAPC16	73983645	73983814	73975757	73975896	73990123	73990198	5.38332e-08	6.44289e-05	0.838	0.938	0.766	0.727	0.141	14.1	4.19092
siSNRPD3	ES	ERCC1	45922355	45922455	45920078	45920155	45924435	45924651	6.48044e-05	0.00906192	0.984	0.976	0.782	0.896	0.141	14.1	2.04278
siSNRPD3	ES	PARPBP	102547646	102547754	102542007	102542241	102558215	102558386	0.000205514	0.0193135	1	0.989	0.78	0.926	0.141	14.1	1.71414
siSNRPD3	ES	C2CD5	22612425	22612476	22609904	22610095	22622642	22622729	0.00024008	0.0211001	0.124	0.217	0	0.058	0.141	14.1	1.67572
siSNRPD3	ES	MDH1	63821621	63821720	63815742	63816180	63826303	63826426	0.00024659	0.0214866	0.92	1	0.692	0.948	0.14	14	1.66783
siSNRPD3	ES	MRPS10	42181857	42181930	42179518	42179655	42182017	42182082	4.85302e-06	0.00154186	0.882	0.976	0.794	0.786	0.139	13.9	2.81196
siSNRPD3	ES	NOL10	10784445	10784498	10747310	10747437	10799297	10799376	0.000814061	0.046854	0.976	0.973	0.829	0.841	0.139	13.9	1.32925
siSNRPD3	ES	USP33	78180298	78180468	78178884	78178966	78183551	78183732	5.28776e-05	0.00791064	0.978	1	0.819	0.882	0.138	13.8	2.10179
siSNRPD3	ES	RACGAP1	50384466	50384575	50382944	50384126	50385780	50385916	6.91746e-08	7.4075e-05	0.958	0.936	0.765	0.855	0.137	13.7	4.13033
siSNRPD3	ES	EIF3K	39123240	39123318	39123069	39123136	39125632	39125758	4.36455e-07	0.000301021	0.967	0.948	0.717	0.924	0.137	13.7	3.5214
siSNRPD3	ES	EIF4H	73604576	73604636	73604151	73604248	73609070	73609208	7.72771e-05	0.0102763	0.304	0.385	0.28	0.14	0.135	13.5	1.98816
siSNRPD3	ES	PTPRA	3001954	3002074	2998461	2998559	3005117	3005267	7.06392e-05	0.00971733	0.968	0.97	0.792	0.877	0.134	13.4	2.01245
siSNRPD3	ES	C8orf59	86131551	86131592	86129614	86129731	86132534	86132651	2.90883e-08	3.81826e-05	0.219	0.22	0.057	0.117	0.133	13.3	4.41813
siSNRPD3	ES	PRAME	22899231	22899350	22893188	22893511	22899964	22900174	0.000167955	0.0169052	0.954	0.982	0.765	0.907	0.132	13.2	1.77198
siSNRPD3	ES	OCIAD2	48896022	48896070	48887396	48887582	48906500	48906628	0.000383319	0.0286578	1	0.975	0.914	0.797	0.132	13.2	1.54276
siSNRPD3	ES	PTCD3	86352577	86352638	86352117	86352205	86352917	86353003	5.58165e-05	0.00817009	0.986	0.981	0.776	0.93	0.131	13.1	2.08777
siSNRPD3	ES	SLC38A1	46648596	46648719	46636982	46637097	46662308	46663208	0.000218457	0.0199715	0.207	0.302	0.153	0.095	0.131	13.1	1.69959
siSNRPD3	ES	PDCD6	306716	306875	304291	304336	314531	315089	0.000272348	0.0228975	0.976	0.981	0.727	0.968	0.131	13.1	1.64021
siSNRPD3	ES	DPY19L1	35006505	35006583	34997595	34997682	35029495	35029553	0.00083462	0.0475663	0.963	0.956	0.755	0.901	0.131	13.1	1.3227
siSNRPD3	ES	PDCD6	306716	306869	304291	304336	314531	315089	0.000248513	0.0215159	0.976	0.981	0.729	0.967	0.13	13	1.66724
siSNRPD3	ES	METAP1	99969883	99970027	99966329	99966461	99978903	99978969	3.6413e-05	0.0061482	0.938	0.969	0.735	0.913	0.129	12.9	2.21125
siSNRPD3	ES	CRIM1	36764494	36764689	36749234	36749456	36771518	36771641	6.07233e-05	0.00863152	0.927	0.907	0.72	0.857	0.129	12.9	2.06391
siSNRPD3	ES	RNPS1	2314573	2314761	2314176	2314332	2318055	2318413	0.000252047	0.0216835	0.75	0.87	0.71	0.653	0.129	12.9	1.66387
siSNRPD3	ES	NTPCR	233105654	233105864	233092092	233092189	233113908	233114219	3.62779e-09	6.41834e-06	0.95	0.971	0.807	0.858	0.128	12.8	5.19258
siSNRPD3	ES	VCAN	82815167	82818128	82807921	82808215	82832825	82838087	4.60258e-05	0.00711267	0.193	0.353	0.193	0.099	0.127	12.7	2.14797
siSNRPD3	ES	ANAPC11	79851427	79851490	79849588	79849717	79852342	79852462	0.00028482	0.0234613	0.777	0.852	0.734	0.641	0.127	12.7	1.62965
siSNRPD3	ES	MED1	37587367	37587441	37583953	37584043	37588194	37588269	2.59974e-05	0.00483053	0.983	0.988	0.752	0.967	0.126	12.6	2.316
siSNRPD3	ES	NET1	5494787	5494883	5494320	5494488	5495212	5495309	7.07759e-06	0.00205715	0.985	1	0.813	0.921	0.125	12.5	2.68673
siSNRPD3	ES	WDR45B	80588796	80588898	80579484	80579675	80601824	80601899	0.000353001	0.0273678	0.989	0.979	0.757	0.961	0.125	12.5	1.56276
siSNRPD3	ES	MPDU1	7490009	7490095	7489263	7489396	7490478	7490589	6.45854e-05	0.00906192	1	0.992	0.777	0.967	0.124	12.4	2.04278
siSNRPD3	ES	VHL	10188197	10188320	10183318	10183871	10191470	10195354	0.000146334	0.0157114	1	0.983	0.824	0.913	0.123	12.3	1.80378
siSNRPD3	ES	CTNND1	57556508	57556627	57529233	57529518	57558856	57559145	0.000313612	0.0252204	0.935	0.915	0.771	0.833	0.123	12.3	1.59825
siSNRPD3	ES	MTMR2	95615537	95615660	95598764	95598840	95621319	95621425	0.00090093	0.0496623	0.171	0.245	0.048	0.122	0.123	12.3	1.30397
siSNRPD3	ES	OPA1	193335572	193335626	193334966	193335074	193336657	193336725	6.0878e-05	0.00863152	0.177	0.245	0.081	0.097	0.122	12.2	2.06391
siSNRPD3	ES	MELK	36657237	36657360	36651742	36651874	36665346	36665578	0.000219607	0.0199916	0.83	0.876	0.719	0.743	0.122	12.2	1.69915
siSNRPD3	ES	PPIH	43130533	43130626	43126532	43126575	43131650	43131738	0.000372925	0.0282064	0.982	0.981	0.761	0.959	0.122	12.2	1.54965
siSNRPD3	ES	IFT122	129210983	129211037	129207099	129207240	129214288	129214450	0.0006086	0.0391234	0.984	0.971	0.846	0.865	0.122	12.2	1.40756
siSNRPD3	ES	TACC2	123972856	123972892	123969911	123971223	123974905	123974966	0.000112352	0.0129626	0.127	0.218	0.037	0.066	0.121	12.1	1.88731
siSNRPD3	ES	JMJD1C	64943206	64943329	64937476	64937616	64944367	64944498	0.000856255	0.0483572	0.955	1	0.775	0.939	0.121	12.1	1.31554
siSNRPD3	ES	SLC35D2	99122435	99122503	99114319	99114391	99126745	99126832	1.7879e-07	0.000148476	0.96	0.991	0.836	0.875	0.12	12	3.82834
siSNRPD3	ES	ZNF207	30688486	30688534	30687910	30687986	30689932	30690003	1.42683e-06	0.000691197	0.898	0.907	0.738	0.83	0.119	11.9	3.1604
siSNRPD3	ES	GCSH	81121205	81121269	81115551	81116568	81124205	81124285	0.000193351	0.0185562	0.987	0.978	0.768	0.959	0.119	11.9	1.73151
siSNRPD3	ES	OTUD6B	92088819	92088959	92086058	92086139	92090583	92090896	0.000427786	0.0311404	0.215	0.14	0.039	0.078	0.119	11.9	1.50668
siSNRPD3	ES	MFN1	179066632	179066751	179065479	179065598	179069687	179069823	0.000442581	0.0319318	0.983	0.993	0.792	0.946	0.119	11.9	1.49578
siSNRPD3	ES	SKA2	57208641	57208728	57196679	57196856	57232491	57232800	0.000251795	0.0216835	0.887	0.943	0.745	0.85	0.118	11.8	1.66387
siSNRPD3	ES	AHCTF1	247005995	247006078	247002401	247004300	247012916	247014744	0.000788561	0.0460375	0.925	0.983	0.793	0.879	0.118	11.8	1.33689
siSNRPD3	ES	C21orf59	33974581	33974677	33973983	33974283	33975470	33975602	0.000458786	0.0327525	0.956	1	0.737	0.984	0.117	11.7	1.48476
siSNRPD3	ES	EDA2R	65819315	65819702	65815481	65817935	65822474	65822639	0.000618693	0.039647	0.933	1	0.847	0.852	0.117	11.7	1.40179
siSNRPD3	ES	C1orf43	154184795	154184854	154179176	154180124	154184933	154185100	2.22045e-16	2.25886e-12	0.997	0.997	0.825	0.937	0.116	11.6	11.6461
siSNRPD3	ES	ABCC2	101572774	101572901	101567839	101567986	101577064	101577241	1.27546e-05	0.00305259	0.98	0.973	0.782	0.938	0.116	11.6	2.51533
siSNRPD3	ES	USP33	78181426	78181553	78178884	78178966	78183551	78183732	9.83265e-05	0.0119436	0.983	1	0.858	0.894	0.116	11.6	1.92287
siSNRPD3	ES	ZNF638	71649943	71651168	71645731	71645769	71658456	71658558	0.00036332	0.0279083	0.958	0.974	0.809	0.891	0.116	11.6	1.55427
siSNRPD3	ES	NIPA2	23029839	23029966	23021197	23021429	23033277	23033413	7.06854e-05	0.00971733	0.166	0.092	0	0.028	0.115	11.5	2.01245
siSNRPD3	ES	SLC38A2	46764294	46764410	46761049	46761123	46764558	46764640	1.60585e-05	0.0035904	0.968	0.962	0.759	0.944	0.114	11.4	2.44486
siSNRPD3	ES	TLE1	84268888	84268951	84249011	84249216	84300590	84300635	0.000324523	0.0258424	0.954	0.983	0.929	0.781	0.113	11.3	1.58767
siSNRPD3	ES	NT5C2	104866345	104866463	104865462	104865558	104934614	104934739	9.89578e-07	0.000544161	1	0.981	0.81	0.947	0.112	11.2	3.26427
siSNRPD3	ES	LRRC75A-AS1	16342841	16343017	16342300	16342728	16343498	16343567	3.77843e-05	0.00621063	0.478	0.479	0.342	0.39	0.112	11.2	2.20686
siSNRPD3	ES	OCIAD2	48899820	48899874	48887396	48887582	48906500	48906628	0.000291851	0.0239919	1	0.987	0.892	0.871	0.112	11.2	1.61994
siSNRPD3	ES	SRSF7	38973285	38973321	38970740	38972329	38973835	38973889	0.000442078	0.0319318	0.824	0.869	0.674	0.795	0.112	11.2	1.49578
siSNRPD3	ES	EDA2R	65819315	65819708	65815481	65817935	65822474	65822639	0.000808501	0.0467323	0.933	1	0.853	0.859	0.111	11.1	1.33038
siSNRPD3	ES	RNF8	37348925	37349130	37344701	37344809	37358517	37362514	0.000514156	0.0351041	0.946	0.991	0.817	0.9	0.11	11	1.45464
siSNRPD3	ES	TMEM87A	42564260	42564321	42560144	42560230	42565452	42565782	0.000836222	0.047591	0.947	0.989	0.796	0.919	0.11	11	1.32248
siSNRPD3	ES	LRRC75A-AS1	16342894	16343017	16342640	16342728	16343498	16343567	0.000222318	0.0201482	0.381	0.408	0.244	0.327	0.109	10.9	1.69576
siSNRPD3	ES	MRRF	125054027	125054119	125047447	125047566	125075505	125075665	0.000233113	0.0206663	0.97	0.952	0.779	0.925	0.109	10.9	1.68474
siSNRPD3	ES	INSIG1	155095534	155095605	155094456	155094556	155099950	155101945	6.07501e-06	0.00183114	0.195	0.274	0.125	0.128	0.108	10.8	2.73728
siSNRPD3	ES	ATP5J2	99056769	99056886	99055783	99055978	99057708	99057816	8.77869e-05	0.0110595	0.917	0.919	0.728	0.892	0.108	10.8	1.95626
siSNRPD3	ES	DDX6	118629482	118629611	118627879	118627996	118630630	118630753	0.000745806	0.044894	0.987	0.979	0.784	0.965	0.108	10.8	1.34781
siSNRPD3	ES	DNAJC13	132235265	132235340	132233414	132233514	132235547	132235660	5.8193e-05	0.00836854	0.973	0.956	0.903	0.811	0.107	10.7	2.07735
siSNRPD3	ES	PTGES3	57059415	57060050	57058559	57058584	57064058	57064148	0.00034548	0.0269342	0.9	0.879	0.746	0.821	0.106	10.6	1.5697
siSNRPD3	ES	ACOT9	23731251	23731325	23725993	23726061	23739997	23740101	5.5839e-06	0.00172137	0.955	0.965	0.838	0.873	0.105	10.5	2.76413
siSNRPD3	ES	DPCD	103368591	103368694	103360959	103361093	103369123	103369410	2.00827e-05	0.004209	1	0.989	0.865	0.913	0.105	10.5	2.37582
siSNRPD3	ES	C9orf3	97822975	97823092	97767823	97767898	97842975	97843062	3.59262e-05	0.00614248	0.938	0.973	0.795	0.907	0.105	10.5	2.21166
siSNRPD3	ES	HSDL2	115171186	115171301	115167903	115168002	115181139	115181238	4.22417e-06	0.00139041	0.955	0.98	0.894	0.833	0.104	10.4	2.85686
siSNRPD3	ES	COA1	43705256	43705321	43688198	43688251	43769027	43769140	0.000181794	0.01774	0.082	0.206	0.024	0.058	0.103	10.3	1.75105
siSNRPD3	ES	NIPA2	23014437	23014528	23012278	23012439	23021197	23021429	0.000349741	0.0272116	0.992	0.981	0.792	0.974	0.103	10.3	1.56525
siSNRPD3	ES	CD46	207941123	207941168	207940357	207940540	207956636	207956675	6.25911e-05	0.00884361	0.986	0.98	0.827	0.934	0.102	10.2	2.05337
siSNRPD3	ES	BTF3L4	52525506	52525573	52521856	52522051	52530496	52530610	0.000589529	0.0385058	0.862	0.935	0.803	0.79	0.102	10.2	1.41447
siSNRPD3	ES	KIF23	69738621	69738703	69738347	69738430	69739209	69739280	7.3803e-05	0.0100106	0.911	0.972	0.809	0.872	0.101	10.1	1.99954
siSNRPD3	ES	DUSP11	73993544	73993721	73989324	73989986	73993954	73994030	0.000169372	0.0169755	0.97	0.991	0.801	0.958	0.101	10.1	1.77018
siSNRPD3	ES	CNOT8	154244751	154244945	154242766	154242955	154250220	154250382	8.19052e-05	0.0106882	1	1	0.816	0.984	0.1	10	1.97109
siSNRPD3	ES	DDX47	12974588	12974660	12967064	12967158	12974898	12975017	0.00059376	0.0386664	1	1	0.833	0.967	0.1	10	1.41267
siSNRPD3	ES	C14orf1	76121228	76121319	76118113	76118232	76123712	76123876	3.24036e-08	3.99565e-05	1	0.992	0.839	0.956	0.099	9.9	4.39841
siSNRPD3	ES	FOPNL	15967347	15967484	15959576	15961373	15973660	15973745	0.000128234	0.0143749	0.963	0.983	0.796	0.952	0.099	9.9	1.8424
siSNRPD3	ES	ABLIM1	116207638	116207779	116205070	116205162	116211382	116211430	0.000813295	0.046854	0.945	0.964	0.834	0.877	0.099	9.9	1.32925
siSNRPD3	ES	TXNRD1	104682708	104682818	104680459	104681124	104705067	104705190	1.36091e-12	7.91117e-09	0.926	0.973	0.806	0.897	0.098	9.8	8.10176
siSNRPD3	ES	NOL10	10797867	10798017	10747310	10747437	10799297	10799376	0.000899055	0.0496623	0.981	0.984	0.864	0.904	0.098	9.8	1.30397
siSNRPD3	ES	NDUFA8	124914523	124914687	124910390	124910556	124921905	124922098	0.000204343	0.0192602	0.924	0.952	0.782	0.899	0.097	9.7	1.71534
siSNRPD3	ES	CBLL1	107392989	107393062	107389324	107389492	107393855	107393956	0.000833028	0.0475422	0.094	0.143	0	0.042	0.097	9.7	1.32292
siSNRPD3	ES	COIL	55027041	55027128	55026747	55026795	55027249	55028357	7.90259e-06	0.0021582	0.99	0.992	0.893	0.896	0.096	9.6	2.66591
siSNRPD3	ES	IFRD1	112102324	112102433	112102055	112102234	112108035	112108170	9.8929e-05	0.011981	0.962	0.988	0.852	0.907	0.096	9.6	1.92151
siSNRPD3	ES	SLC25A32	104425650	104425759	104419861	104420012	104427011	104427563	0.000159864	0.0164155	0.081	0.133	0	0.023	0.096	9.6	1.78475
siSNRPD3	ES	SNRPA	41263236	41263409	41256758	41257386	41265335	41265515	0.000226055	0.0204414	0.996	0.996	0.821	0.98	0.096	9.6	1.68949
siSNRPD3	ES	EIF4G2	10828366	10828432	10827453	10827594	10828801	10828928	2.37466e-11	8.75033e-08	0.975	0.968	0.816	0.938	0.095	9.5	7.05798
siSNRPD3	ES	NUMB	73789837	73789912	73763918	73763993	73822333	73822474	5.68027e-05	0.00823068	0.987	1	0.855	0.943	0.095	9.5	2.08456
siSNRPD3	ES	MIR31HG	21476897	21477034	21454266	21455943	21477167	21477291	0.000367324	0.0280961	1	0.949	0.849	0.91	0.095	9.5	1.55135
siSNRPD3	ES	HNRNPC	21731469	21731495	21702111	21702388	21737456	21737638	0.000121571	0.0136656	0.723	0.721	0.624	0.632	0.094	9.4	1.86437
siSNRPD3	ES	HNRNPK	86588816	86588888	86588200	86588314	86589431	86589504	2.4301e-08	3.29618e-05	0.893	0.917	0.775	0.85	0.093	9.3	4.48199
siSNRPD3	ES	HNRNPUL1	41811580	41811772	41809876	41810166	41812353	41813597	7.86684e-07	0.000462601	0.974	0.972	0.861	0.899	0.093	9.3	3.33479
siSNRPD3	ES	HPGD	175414301	175414465	175411327	175413245	175416698	175416775	7.41712e-06	0.00209595	0.921	0.943	0.78	0.897	0.093	9.3	2.67862
siSNRPD3	ES	SMS	21990624	21990689	21985313	21985434	21995178	21995354	4.66697e-05	0.00711267	0.987	0.969	0.835	0.934	0.093	9.3	2.14797
siSNRPD3	ES	EIF2AK2	37341873	37342002	37336336	37336438	37347101	37347282	0.000479664	0.0335241	0.98	0.995	0.83	0.959	0.093	9.3	1.47464
siSNRPD3	ES	TIMM8B	111956701	111957034	111955538	111956186	111957363	111957522	4.54851e-05	0.0070915	0.178	0.281	0.162	0.113	0.092	9.2	2.14926
siSNRPD3	ES	SMG7	183516237	183516387	183515100	183515472	183518342	183518423	0.000467191	0.0330625	0.136	0.078	0	0.036	0.089	8.9	1.48066
siSNRPD3	ES	AP2B1	33997875	33997917	33984617	33984810	33998772	33998919	1.22249e-06	0.000629691	0.193	0.21	0.126	0.102	0.088	8.8	3.20087
siSNRPD3	ES	CTPS1	41473120	41473217	41471722	41471766	41474330	41474562	2.31321e-08	3.24583e-05	0.964	0.987	0.875	0.902	0.087	8.7	4.48867
siSNRPD3	ES	PTK2	141696730	141696793	141685558	141685598	141710989	141711121	0.000227695	0.0204986	0.918	0.978	0.867	0.857	0.086	8.6	1.68828
siSNRPD3	ES	PRC1	91527922	91528055	91527247	91527370	91537636	91537881	0.000100712	0.0120852	0.975	0.985	0.839	0.951	0.085	8.5	1.91774
siSNRPD3	ES	CHEK2	29126407	29126536	29121230	29121355	29130390	29130715	0.000791281	0.0461301	0.081	0.107	0	0.021	0.084	8.4	1.33602
siSNRPD3	ES	HNRNPH1	179046269	179046408	179045145	179045324	179047892	179048036	2.92679e-06	0.00109263	0.918	0.941	0.813	0.88	0.083	8.3	2.96153
siSNRPD3	ES	PTK2	141856358	141856421	141840570	141840625	141856697	141856777	0.000332496	0.0262982	0.993	0.997	0.836	0.989	0.083	8.3	1.58007
siSNRPD3	ES	AK2	33486967	33487062	33480122	33480195	33487193	33487304	2.02218e-07	0.000158244	0.954	0.954	0.856	0.888	0.082	8.2	3.80067
siSNRPD3	ES	NEO1	73585730	73585889	73581486	73581579	73590688	73590952	2.80618e-05	0.00514365	0.961	0.967	0.936	0.828	0.082	8.2	2.28873
siSNRPD3	ES	ASPH	62531536	62531578	62496502	62496588	62550505	62550562	0.000279474	0.0231616	0.933	0.974	0.857	0.887	0.082	8.2	1.63523
siSNRPD3	ES	SLC38A2	46756803	46756928	46756276	46756421	46757508	46757609	8.88323e-08	9.03691e-05	0.986	0.994	0.846	0.973	0.081	8.1	4.04398
siSNRPD3	ES	OCIAD2	48901845	48901942	48896022	48896070	48906500	48906628	0.000598417	0.0388086	0.936	0.975	0.803	0.947	0.081	8.1	1.41107
siSNRPD3	ES	RAB22A	56929211	56929321	56928487	56928594	56934661	56942563	8.6911e-05	0.0110221	0.989	0.987	0.914	0.902	0.08	8	1.95774
siSNRPD3	ES	DAP3	155691307	155691409	155686796	155686919	155695172	155695281	0.000607303	0.0391234	0.916	0.932	0.832	0.857	0.08	8	1.40756
siSNRPD3	ES	MSH6	48033590	48033790	48033342	48033497	48033917	48034092	0.000230247	0.0205771	0.99	1	0.842	0.991	0.079	7.9	1.68662
siSNRPD3	ES	PTP4A2	32381495	32381588	32377296	32377427	32384570	32385259	0.000563523	0.0373467	0.918	0.914	0.793	0.881	0.079	7.9	1.42775
siSNRPD3	ES	PSAT1	80942966	80943104	80932591	80932720	80943896	80945009	2.43408e-05	0.00467205	0.924	0.978	0.853	0.893	0.078	7.8	2.33049
siSNRPD3	ES	MDH1	63824532	63824708	63815742	63816180	63826303	63826426	3.91415e-06	0.00133035	0.965	1	0.833	0.979	0.077	7.7	2.87603
siSNRPD3	ES	USP25	17222095	17222191	17214716	17214859	17236586	17236765	0.000750566	0.0450473	0.065	0.119	0	0.032	0.076	7.6	1.34633
siSNRPD3	ES	PCBP2	53861588	53861627	53861004	53861077	53862563	53862616	0.000293554	0.0240361	0.926	0.939	0.842	0.874	0.075	7.5	1.61914
siSNRPD3	ES	CCNL1	156867075	156867174	156865585	156866378	156867273	156867385	0.000778796	0.0457298	0.995	0.98	0.843	0.982	0.075	7.5	1.3398
siSNRPD3	ES	UCHL1	41263892	41263940	41263731	41263817	41265241	41265308	2.2e-16	2.2e-16	0.995	0.997	0.88	0.964	0.074	7.4	15.6576
siSNRPD3	ES	LRRC75A-AS1	16342973	16343017	16342640	16342728	16343498	16343567	0.000279458	0.0231616	0.214	0.267	0.156	0.178	0.074	7.4	1.63523
siSNRPD3	ES	RNF41	56606779	56606922	56604080	56604352	56607741	56607854	0.000777957	0.0457298	0.089	0.121	0.026	0.035	0.074	7.4	1.3398
siSNRPD3	ES	FDPS	155279854	155279996	155278538	155278756	155282045	155282186	5.94228e-07	0.000383815	0.945	0.977	0.881	0.895	0.073	7.3	3.41588
siSNRPD3	ES	DDX50	70696691	70696851	70695761	70695835	70702968	70703013	0.000131049	0.01461	0.987	1	1	0.841	0.073	7.3	1.83535
siSNRPD3	ES	UBE2V1	48713019	48713357	48700665	48700791	48729643	48729735	0.000901908	0.0496623	0.939	0.959	0.889	0.863	0.073	7.3	1.30397
siSNRPD3	ES	SYNCRIP	86351009	86351169	86350163	86350282	86352514	86352608	1.96908e-06	0.000834646	0.955	0.969	0.897	0.883	0.072	7.2	3.0785
siSNRPD3	ES	OLA1	175111442	175111543	175094035	175094179	175113179	175113365	4.19563e-06	0.00139041	0.972	0.987	0.896	0.919	0.072	7.2	2.85686
siSNRPD3	ES	HNRNPH1	179042546	179042596	179041178	179041960	179043126	179043219	0.000279332	0.0231616	0.898	0.88	0.809	0.826	0.072	7.2	1.63523
siSNRPD3	ES	HDAC3	141005251	141005331	141004774	141004932	141005760	141005850	0.000736183	0.0445123	0.992	0.978	0.931	0.896	0.072	7.2	1.35152
siSNRPD3	ES	SMARCD1	50490632	50490755	50488219	50488355	50492496	50492598	0.000822226	0.0470295	0.977	0.949	0.886	0.897	0.072	7.2	1.32763
siSNRPD3	ES	CCT3	156304658	156304709	156303337	156303434	156305617	156305679	2.79771e-07	0.000203294	0.996	0.981	0.867	0.967	0.071	7.1	3.69188
siSNRPD3	ES	WDR1	10105519	10105610	10090287	10090365	10117736	10117858	0.00011245	0.0129626	0.954	0.973	0.884	0.902	0.071	7.1	1.88731
siSNRPD3	ES	TMEM70	74891313	74891406	74890990	74891096	74893389	74895018	7.85943e-07	0.000462601	0.079	0.109	0.01	0.038	0.07	7	3.33479
siSNRPD3	ES	HNRNPA2B1	26237450	26237486	26237241	26237352	26240191	26240413	4.63588e-05	0.00711267	0.213	0.239	0.147	0.165	0.07	7	2.14797
siSNRPD3	ES	POC1B	89865944	89866052	89861393	89861462	89885712	89885892	0.0003131	0.0252204	1	1	1	0.86	0.07	7	1.59825
siSNRPD3	ES	RAB18	27822856	27822923	27822663	27822782	27826804	27831166	4.98681e-09	7.80474e-06	0.965	0.997	0.905	0.919	0.069	6.9	5.10764
siSNRPD3	ES	COX16	70809374	70809446	70795890	70795953	70826235	70826448	7.73285e-06	0.00214769	0.909	0.939	0.852	0.858	0.069	6.9	2.66803
siSNRPD3	ES	HNRNPM	8548041	8548095	8539050	8539128	8550486	8551289	0.000725722	0.0440439	0.831	0.893	0.828	0.76	0.068	6.8	1.35611
siSNRPD3	ES	UBE2L3	21947149	21947245	21921835	21922060	21965145	21965332	4.34319e-13	3.53466e-09	0.993	0.993	0.888	0.967	0.066	6.6	8.45165
siSNRPD3	ES	FDPS	155279833	155279996	155278538	155278756	155282045	155282186	1.77751e-06	0.000785592	0.944	0.977	0.891	0.899	0.065	6.5	3.1048
siSNRPD3	ES	PFDN1	139680000	139680167	139661033	139661118	139682625	139682689	0.000212881	0.0197325	0.897	0.934	0.87	0.832	0.065	6.5	1.70482
siSNRPD3	ES	ZCCHC17	31791013	31791083	31782890	31783011	31791955	31792013	0.000269021	0.0227589	0.074	0.073	0	0.017	0.065	6.5	1.64285
siSNRPD3	ES	CSNK1A1	148897356	148897440	148892632	148892772	148899852	148899951	0.000716681	0.0437864	0.117	0.15	0.038	0.1	0.065	6.5	1.35866
siSNRPD3	ES	NUP88	5298210	5298301	5294880	5294982	5302871	5302970	0.000881286	0.04923	1	0.985	0.886	0.969	0.065	6.5	1.30777
siSNRPD3	ES	BRE	28532948	28533020	28521204	28521358	28561316	28561767	0.000900066	0.0496623	0.096	0.134	0.049	0.054	0.064	6.4	1.30397
siSNRPD3	ES	XPOT	64811825	64811895	64810477	64810534	64812655	64812874	1.59944e-05	0.0035904	0.973	0.981	0.916	0.912	0.063	6.3	2.44486
siSNRPD3	ES	KARS	75670351	75670445	75669809	75669996	75675461	75675621	0.000556543	0.0370652	0.988	0.977	0.906	0.932	0.063	6.3	1.43103
siSNRPD3	ES	ITGA3	48149349	48149546	48148207	48148294	48151279	48151368	2.20403e-06	0.000915166	0.985	0.989	0.892	0.958	0.062	6.2	3.0385
siSNRPD3	ES	IL6ST	55247756	55247903	55247291	55247432	55248077	55248179	3.47501e-06	0.0012091	0.995	0.989	0.919	0.941	0.062	6.2	2.91754
siSNRPD3	ES	ASPH	62559308	62559437	62557158	62557191	62563608	62563683	9.84848e-06	0.00255258	0.827	0.893	0.827	0.769	0.062	6.2	2.59302
siSNRPD3	ES	ELAC2	12914979	12915099	12913929	12913988	12916523	12916592	0.000242594	0.021243	0.984	0.977	0.891	0.946	0.062	6.2	1.67278
siSNRPD3	ES	PPP4R2	73096336	73096507	73047227	73047309	73108187	73108281	0.000396702	0.0292804	0.996	0.994	0.898	0.97	0.061	6.1	1.53342
siSNRPD3	ES	GCLC	53380906	53381020	53379236	53379295	53385575	53385758	7.64979e-05	0.0102426	0.988	0.998	0.885	0.981	0.06	6	1.98959
siSNRPD3	ES	ACTN1	69345705	69345786	69345174	69345240	69346678	69346825	0.000100319	0.0120774	0.996	0.968	0.92	0.923	0.06	6	1.91803
siSNRPD3	ES	NRD1	52257249	52257333	52256571	52256662	52257717	52257770	0.000204126	0.0192602	0.995	0.986	0.876	0.985	0.06	6	1.71534
siSNRPD3	ES	NFYC	41232589	41232646	41232267	41232375	41235027	41235087	0.000345514	0.0269342	0.025	0.096	0	0	0.06	6	1.5697
siSNRPD3	ES	STX8	9408354	9408479	9395145	9395238	9471687	9471787	9.8319e-05	0.0119436	0.983	1	0.933	0.932	0.059	5.9	1.92287
siSNRPD3	ES	PIP5K1A	151196846	151196882	151196720	151196755	151199795	151199876	0.000417087	0.0304159	0.032	0.109	0	0.023	0.059	5.9	1.5169
siSNRPD3	ES	MBNL1	152017193	152018156	151985828	151986881	152132729	152132900	0.00069182	0.0428486	0.979	0.973	0.943	0.891	0.059	5.9	1.36806
siSNRPD3	ES	ABCC2	101601723	101601850	101595847	101596047	101603555	101603657	7.99694e-13	5.42352e-09	0.972	0.987	0.916	0.928	0.057	5.7	8.26572
siSNRPD3	ES	LAS1L	64748139	64748249	64744844	64744930	64749091	64749138	0.000198855	0.0189504	0.985	0.985	0.944	0.911	0.057	5.7	1.72238
siSNRPD3	ES	GCSH	81118067	81118199	81115551	81116568	81124205	81124285	0.000455317	0.0326193	0.99	0.988	0.888	0.975	0.057	5.7	1.48653
siSNRPD3	ES	SNHG5	86387512	86387593	86387141	86387210	86387671	86387750	2.2e-16	2.2e-16	0.969	0.988	0.896	0.948	0.056	5.6	15.6576
siSNRPD3	ES	ANKRD13A	110471601	110471762	110468449	110468563	110474065	110474133	0.000908445	0.0499547	1	0.974	1	0.862	0.056	5.6	1.30142
siSNRPD3	ES	ALG9	111680366	111680497	111652918	111657244	111706887	111707017	0.00024787	0.0215061	1	0.975	1	0.867	0.054	5.4	1.66744
siSNRPD3	ES	LOC389831	74120	74180	48954	49119	86517	86719	9.1033e-05	0.0112056	0.043	0.079	0	0.015	0.053	5.3	1.95056
siSNRPD3	ES	TRIM16L	18635351	18635447	18630837	18631071	18638189	18639431	0.000171434	0.0170146	0.973	0.985	0.9	0.952	0.053	5.3	1.76918
siSNRPD3	ES	NUDT5	12212715	12212769	12209572	12209810	12212898	12212907	0.00036969	0.0281712	0.99	0.996	0.902	0.978	0.053	5.3	1.5502
siSNRPD3	ES	PDHA1	19372608	19372701	19371199	19371291	19373466	19373622	6.50444e-06	0.00191796	0.992	0.985	0.927	0.945	0.052	5.2	2.71716
siSNRPD3	ES	NET1	5494820	5494883	5494320	5494488	5495212	5495309	0.000651061	0.0411646	0.996	1	0.916	0.975	0.052	5.2	1.38548
siSNRPD3	ES	APLP2	130005457	130005610	130003523	130003623	130010292	130010378	4.59901e-06	0.00148526	0.969	0.973	0.909	0.93	0.051	5.1	2.8282
siSNRPD3	ES	NRCAM	107838399	107838543	107836204	107836316	107847971	107848103	7.35857e-05	0.0100106	0.982	0.993	0.915	0.961	0.05	5	1.99954
siSNRPD3	ES	TXNRD1	104682708	104682818	104680459	104680887	104705067	104705190	0.000300494	0.0244554	0.873	0.944	0.847	0.872	0.049	4.9	1.61163
siSNRPD3	ES	BOD1	173036240	173036437	173034147	173035295	173040133	173040258	0.000149948	0.0159313	0.977	0.985	0.941	0.924	0.048	4.8	1.79775
siSNRPD3	ES	NEDD4	56148328	56148394	56144621	56144741	56152604	56152772	0.000211539	0.0196978	0.987	0.99	0.937	0.943	0.048	4.8	1.70558
siSNRPD3	ES	DDX50	70700815	70700950	70695761	70695835	70702968	70703013	0.000337402	0.026505	0.988	1	1	0.892	0.048	4.8	1.57667
siSNRPD3	ES	CDK1	62547817	62547988	62545421	62545545	62551647	62551811	9.09017e-06	0.00240193	0.965	0.976	0.933	0.913	0.047	4.7	2.61944
siSNRPD3	ES	AZI2	28379427	28379527	28378227	28378376	28379983	28380106	0.000100978	0.0120852	0.99	0.996	0.966	0.926	0.047	4.7	1.91774
siSNRPD3	ES	DAP3	155698832	155698913	155697398	155697529	155698998	155699157	0.000542878	0.0364258	0.983	0.979	0.915	0.953	0.047	4.7	1.43859
siSNRPD3	ES	MELK	36603986	36604109	36599390	36599483	36607571	36607670	1.38775e-06	0.000690852	0.052	0.047	0	0.007	0.046	4.6	3.16062
siSNRPD3	ES	KARS	75674081	75674247	75669809	75669996	75675461	75675621	7.94106e-05	0.0105257	0.995	0.989	0.93	0.961	0.046	4.6	1.97775
siSNRPD3	ES	CSDE1	115280091	115280184	115279378	115279476	115280583	115280693	0.000164533	0.0166962	0.106	0.12	0.063	0.071	0.046	4.6	1.77738
siSNRPD3	ES	PITPNB	28250841	28250927	28247656	28249651	28254374	28254497	0.000353094	0.0273678	0.919	0.996	0.961	0.862	0.046	4.6	1.56276
siSNRPD3	ES	ITGB5	124527868	124528003	124515234	124515664	124536467	124536557	0.00032368	0.0258424	0.967	0.982	0.909	0.95	0.045	4.5	1.58767
siSNRPD3	ES	ITGB5	124536467	124536557	124527868	124528003	124538585	124538681	0.000749832	0.0450473	0.935	0.978	0.896	0.926	0.045	4.5	1.34633
siSNRPD3	ES	SNHG6	67834558	67834627	67834164	67834349	67834848	67834960	5.56093e-05	0.00817009	0.982	0.98	0.913	0.961	0.044	4.4	2.08777
siSNRPD3	ES	MTHFD2	74428508	74428606	74425689	74425869	74432831	74433016	0.000766001	0.0454114	0.046	0.094	0.038	0.017	0.043	4.3	1.34283
siSNRPD3	ES	ALDH3A2	19576463	19576588	19575033	19575269	19578870	19580904	0.000719596	0.043835	0.072	0.104	0.028	0.063	0.042	4.2	1.35818
siSNRPD3	ES	CCT7	73471671	73471843	73461363	73461512	73474889	73475054	8.04764e-06	0.00218316	0.991	0.996	0.92	0.985	0.041	4.1	2.66091
siSNRPD3	ES	COPS3	17174071	17174121	17171198	17171291	17174209	17174322	0.000231601	0.0205771	0.996	0.989	0.91	0.993	0.041	4.1	1.68662
siSNRPD3	ES	ATP6V0E1	172447240	172447370	172421777	172421825	172461401	172461900	2.81375e-12	1.27219e-08	0.987	0.994	0.934	0.969	0.039	3.9	7.89545
siSNRPD3	ES	RBM39	34317233	34317287	34312959	34313077	34317383	34317449	6.40145e-06	0.00190137	0.996	0.999	0.936	0.981	0.039	3.9	2.72093
siSNRPD3	ES	VPS29	110937261	110937351	110933816	110934008	110939853	110939945	1.54431e-05	0.0035304	0.061	0.039	0.009	0.013	0.039	3.9	2.45218
siSNRPD3	ES	GTPBP4	1051757	1051847	1046887	1046953	1052957	1053068	0.000756996	0.0451005	0.988	0.994	0.93	0.974	0.039	3.9	1.34582
siSNRPD3	ES	NQO1	69748866	69748980	69743303	69745184	69752025	69752156	2.56572e-10	6.52526e-07	0.977	0.988	0.919	0.969	0.038	3.8	6.1854
siSNRPD3	ES	PLEKHB2	131901980	131902022	131897742	131897848	131904209	131907425	0.0001376	0.0150896	0.035	0.066	0.019	0.009	0.037	3.7	1.82132
siSNRPD3	ES	GDI2	5836847	5836982	5827814	5828013	5838725	5838825	0.000466974	0.0330625	0.972	0.973	0.916	0.955	0.037	3.7	1.48066
siSNRPD3	ES	ETFA	76566752	76566835	76523673	76523739	76576097	76576166	2.02835e-05	0.004209	0.996	0.996	0.938	0.981	0.036	3.6	2.37582
siSNRPD3	ES	RPE	210880927	210880981	210880696	210880836	210881230	210881365	5.95908e-05	0.00850832	0.011	0.067	0	0.007	0.035	3.5	2.07016
siSNRPD3	ES	AKR1B10	134216659	134216776	134215394	134215562	134217755	134217833	2.2e-16	2.2e-16	0.986	0.988	0.94	0.969	0.033	3.3	15.6576
siSNRPD3	ES	C20orf24	35236292	35236403	35236117	35236221	35238003	35238133	1.63967e-05	0.00363494	0.056	0.081	0.035	0.037	0.033	3.3	2.4395
siSNRPD3	ES	COPS3	17150793	17150874	17149937	17150465	17152239	17152353	0.000102751	0.0122255	0.998	0.994	0.945	0.981	0.033	3.3	1.91273
siSNRPD3	ES	GALNT10	153783663	153783771	153765872	153765990	153789100	153789322	0.000820383	0.0470184	0.99	0.984	0.976	0.931	0.033	3.3	1.32773
siSNRPD3	ES	PAPOLA	96993766	96993876	96991646	96991728	96994289	96994343	0.000160153	0.0164155	0.994	0.998	0.954	0.973	0.032	3.2	1.78475
siSNRPD3	ES	NQO1	69746930	69747032	69743303	69745184	69748866	69748980	0.000442509	0.0319318	0.947	0.945	0.897	0.933	0.031	3.1	1.49578
siSNRPD3	ES	ASPH	62546241	62546286	62496502	62496588	62550505	62550562	1.00433e-07	9.96786e-05	0.978	0.995	0.96	0.952	0.03	3	4.0014
siSNRPD3	ES	GTF2I	74129179	74129236	74125362	74125440	74131213	74131270	0.000231229	0.0205771	0.028	0.056	0.008	0.016	0.03	3	1.68662
siSNRPD3	ES	C16orf62	19710823	19710970	19702674	19702793	19711699	19712485	0.000520959	0.0353904	0.981	0.984	1	0.904	0.03	3	1.45111
siSNRPD3	ES	RPN2	35866804	35866852	35864982	35865112	35869705	35870025	6.06531e-08	6.85582e-05	0.032	0.038	0.005	0.008	0.029	2.9	4.16394
siSNRPD3	ES	NQO1	69746930	69747032	69743303	69745184	69752025	69752156	5.60605e-08	6.51775e-05	0.979	0.988	0.938	0.973	0.028	2.8	4.1859
siSNRPD3	ES	BHLHE40	5023076	5023200	5021985	5022093	5024520	5026865	8.13065e-05	0.0106882	0.995	0.998	0.969	0.967	0.028	2.8	1.97109
siSNRPD3	ES	MRPL33	27997290	27997397	27994583	27994666	28002299	28002608	9.0111e-05	0.0111793	0.931	0.985	0.961	0.9	0.027	2.7	1.95159
siSNRPD3	ES	RWDD1	116894020	116894148	116892529	116892818	116901457	116901523	0.000563487	0.0373467	0.045	0.037	0.021	0.009	0.026	2.6	1.42775
siSNRPD3	ES	MGST1	16507171	16507312	16500576	16500644	16510538	16510633	2.58742e-05	0.00483053	0.994	0.994	0.955	0.983	0.025	2.5	2.316
siSNRPD3	ES	PTGES3	57059987	57060050	57058559	57058584	57064058	57064148	5.84482e-05	0.00837455	0.987	0.983	0.952	0.973	0.023	2.3	2.07704
siSNRPD3	ES	ACADVL	7127464	7127562	7127286	7127388	7127639	7127712	0.000513303	0.0351041	0.983	0.992	0.975	0.957	0.022	2.2	1.45464
siSNRPD3	ES	FBXO7	32891479	32891517	32889091	32889268	32894130	32894818	0.000850585	0.0482062	0.995	0.985	1	0.936	0.022	2.2	1.3169
siSNRPD3	ES	MYL6	56553370	56553514	56552467	56552495	56553758	56553932	0.000567677	0.0374998	0.968	0.974	0.941	0.96	0.021	2.1	1.42597
siSNRPD3	ES	EIF1	39846029	39846193	39845126	39845321	39846339	39846441	2.80693e-06	0.00106902	0.992	0.993	0.962	0.983	0.02	2	2.97101
siSNRPD3	ES	PSMB5	23496953	23497038	23495059	23495584	23502576	23502883	2.14091e-05	0.0043244	0.017	0.024	0	0.005	0.018	1.8	2.36407
siSNRPD3	ES	RNF19A	101273769	101273983	101272081	101272225	101276261	101276423	0.000586237	0.0384141	0.995	0.995	1	0.954	0.018	1.8	1.41551
siSNRPD3	ES	RPL24	101401272	101401336	101399933	101400059	101401614	101401751	1.59429e-06	0.000745688	0.987	0.993	0.964	0.983	0.016	1.6	3.12744
siSNRPD3	ES	RNF7	141461485	141461749	141457050	141457358	141462350	141462398	0.000144203	0.0155235	0.077	0.099	0.115	0.032	0.014	1.4	1.80901
siSNRPD3	ES	RPL17	47018105	47018203	47017901	47017954	47018827	47018935	0.000735484	0.0445123	0.014	0.033	0.013	0.012	0.011	1.1	1.35152
siSNRPD3	ES	RTN4	55200956	55201003	55200698	55200757	55201830	55201900	0.000755585	0.0450825	0.985	0.989	0.974	0.977	0.011	1.1	1.34599
siSNRPD3	ES	DDX5	62496666	62496891	62494373	62496444	62498127	62498187	6.48815e-08	7.13556e-05	0.986	0.94	0.971	0.99	-0.017	-1.7	4.14657
siSNRPD3	ES	SSFA2	182792887	182793005	182786674	182787139	182794287	182795464	0.000793971	0.0462095	0.911	0.908	0.873	0.985	-0.02	-2	1.33527
siSNRPD3	ES	ALKBH6	36502305	36502366	36501795	36501947	36503922	36503991	0.000726271	0.0440439	0.946	0.831	0.822	1	-0.023	-2.3	1.35611
siSNRPD3	ES	MYADM	54373855	54374086	54372644	54373092	54376781	54379689	1.5588e-06	0.000737565	0.009	0.009	0.038	0.034	-0.027	-2.7	3.1322
siSNRPD3	ES	SPTAN1	131371929	131371944	131371400	131371563	131373992	131374124	2.26525e-06	0.000931086	0.024	0.006	0.023	0.076	-0.035	-3.5	3.03101
siSNRPD3	ES	ARMCX6	100872272	100872360	100871661	100871756	100872492	100872574	0.000217432	0.0199715	0.014	0.009	0.043	0.05	-0.035	-3.5	1.69959
siSNRPD3	ES	SLC25A39	42400175	42400220	42399786	42399896	42400651	42400711	0.000324394	0.0258424	0.94	0.937	0.963	0.99	-0.038	-3.8	1.58767
siSNRPD3	ES	KIF23	69714330	69714467	69713985	69714091	69714664	69714774	0.000304973	0.0246917	0.953	0.958	1	0.989	-0.039	-3.9	1.60745
siSNRPD3	ES	SNX14	86223787	86223952	86223517	86223613	86224223	86224347	0.000645724	0.0410454	0.967	0.946	1	0.995	-0.041	-4.1	1.38674
siSNRPD3	ES	USP33	78167053	78167156	78163547	78163616	78177431	78177540	0.000777525	0.0457298	0.927	0.896	0.906	1	-0.042	-4.2	1.3398
siSNRPD3	ES	COL4A6	107407829	107407928	107406121	107406268	107408106	107408268	0.000389711	0.0290441	0.964	0.927	1	1	-0.054	-5.4	1.53694
siSNRPD3	ES	IMPDH1	128040870	128040945	128040386	128040593	128041068	128041170	0.000148754	0.0158458	0.954	0.927	1	0.991	-0.055	-5.5	1.80009
siSNRPD3	ES	SNRPA1	101826418	101826498	101825930	101826006	101827112	101827215	1.74723e-06	0.000785592	0.902	0.892	0.949	0.965	-0.06	-6	3.1048
siSNRPD3	ES	PCYT2	79863975	79864053	79863545	79863611	79864339	79864422	0.000396618	0.0292804	0.969	0.91	1	1	-0.06	-6	1.53342
siSNRPD3	ES	SEC11A	85257961	85258097	85234765	85234875	85259255	85259691	1.28279e-05	0.00305259	0.055	0.057	0.154	0.082	-0.062	-6.2	2.51533
siSNRPD3	ES	KAT2A	40269924	40270035	40269695	40269832	40270314	40270421	0.000480304	0.0335241	0.949	0.922	1	1	-0.065	-6.5	1.47464
siSNRPD3	ES	STXBP2	7708050	7708131	7707868	7707934	7709499	7709638	0.000397554	0.0292804	0.952	0.917	1	1	-0.066	-6.6	1.53342
siSNRPD3	ES	CRYZ	75172786	75172888	75172582	75172678	75175781	75175931	1.81289e-05	0.00389062	0.945	0.834	0.955	0.957	-0.067	-6.7	2.40998
siSNRPD3	ES	QRSL1	107088223	107088383	107077440	107077580	107088697	107088796	0.000445062	0.0320539	0.958	0.908	1	1	-0.067	-6.7	1.49412
siSNRPD3	ES	HBS1L	135363138	135363264	135360710	135360905	135371719	135371785	0.00024372	0.0212821	0.904	0.932	1	0.982	-0.073	-7.3	1.67199
siSNRPD3	ES	CAST	96062497	96062563	96058342	96058402	96063192	96063234	1.73141e-06	0.000785592	0.036	0.095	0.166	0.116	-0.076	-7.6	3.1048
siSNRPD3	ES	FAM13B	137323149	137323305	137320945	137321078	137323962	137324004	0.000413851	0.0302885	0.854	0.926	0.933	1	-0.077	-7.7	1.51872
siSNRPD3	ES	PKN2	89250321	89250507	89237345	89237562	89251786	89251896	0.000321645	0.0257645	0.881	0.94	1	0.986	-0.083	-8.3	1.58898
siSNRPD3	ES	ALKBH3	43923065	43923275	43913590	43913679	43940587	43940686	0.000155163	0.0161068	0.906	0.901	1	0.986	-0.09	-9	1.79299
siSNRPD3	ES	ARL14EP	30352432	30352921	30344645	30344749	30354412	30354540	0.00076891	0.0454114	0.87	0.866	0.96	0.958	-0.091	-9.1	1.34283
siSNRPD3	ES	MFSD11	74739479	74739538	74738258	74738355	74740403	74740548	0.000473526	0.0332219	0.845	0.969	1	1	-0.093	-9.3	1.47858
siSNRPD3	ES	GOPC	117892022	117892118	117888016	117888197	117894629	117894795	0.000852208	0.0482309	0.894	0.918	1	1	-0.094	-9.4	1.31667
siSNRPD3	ES	PDCD6	304291	304336	272825	272887	311407	311517	0.000159348	0.0164155	0.895	0.914	1	1	-0.095	-9.5	1.78475
siSNRPD3	ES	CLPB	72114009	72114096	72091324	72091428	72141355	72141407	0.000787853	0.0460375	0.92	0.888	1	1	-0.096	-9.6	1.33689
siSNRPD3	ES	ANKRD52	56641806	56642008	56641470	56641558	56642278	56642350	0.000116111	0.0132057	0.964	0.83	1	0.988	-0.097	-9.7	1.87924
siSNRPD3	ES	LSM14A	34710295	34710478	34706500	34706566	34710610	34710782	2.08308e-10	5.65098e-07	0.976	0.803	0.981	0.998	-0.1	-10	6.24788
siSNRPD3	ES	TDP1	90499449	90499558	90485659	90485762	90509413	90511108	0.000652919	0.0411646	0.9	0.895	1	1	-0.103	-10.3	1.38548
siSNRPD3	ES	TRPT1	63992272	63992442	63992014	63992189	63992970	63993052	0.0002207	0.0200463	0.835	0.958	1	1	-0.104	-10.4	1.69797
siSNRPD3	ES	WWP1	87381167	87381260	87354993	87355159	87386258	87386349	0.00024275	0.021243	0.846	0.946	1	1	-0.104	-10.4	1.67278
siSNRPD3	ES	CSNK1G1	64551399	64551440	64543710	64543780	64592517	64592922	0.000738476	0.0445186	0.856	0.901	1	0.974	-0.108	-10.8	1.35146
siSNRPD3	ES	CEP290	88453674	88453797	88452624	88452797	88454606	88454771	0.000179418	0.0175502	0.866	0.912	1	1	-0.111	-11.1	1.75572
siSNRPD3	ES	MYEF2	48444430	48444481	48444070	48444139	48445988	48446090	7.03345e-05	0.00971733	0.878	0.864	1	0.966	-0.112	-11.2	2.01245
siSNRPD3	ES	C16orf13	685280	685340	684888	684956	685611	685774	9.29442e-05	0.0113789	0.884	0.878	1	1	-0.119	-11.9	1.9439
siSNRPD3	ES	POLQ	121260195	121260326	121258279	121258436	121263573	121263753	0.000879339	0.0492188	0.865	0.873	1	1	-0.131	-13.1	1.30787
siSNRPD3	ES	NDST1	149927779	149927950	149924873	149925048	149929239	149929349	2.26722e-05	0.00447852	0.889	0.829	1	0.983	-0.133	-13.3	2.34887
siSNRPD3	ES	IMPDH1	128040885	128040945	128040386	128040593	128041068	128041170	4.43766e-05	0.00697824	0.875	0.833	1	0.976	-0.134	-13.4	2.15625
siSNRPD3	ES	C19orf48	51305710	51305871	51305473	51305514	51307828	51308110	0.000193998	0.0185745	0.161	0.091	0.274	0.273	-0.148	-14.8	1.73108
siSNRPD3	ES	JMJD1C	65024410	65024524	64979637	64979743	65140077	65140242	0.000382843	0.0286578	0.731	0.96	1	1	-0.155	-15.5	1.54276
siSNRPD3	ES	SMG7	183481971	183482003	183441505	183441784	183485008	183485126	0.000137608	0.0150896	0.825	0.86	1	1	-0.157	-15.7	1.82132
siSNRPD3	ES	GAK	845537	845762	844723	844872	853393	853510	0.000165584	0.0167611	0.969	0.713	1	1	-0.159	-15.9	1.7757
siSNRPD3	ES	NQO2	3015763	3015877	3012777	3012908	3017117	3017219	0.00017078	0.0170146	0.636	0.669	0.847	0.795	-0.168	-16.8	1.76918
siSNRPD3	ES	C1RL-AS1	7267981	7271273	7267725	7267815	7271494	7271622	0.000106156	0.0124835	0.867	0.724	1	1	-0.205	-20.5	1.90366
siSNRPD3	ES	EPB41L2	131201283	131201346	131190702	131191266	131206235	131206408	0.00087655	0.049198	0.318	0.302	0.567	0.491	-0.219	-21.9	1.30805
siSNRPD3	ES	BCHE	165547304	165548829	165503932	165504099	165555101	165555253	3.96123e-05	0.00644762	0.844	0.716	1	1	-0.22	-22	2.1906
siSNRPD3	ES	SREK1	65454636	65454760	65449290	65449424	65455046	65455162	1.26154e-07	0.00011667	0.154	0.176	0.401	0.403	-0.237	-23.7	3.93304
siSNRPD3	ES	STRADA	61803997	61804055	61791365	61791468	61805693	61805773	1.65257e-05	0.00363494	0.417	0.17	0.758	0.651	-0.411	-41.1	2.4395

## Sheet: GO term analysis
Category	Term	Count	%	PValue	Genes	List Total	Pop Hits	Pop Total	Fold Enrichment	Benjamini
GOTERM_BP_DIRECT	GO:0006281~DNA repair	16	3.76471	0.0002627	EXO1, POLL, MSH6, CDK1, INIP, HUS1, BRCA1, RPAIN, FANCI, FANCD2, TDP1, PARPBP, POLQ, ALKBH3, ERCC1, INO80C	375	235	16792	3.04876	0.369575
GOTERM_BP_DIRECT	GO:0051301~cell division	20	4.70588	0.000339393	CSNK1A1, ANAPC16, KIF14, BOD1, CDK1, SEPT3, HAUS6, PKN2, KNTC1, CDC16, ANAPC11, CDK7, CHEK2, CDC25C, ZNF207, RNF8, BRE, MAP4, NSMCE2, SKA2	375	350	16792	2.55878	0.257726
GOTERM_BP_DIRECT	GO:0007067~mitotic nuclear division	16	3.76471	0.000465272	CSNK1A1, ANAPC16, BOD1, CDK1, HAUS6, NUP88, KNTC1, CDC16, ANAPC11, AURKB, CDC25C, RNF8, NOLC1, BRE, NSMCE2, SKA2	375	248	16792	2.88895	0.238452
GOTERM_BP_DIRECT	GO:0000398~mRNA splicing, via spliceosome	15	3.52941	0.000471773	SNRPA1, HNRNPA2B1, SYNCRIP, RNPS1, DDX5, HNRNPM, PAPOLA, PPIH, HNRNPK, SRSF7, HNRNPUL1, PCBP2, SNRPA, HNRNPC, HNRNPH1	375	222	16792	3.02559	0.187108
GOTERM_BP_DIRECT	GO:0043161~proteasome-mediated ubiquitin-dependent protein catabolic process	14	3.29412	0.000636669	CSNK1A1, ANAPC16, KIF14, UBXN1, CDK1, UCHL1, ANAPC11, CDC16, GTSE1, PSMB5, ARRB2, WWP1, PSMD10, PCBP2	375	203	16792	3.08818	0.20042
GOTERM_BP_DIRECT	GO:0008380~RNA splicing	12	2.82353	0.00125542	SNRPA1, DDX47, PPP4R2, SRSF7, SREK1, QKI, SYNCRIP, RNPS1, RBM39, ZNF638, MBNL1, HNRNPC	375	166	16792	3.23701	0.30764
GOTERM_BP_DIRECT	GO:0042787~protein ubiquitination involved in ubiquitin-dependent protein catabolic process	11	2.58824	0.0022829	ANAPC16, CDK1, RNF7, NEDD4, RNF19A, WWP1, CDC16, AURKB, ANAPC11, UBE2L3, FBXO7	375	153	16792	3.21938	0.436359
GOTERM_BP_DIRECT	GO:0098609~cell-cell adhesion	15	3.52941	0.00313521	CAST, RTN4, PKN2, OLA1, ASAP1, RPL24, MARK2, DDX6, EIF4G2, HNRNPK, ATXN2L, EIF4H, NUMB, TMPO, SPTAN1	375	271	16792	2.47852	0.498052
GOTERM_BP_DIRECT	GO:0015031~protein transport	19	4.47059	0.0034211	VPS29, GDI2, SNX14, C16ORF62, RAB4A, SNX25, DENND1A, STXBP2, AHCTF1, TIMM8B, RAB18, DNAJC13, ARRB2, RAB22A, GOPC, DENND4C, BTF3, CEP290, EXOC1	375	395	16792	2.15391	0.487594
GOTERM_BP_DIRECT	GO:0006302~double-strand break repair	7	1.64706	0.00346031	RNF8, TDP1, BRE, CHEK2, POLQ, BRCA1, ERCC1	375	66	16792	4.74925	0.455933
