# Supplementary material for: Silencing Core Spliceosome Sm Gene Expression Induces a Cytotoxic Splicing Switch in the Proteasome Subunit Beta 3 mRNA in Non-Small Cell Lung Cancer Cells
Source: Int J Mol Sci. 2020 Jun 12;21(12):4192. doi: 10.3390/ijms21124192 (PMC7349683; doi:10.3390/ijms21124192)
Supplement: Supplementary file 1 [file ijms-21-04192-s001.zip › Supplementary Table 6_Primer sequences.xlsx]

## Sheet: Blad1
Gene	AS events	Primer forward	Primer Reverse	Remark
YKT6	Exon 6 skipping	5’-TCTACAAAGGCGAGGCCAAG-3’	5’-GCTCCTCGTCTATGGCTGTC-3’
PPIP5K2	Exon 28 skipping	5'-ACTCTTGTGGAACAGAAGCAGA-3'	5'-GGTCTTCCGTGGAACGTCAG-3'
NKIRAS2	Exon 3 skipping; A'5SS of exon 3	5'-GCGTCTGTGGGCAAAACTTC-3'	5'-CTCTGGGGTTGCGTCATCTT-3'
USO1	Exon 15 retention	5'-TGCGTTGCAAGAAAATGCCA-3'	5'-TGCGTTACTGCAATGGGACA-3'
PSMB3	Exon 4 skipping	5'-CATGGTGGCCAACCTCTTGT-3'	5'-ACAGCATTCAGCATGGCTTG-3'
NDUFA11	Exon skipping	5'-ATCGAGATTGCGGGCTATGG-3'	5'-CCCGGAGGATTGAGTGTGAC-3'
MAPKAPK2	A'3SS of exon 10	5'-CTCTCCGGGCATGAAGACTC-3'	5'-ACTGATGCAGTTCCAGGCTC-3'
TEX261	Exon 3 skipping	5'-GGCTGGACTCTATTACCTGGC-3'	5'-AGTGAAATAGGCCAGGACCTC-3'
CENPW	A'5SS of exon 10	5'-GGGAGAGGTCCATCTGAACTG-3'	5'-TGACTTCTAACCTCTGCTCTTCT-3'	Specific to CENPW-L
		5'-AGTGGTGACTTATTGGTCCATCT-3'	5'-TGACTTCTAACCTCTGCTCTTCT-3'	Specific to CENPW-S
SNRPB		5'-GAAGAGGGACTCCAATGGGC-3'	5'-AGGGGGCCCTCGCATC-3'
SNRPE		5'-TTCTTTATTCCGGAAGTTGCTCTCA-3'	5'-AAGATGAGGTTGATGGGCTGC-3'
SNRPF		5'-GGGGAATGGAGTACAAGGGC-3'	5'-ACCCAGATGTCCAGACAAAGC-3'
SNRPG		5'-ATGAGCAAAGCTCACCCTCC-3'	5'-TCCACTAGTCGCCATCTCCA-3'
SNRPD1		5'-AGTCGGTCAGTGTTCGGTTG-3'	5'-AAGATGAGGTTGATGGGCTGC-3'
SNRPD2		5'-AGGAGCGGATTGGCTTCACG-3'	5'-GGGTCATCTCACTCTTGGGC-3'
SNRPD3		5'-TGAGGCCGAGGGCCACATTG-3'	5'-GCTTTTCCTCGGCCAGCCCC-3'
BACT		5'-TTCCTATGTGGGCGACGAG-3'	5'-TCCTCGGGAGCCACACG-3'
