# Supplementary material for: Silencing Core Spliceosome Sm Gene Expression Induces a Cytotoxic Splicing Switch in the Proteasome Subunit Beta 3 mRNA in Non-Small Cell Lung Cancer Cells
Source: Int J Mol Sci. 2020 Jun 12;21(12):4192. doi: 10.3390/ijms21124192 (PMC7349683; doi:10.3390/ijms21124192)
Supplement: Supplementary file 1 [file ijms-21-04192-s001.zip › Supplementary Table 7_siRNA sequences.xlsx]

## Sheet: Blad1
Gene symbol	Sequence guide strand (5’ to 3’)	Catalogue number
SNRPB	CCAAAGAACUCCAAACAAG	D-017766-01
SNRPE	GAACCUUGUAUUAGAUGAU	D-019719-04
SNRPF	GUACAAGGGCUAUCUGGUA	D-019575-01
SNRPG	GUGGUAAUACGAGGAAAUA	D-016821-02
SNRPD1	GCAUGAAUACACAUCUUAA	D-012353-04
SNRPD2	UCAACAAGCCCAAGAGUGA	D-013617-02
SNRPD3	AUACAUCCGUGGCAGCAAA	D-019085-04
PSMB3-L NM_002795.4	GGUUGGACCCGAAGACCUUUU	custom
PSMB3-S NR_104194.2	GUAUGAGAAACGGAUCCGGAUUU	custom
